# Supplementary material for: Whole-genome analysis of 5-hydroxymethylcytosine and 5-methylcytosine at base resolution in the human brain
Source: Genome Biol. 2014 Mar 4;15(3):R49. doi: 10.1186/gb-2014-15-3-r49 (PMC4053808; doi:10.1186/gb-2014-15-3-r49)
Supplement: Additional file 1: Table S1 — Summary of sequencing details. [file gb-2014-15-3-r49-S1.xlsx]

## Sheet: Sheet1
Sequence types	Age	Raw(Gb)	High Quality(Gb)	Mapped(Gb)	No Duplicate(Gb)	LessThan3CHsPerRead(Gb)	Fold per strand	Coverage (>=1X)	Non-coversion rate of unmodified cytosine	Non-coversion rate of 5mC	Non-coversion rate of 5hmC	Normalized protection rate of 5hmC
TAB-Seq	Adult	169	164	135	133	132	22	0.894	0.0036	0.0118	0.5954	0.976
	Fetal	117	113	77	66	66	11	0.899	0.0025	0.0151	0.359	0.588
MethylC-Seq	Adult	72.5	70	59	58	56	9.3	0.838	0.0039	0.9586	0.6098	nd
TA-RRBS	Adult	10.1	9.8	7.8		7.8		0.0012	0.0014	0.0209	nd	nd
