# Supplementary material for: Whole-genome analysis of 5-hydroxymethylcytosine and 5-methylcytosine at base resolution in the human brain
Source: Genome Biol. 2014 Mar 4;15(3):R49. doi: 10.1186/gb-2014-15-3-r49 (PMC4053808; doi:10.1186/gb-2014-15-3-r49)
Supplement: Additional file 7: Table S2 — Information of 18,036 exons having CpG sites at 5′ splicing sites. [file gb-2014-15-3-r49-S7.xlsx]

## Sheet: 5'ss sequences of 18036 exons
Chrom	Start(0-first)	End(1-first)	Strand	Gene	sequence(-10 to +10)	CpG position
chr1	65107641	65107663	+	CACHD1	CTCATGAACGGTAGGTAGAG	-2
chr1	65139136	65139158	+	CACHD1	CAGCCTTGCGGTAAGTTGAT	-2
chr1	65141233	65141255	+	CACHD1	ACTGTCACCGGTAAAAATGC	-2
chr1	65141655	65141677	+	CACHD1	CAGAGAACCGGTAAAATAAT	-2
chr1	64102048	64102070	+	PGM1	CTCTGGACCGGTAGGTGTCT	-2
chr1	64104460	64104482	+	PGM1	TTCGGGACCGGTAAGTCACA	-2
chr1	10687409	10687431	+	PEX14	TTTTAAATCGGTAGGAGGGA	-2
chr1	154940668	154940690	-	SHC1	CGGGGATCCGGTGAGTTGGG	-2
chr1	2430256	2430278	+	PLCH2	GACGACAACGGTGAGGCTGG	-2
chr1	1957166	1957188	+	GABRD	ACAGCATCCGGTGAGCGGGC	-2
chr1	1959720	1959742	+	GABRD	TTCAAGTCCGGTAACATATG	-2
chr1	16353259	16353281	+	CLCNKA	CCCTTCAGCGGTGAGACCCC	-2
chr1	2087520	2087542	+	PRKCZ	CGACAAGTCGGTAAGAAAAA	-2
chr1	2103816	2103838	+	PRKCZ	GAGGAGTACGGTGAGTGCCG	-2
chr1	156351723	156351745	+	RHBG	GTTCTTCACGGTATAGATGC	-2
chr1	17084949	17084971	-	MST1P9	TGCGGAATCGGTGAGGCACA	-2
chr1	17085286	17085308	-	MST1P9	CGACGCTGCGGTGAGCACTA	-2
chr1	17086372	17086394	-	MST1P9	CCCCGCTGCGGTAGGCGGCG	-2
chr1	43394869	43394891	-	SLC2A1	TGTCGTGTCGGTGAGTCTTT	-2
chr1	43396705	43396727	-	SLC2A1	GCTTTGGCCGGTAAGTAGGA	-2
chr1	902172	902194	+	PLEKHN1	CCCGGGCACGGTGAGCGCGG	-2
chr1	908379	908401	+	PLEKHN1	GCACACACCGGTGAGCGCTT	-2
chr1	28059157	28059179	+	FAM76A	GTATGGAACGGTAAGTAGGA	-2
chr1	110555073	110555095	+	AHCYL1	CCAGACAGCGGTGAGTTTGT	-2
chr1	156931457	156931479	-	ARHGEF11	GAAAAATGCGGTAAGGCAGT	-2
chr1	77627267	77627289	-	PIGK	TTCACTCTCGGTATGTGCAT	-2
chr1	77629519	77629541	-	PIGK	AGAAAAGACGGTAATTAGCA	-2
chr1	237670103	237670125	+	RYR2	GTATGGTCCGGTATGTAATT	-2
chr1	237755142	237755164	+	RYR2	AACGTCCACGGTATGAGGTT	-2
chr1	237811902	237811924	+	RYR2	TTTAGATACGGTGAGATTGG	-2
chr1	53373528	53373550	-	ECHDC2	AATGACATCGGTGAGGATCT	-2
chr1	111854329	111854351	+	CHIA	TTGCAGCTCGGTAAGTCATG	-2
chr1	169094266	169094288	+	ATP1B1	GATTGTGGCGGTAAGTAGAC	-2
chr1	103345227	103345249	-	COL11A1	TGGTTGTGCGGTGAGTATAA	-2
chr1	103379181	103379203	-	COL11A1	TGGTCAACCGGTGAGTAAAT	-2
chr1	103380248	103380270	-	COL11A1	GGGTAACCCGGTAAGTGAGT	-2
chr1	103444604	103444626	-	COL11A1	TGGTCCAACGGTAGGTGCCT	-2
chr1	103481212	103481234	-	COL11A1	GATGTTACCGGTATGTTCTT	-2
chr1	228295357	228295379	-	MRPL55	CATGCTGGCGGTAAGCTTCC	-2
chr1	24075556	24075578	+	TCEB3	CATTCTTGCGGTAAGAACTG	-2
chr1	24076427	24076449	+	TCEB3	CTGTGGAACGGTAAGAACAT	-2
chr1	113232261	113232283	+	MOV10	CTGGGCCCCGGTGAGTGAGT	-2
chr1	113232709	113232731	+	MOV10	GACCTGACCGGTAACTCCTC	-2
chr1	55148456	55148478	+	HEATR8-TTC4	GCCCCTGGCGGTGAGCACCC	-2
chr1	55152110	55152132	+	HEATR8-TTC4	TACCTGTGCGGTATGCTCTG	-2
chr1	116932318	116932340	+	ATP1A1	CACTGTCACGGTAAGAGGCA	-2
chr1	116946586	116946608	+	ATP1A1	CGCCCTGGCGGTAATTATGG	-2
chr1	62579907	62579929	+	INADL	TTGGGAAACGGTAAAGACGT	-2
chr1	32794750	32794772	+	HDAC1	TTTCAAGCCGGTAAGTGGCT	-2
chr1	6522677	6522699	-	TNFRSF25	CCCACCACCGGTAAGAACCT	-2
chr1	41228707	41228729	+	NFYC	GCAGATCCCGGTGAGTCCTG	-2
chr1	17303592	17303614	-	MFAP2	GACCAGATCGGTAAGGGCCT	-2
chr1	110295296	110295318	-	EPS8L3	TTTCCCTTCGGTATGCTCTG	-2
chr1	110299627	110299649	-	EPS8L3	CCACTAGCCGGTGAGTGAAG	-2
chr1	150526587	150526609	+	ADAMTSL4	CAGCCAAGCGGTGAGTCTCC	-2
chr1	94514412	94514434	-	ABCA4	GGAATACACGGTAAAACCCC	-2
chr1	1559068	1559090	+	MIB2	GCCCAGATCGGTGCGCGCCA	-2
chr1	1564680	1564702	+	MIB2	AGCGCTTCCGGTGAGTCCGT	-2
chr1	26135630	26135652	+	SEPN1	TGATGTTCCGGTGAGTGGGC	-2
chr1	6021842	6021864	-	NPHP4	GGAGAATCCGGTAAGGGCGT	-2
chr1	24130878	24130900	-	HMGCL	CATTCACACGGTAAGCCCAC	-2
chr1	24143153	24143175	-	HMGCL	CGAGGCAGCGGTAAGAGGAT	-2
chr1	28562952	28562974	+	ATPIF1	GATATTTCCGGTGAGGCTCA	-2
chr1	1455986	1456008	+	ATAD3A	GACAGCCACGGTAAACATAC	-2
chr1	1192360	1192382	-	UBE2J2	GGACTTCACGGTAAGTTTTA	-2
chr1	33625277	33625299	-	TRIM62	TGTCCGAGCGGTAAGTGCCA	-2
chr1	1577011	1577033	-	CDK11B	CAGTCTGCCGGTGAGGCACC	-2
chr1	161200591	161200613	-	NR1I3	CCCGGGATCGGTACGGTGGG	-2
chr1	161202585	161202607	-	NR1I3	CCGTCTTCCGGTGAGTGACC	-2
chr1	7854057	7854079	+	PER3	GCAGGATCCGGTAAGTATAG	-2
chr1	151546863	151546885	+	TUFT1	GATGGAGACGGTAACCGGGG	-2
chr1	155686908	155686930	+	DAP3	GAATGACCCGGTGAGTTACT	-2
chr1	155699146	155699168	+	DAP3	TAAAAGCCCGGTAGGAAAAC	-2
chr1	53736887	53736909	-	LRP8	ACCTGTGGCGGTGAGACCTT	-2
chr1	17314621	17314643	-	ATP13A2	CCTCTACACGGTGAGTATCT	-2
chr1	17331190	17331212	-	ATP13A2	CGAGGAGGCGGTGAGTGTCG	-2
chr1	159163339	159163361	+	CADM3	GAACTCCACGGTGAGTACCT	-2
chr1	154201190	154201212	+	UBAP2L	CCCAGACACGGTAGAGTGCT	-2
chr1	154229899	154229921	+	UBAP2L	TGCCTACCCGGTAAGTGGGA	-2
chr1	225156565	225156587	+	DNAH14	CTGATTTCCGGTGAGGTGAA	-2
chr1	225576182	225576204	+	DNAH14	TACAGCGTCGGTATGGATAA	-2
chr1	87043744	87043766	+	CLCA4	GTAGTGAACGGTGAGTAACT	-2
chr1	155649188	155649210	-	YY1AP1	AAGCTCTACGGTAGGCTAGT	-2
chr1	53513598	53513620	+	SCP2	TCCTCAGTCGGTAAGTATGA	-2
chr1	6531038	6531060	-	PLEKHG5	CTACATCACGGTGAGGGCGC	-2
chr1	95639434	95639456	+	TMEM56	TGAATCAGCGGTATGTTACT	-2
chr1	238048453	238048475	-	ZP4	CAGGGGACCGGTAGGATGTT	-2
chr1	41503738	41503760	+	LOC100507178	TTGATGAGCGGTGAGCTTGG	-2
chr1	160275466	160275488	-	COPA	GCCAAACACGGTGAGTCTTC	-2
chr1	160276132	160276154	-	COPA	AGCAGAAGCGGTAACATATC	-2
chr1	160276941	160276963	-	COPA	GATGCATTCGGTGAGTTAAG	-2
chr1	160283768	160283790	-	COPA	TGTCTAAGCGGTAAGGTAGT	-2
chr1	200868714	200868736	+	C1orf106	TCGGGAAGCGGTGAGGCCCC	-2
chr1	151108055	151108077	-	SEMA6C	GCCCTGCCCGGTGAGGCCTT	-2
chr1	151111889	151111911	-	SEMA6C	AAAGCTGACGGTAAGGAGTG	-2
chr1	151112440	151112462	-	SEMA6C	TGGCTGCCCGGTAAACTGGC	-2
chr1	186278261	186278283	+	PRG4	ATGCTTTCCGGTATTAAGAA	-2
chr1	27676245	27676267	+	SYTL1	CTCCTCCACGGTGAGGCGGG	-2
chr1	27679968	27679990	+	SYTL1	CTGGGCACCGGTAAGTGGGA	-2
chr1	145579321	145579343	+	PIAS3	CCCCCTGCCGGTAAATGCTC	-2
chr1	145581244	145581266	+	PIAS3	CATGTGCCCGGTGGGTAAAA	-2
chr1	53684074	53684096	-	C1orf123	AATTCCATCGGTAGGTCAGG	-2
chr1	212193452	212193474	-	INTS7	TCACCCTCCGGTATATACCG	-2
chr1	51761739	51761761	-	TTC39A	AATTATTTCGGTGGGTCCCA	-2
chr1	51768744	51768766	-	TTC39A	TTCGTGCTCGGTAGGTGTAC	-2
chr1	202140556	202140578	+	PTPRVP	TGGCTGGACGGTGAGTCCCC	-2
chr1	202151053	202151075	+	PTPRVP	ACAACCTGCGGTGAGTGCAT	-2
chr1	155657850	155657872	-	YY1AP1	CTCCGACACGGTGAGTAGAA	-2
chr1	156894333	156894355	+	LRRC71	TACATCCGCGGTGAGCCCCG	-2
chr1	156897785	156897807	+	LRRC71	CTCGCGATCGGTGAGGAGCT	-2
chr1	57158164	57158186	+	PRKAA2	GCCGATTTCGGTATGTAACT	-2
chr1	214568230	214568252	-	PTPN14	CTTTCACACGGTAAGCACAA	-2
chr1	154560589	154560611	-	ADAR	GTGGAGAACGGTGAGTGATA	-2
chr1	154573505	154573527	-	ADAR	ATGAACCTCGGTAAGAGACC	-2
chr1	3662159	3662181	-	TP73-AS1	ACGACCAGCGGTACGGTTTC	-2
chr1	185113026	185113048	-	TRMT1L	AACTAAATCGGTAAGATAAA	-2
chr1	151274658	151274680	-	PI4KB	AGAAAGTACGGTGAGTTGGG	-2
chr1	151276005	151276027	-	PI4KB	GGGACATCCGGTATGGCCAG	-2
chr1	167038147	167038169	-	GPA33	TTGGTCCTCGGTGAGTGTCT	-2
chr1	167042610	167042632	-	GPA33	CACTCATACGGTAAGGATAC	-2
chr1	25629939	25629961	+	RHD	GTACCTGCCGGTAAGAAACT	-2
chr1	99753695	99753717	+	LPPR4	TGCAATTACGGTAAGAATTA	-2
chr1	99766511	99766533	+	LPPR4	GTATGTTTCGGTAAGTAACT	-2
chr1	110255304	110255326	+	GSTM5	CTGGGGGACGGTAATGGCAC	-2
chr1	222806580	222806602	+	MIA3	AACTAAGTCGGTAAGTTTAA	-2
chr1	27941933	27941955	-	FGR	ATGTGTCACGGTCAGGAGGC	-2
chr1	33799679	33799701	-	PHC2	GCCTTTCCCGGTACGGACTA	-2
chr1	33819990	33820012	-	PHC2	CCAGCTCACGGTATGAAGCA	-2
chr1	33836606	33836628	-	PHC2	GTCATCTTCGGTGAGTAGAA	-2
chr1	197065116	197065138	-	ASPM	AGAGAACACGGTAATGTATC	-2
chr1	156776955	156776977	-	SH2D2A	TCAGTAGGCGGTAAGTCTGA	-2
chr1	156785786	156785808	-	SH2D2A	CTACACTGCGGTGAGTGGAA	-2
chr1	206557420	206557442	+	SRGAP2	GCTCTACTCGGTAAATCAGA	-2
chr1	206603561	206603583	+	SRGAP2	AGCAGACACGGTAAGCAGGA	-2
chr1	206623799	206623821	+	SRGAP2	AGCGATGACGGTACGAGGCC	-2
chr1	155166820	155166842	-	THBS3	GCTACATTCGGTAAGGAGAG	-2
chr1	155172865	155172887	-	THBS3	CAGGTGTGCGGTGAGTGGGA	-2
chr1	41113328	41113350	-	RIMS3	CATCAGTTCGGTGAGTTGGG	-2
chr1	44684902	44684924	+	DMAP1	TGAGAAGCCGGTGCGGAGGT	-2
chr1	44685970	44685992	+	DMAP1	GCCCAATTCGGTAAGAGTCT	-2
chr1	180063740	180063762	+	CEP350	TCCCAGACCGGTGAGTATTT	-2
chr1	184446726	184446748	+	C1orf21	GTGTTTGGCGGTGAGTCCTA	-2
chr1	156846353	156846375	+	NTRK1	GCTTCCTCCGGTACCAGCAC	-2
chr1	44450716	44450738	+	B4GALT2	TTGGCTTCCGGTGAGGGCTC	-2
chr1	44451061	44451083	+	B4GALT2	TCTTCAACCGGTGAGTAAGC	-2
chr1	21599180	21599202	-	ECE1	CACCTCCTCGGTAAGCATCC	-2
chr1	36028223	36028245	+	NCDN	ACGCTCTCCGGTGAGTCTGT	-2
chr1	237026843	237026865	+	MTR	ATAATTTCCGGTAAGTTAGG	-2
chr1	39353623	39353645	-	RHBDL2	TGGGTCTCCGGTGAGTTCAG	-2
chr1	201837913	201837935	+	IPO9	GCTTTGTGCGGTAAGTGGCC	-2
chr1	39494601	39494623	+	NDUFS5	GCAGAAAACGGTAAGGAAAT	-2
chr1	84878218	84878240	+	DNASE2B	TTTCTTGACGGTATGAAAGA	-2
chr1	169582812	169582834	-	SELP	TGTGAATACGGTGAGGCTTC	-2
chr1	43213382	43213404	-	LEPRE1	GACCGTGACGGTGAGTGCTC	-2
chr1	43221207	43221229	-	LEPRE1	TGTGGATCCGGTGAGCTAGG	-2
chr1	4832574	4832596	+	AJAP1	ATGGAAACCGGTAAGCTCGG	-2
chr1	4834607	4834629	+	AJAP1	CTGTTTCACGGTAGGTACCT	-2
chr1	8927164	8927186	-	ENO1	GCCAGTCCCGGTGAGTGGTT	-2
chr1	33760895	33760917	+	ZNF362	CTACACCTCGGTGAGTGCCG	-2
chr1	46650058	46650080	+	TSPAN1	CCTCGTGACGGTGTGTGAAA	-2
chr1	115595988	115596010	-	TSPAN2	AGGTCTGACGGTGAGAAAGT	-2
chr1	151139006	151139028	+	SCNM1	GGGATGGACGGTAAGAGCAA	-2
chr1	43885604	43885626	+	SZT2	TATTACTGCGGTGAGAGGCA	-2
chr1	43886963	43886985	+	SZT2	CACCACCCCGGTGAGTAGCT	-2
chr1	43893394	43893416	+	SZT2	TCATCTTCCGGTGAGTGCCT	-2
chr1	43896750	43896772	+	SZT2	AGCACCACCGGTGTGGCAGC	-2
chr1	43898850	43898872	+	SZT2	CACATGCACGGTAAGTAGAA	-2
chr1	43903168	43903190	+	SZT2	ACTATCTTCGGTATGTGGCC	-2
chr1	43903360	43903382	+	SZT2	GGAAGCCTCGGCATGTATCA	-2
chr1	43913631	43913653	+	SZT2	ACGTTCTGCGGTCAGCAGAT	-2
chr1	43915831	43915853	+	SZT2	AGGAAAGACGGTAAGAACGA	-2
chr1	110211111	110211133	+	GSTM2	ATGGGGGACGGTAATGGCAC	-2
chr1	65305274	65305296	-	JAK1	ACAGAAGACGGTATGTTATG	-2
chr1	23757516	23757538	-	ASAP3	GAACGTGCCGGTAGGAACTC	-2
chr1	23765642	23765664	-	ASAP3	ACACAGCACGGTGAGGCCTA	-2
chr1	226032313	226032335	+	EPHX1	AGCATGAGCGGTGAGCCTGG	-2
chr1	243716019	243716041	-	AKT3	CAAATAAACGGTAAGCCTCA	-2
chr1	179013348	179013370	+	FAM20B	AACCTAAGCGGTAAGTTTTG	-2
chr1	111731822	111731844	-	DENND2D	CTTAATGTCGGTAAGTGTCT	-2
chr1	1159200	1159222	-	SDF4	GACGGGGACGGTACTGTGGC	-2
chr1	11897545	11897567	+	CLCN6	AAGCCAGTCGGTAAGTCTCT	-2
chr1	155160186	155160208	-	MUC1	GACGTCAGCGGTGAGGCTAC	-2
chr1	16264490	16264512	+	SPEN	AAGGATGACGGTAAGACTCT	-2
chr1	173157648	173157670	-	TNFSF4	CAATTTACCGGTAAGTATTG	-2
chr1	3624344	3624366	+	TP73	CACCTGGACGGTGAGTTCCC	-2
chr1	151396413	151396435	-	POGZ	ACAATATTCGGTAAGTGTTT	-2
chr1	20304861	20304883	-	PLA2G2A	CAACGGATCGGTGAGGCCAC	-2
chr1	180235718	180235740	+	LHX4	AAGCAGAACGGTAAGCAGCA	-2
chr1	44466616	44466638	-	SLC6A9	TACATCTACGGTGAGCACTC	-2
chr1	44467973	44467995	-	SLC6A9	ACTGTTACCGGTGAGTGCTC	-2
chr1	52854877	52854899	-	ORC1	AGCAGCTTCGGTAAGACTAC	-2
chr1	2519220	2519242	+	FAM213B	GCTTCAAGCGGTGAGTGGGG	-2
chr1	230804519	230804541	+	COG2	AGTAAGACCGGTAAGTGTTG	-2
chr1	111964175	111964197	-	OVGP1	CAAATCTTCGGTAAGGAAAG	-2
chr1	207073691	207073713	+	IL24	GAACGTCTCGGTAATCAGAC	-2
chr1	150297534	150297556	+	PRPF3	AAGGCAGCCGGTATGTACCT	-2
chr1	82435060	82435082	+	LPHN2	AAAATATGCGGTAAGCACCA	-2
chr1	151016192	151016214	+	BNIPL	TGGATCGGCGGTGAGACCTG	-2
chr1	22925529	22925551	+	EPHA8	CACCACCACGGTGCGTCGCC	-2
chr1	117078575	117078597	-	CD58	CCAAGCAGCGGTGAGTAAAT	-2
chr1	110170888	110170910	+	AMPD2	TGTGCATGCGGTCTGTGCCA	-2
chr1	227153100	227153122	+	ADCK3	CAAACAGACGGTGCGTATGG	-2
chr1	33547944	33547966	+	ADC	GGCCACCACGGTGAGGGGCT	-2
chr1	33945295	33945317	+	ZSCAN20	AGGACAGTCGGTGAGACAAA	-2
chr1	165380174	165380196	-	RXRG	GGAGAACTCGGTATGTGCTC	-2
chr1	155227277	155227299	-	SCAMP3	AGGCTTTCCGGTAAGTGTGT	-2
chr1	193121563	193121585	+	CDC73	ATCTGTAACGGTAAGTTAAT	-2
chr1	26514983	26515005	+	CNKSR1	CTCAGCCTCGGTGAGTGGGG	-2
chr1	153941104	153941126	+	CREB3L4	AGAGGTTCCGGTAACTAGGC	-2
chr1	24119239	24119261	+	LYPLA2	AACGGCCGCGGTAAGGGTCC	-2
chr1	170513975	170513997	+	GORAB	CATACGCTCGGTGAGTTGGG	-2
chr1	160325737	160325759	+	NCSTN	TCCCCAAACGGTAAGCAGAT	-2
chr1	86916405	86916427	+	CLCA2	ACAGCAAACGGTAAGAACCA	-2
chr1	1560554	1560576	+	MIB2	CCAAGGCTCGGTATGAGGCT	-2
chr1	43771003	43771025	+	TIE1	AAGAGCAACGGTAAAGAGGG	-2
chr1	43779085	43779107	+	TIE1	CTGGGCAACGGTGAGAGGGC	-2
chr1	43779628	43779650	+	TIE1	GTCAGGCTCGGTCAGTGACC	-2
chr1	161188502	161188524	+	FCER1G	TGTTTACACGGTAAGTGTGC	-2
chr1	155020635	155020657	+	DCST1	GAAGGCTCCGGTAAGTCCAG	-2
chr1	164769115	164769137	+	PBX1	TGGATGCGCGGTGAGTCTCC	-2
chr1	1417983	1418005	+	ATAD3B	GACAGCCACGGTAAACATAT	-2
chr1	1425793	1425815	+	ATAD3B	AAGGAAAACGGTGAGTGTCC	-2
chr1	161476370	161476392	+	FCGR2A	GTGCTTTCCGGTCAGTGGAG	-2
chr1	48695120	48695142	+	SLC5A9	CAAGATCTCGGTAGGTGTCA	-2
chr1	1470957	1470979	-	TMEM240	CGGCGCTACGGTGAGTGCCT	-2
chr1	1475052	1475074	-	TMEM240	ACTGTGGCCGGTGAGTCCAC	-2
chr1	46658834	46658856	-	POMGNT1	CCTGTTTCCGGTGAGTACTA	-2
chr1	46661672	46661694	-	POMGNT1	CCAGGCCACGGTGAGTTTCT	-2
chr1	46662391	46662413	-	POMGNT1	TGGCACCACGGTCAGTGGGC	-2
chr1	20466700	20466722	+	PLA2G2F	GCTGGCAGCGGTGAGTAAAG	-2
chr1	15813921	15813943	+	CELA2B	GATCAATTCGGTAAGAACCG	-2
chr1	20727416	20727438	-	LOC339505	CACACAGCCGGTAAGTGGCC	-2
chr1	161518199	161518221	-	FCGR3A	GTCCATATCGGTGAGTTGAT	-2
chr1	201338932	201338954	-	TNNT2	GACGAAGACGGTAGTACAGC	-2
chr1	46739877	46739899	+	RAD54L	TAGTCCATCGGTAAATGCAC	-2
chr1	110230856	110230878	+	GSTM1	ATGGGGGACGGTAATGGCAC	-2
chr1	110199398	110199420	+	GSTM4	ATGGGGGACGGTAATGACAC	-2
chr1	21011290	21011312	-	KIF17	TGCTGGCCCGGTAAGCAGCA	-2
chr1	1273890	1273912	-	DVL1	GCCGTCATCGGTGAGTGGCC	-2
chr1	1274730	1274752	-	DVL1	CCCCGCTACGGTACGAGTCC	-2
chr1	229667371	229667393	-	ABCB10	CCTTTTAACGGTGGGTCTGA	-2
chr1	169941642	169941664	-	KIFAP3	TATTATAGCGGTAAGTAATT	-2
chr1	242287758	242287780	-	PLD5	ATTTGTATCGGTGAGTTGTT	-2
chr1	159019378	159019400	+	IFI16	CTTAACCACGGTACAAGTTC	-2
chr1	57002615	57002637	-	PPAP2B	CATCCTCGCGGTAAGTGTCC	-2
chr1	26882105	26882127	+	RPS6KA1	AACCGGCTCGGTAAGCAGCC	-2
chr1	108778880	108778902	-	NBPF4	GGCTTCCTCGGTAGGCTCCC	-2
chr1	236689404	236689426	+	LGALS8	CTATAACCCGGTAACTGATT	-2
chr1	236703972	236703994	+	LGALS8	CTTCAGCTCGGTGAGTGACC	-2
chr1	236154174	236154196	-	NID1	TCATGTCCCGGTGAGTGCTG	-2
chr1	236195689	236195711	-	NID1	AGCATCACCGGTAATTTATA	-2
chr1	155220874	155220896	-	FAM189B	ATTGTAGACGGTGAGCAGGG	-2
chr1	155223404	155223426	-	FAM189B	CGTGCATACGGTGAGAAGGG	-2
chr1	20248779	20248801	-	PLA2G2E	ATTTTCTGCGGTAGGTGGAG	-2
chr1	167734975	167734997	+	MPZL1	TACTGTGTCGGTAAGAATGC	-2
chr1	110037791	110037813	+	CYB561D1	GGCCTTGGCGGTGAGTTTAG	-2
chr1	46527589	46527611	-	PIK3R3	AGATTGAACGGTAAGTCTAC	-2
chr1	46543175	46543197	-	PIK3R3	TGACTTTGCGGTAAGTACTT	-2
chr1	114943999	114944021	-	TRIM33	TCCTGCTTCGGTGAGTTGCC	-2
chr1	115119297	115119319	-	BCAS2	GTATGAAACGGTAAGAATAT	-2
chr1	24674032	24674054	+	GRHL3	GAGGAATGCGGTAAGCTGCC	-2
chr1	19611168	19611190	-	AKR7A3	ACAGGAATCGGTAAGCTGTG	-2
chr1	31454147	31454169	-	PUM1	CCGCACATCGGTAAGTCCTT	-2
chr1	94059995	94060017	+	LOC100129046	ATTCTGGACGGTGAGTGGGG	-2
chr1	75684163	75684185	-	SLC44A5	GAGCCATACGGTAAGTTTCA	-2
chr1	155931884	155931906	-	ARHGEF2	CATTCCCACGGTGAGTAGGC	-2
chr1	161029392	161029414	-	ARHGAP30	AGAAGCTTCGGTGAGTCAAA	-2
chr1	163309256	163309278	+	NUF2	TCAAAAAACGGTATCTGTTG	-2
chr1	49224560	49224582	-	BEND5	CTTGGCAGCGGTGAGTGCCC	-2
chr1	45469720	45469742	-	HECTD3	TTCACCAACGGTCAGTGGAG	-2
chr1	45475646	45475668	-	HECTD3	CTCCTACACGGTGGGTGCTG	-2
chr1	17594446	17594468	+	PADI3	CACATCTGCGGTGAGTTTGT	-2
chr1	17597466	17597488	+	PADI3	ATGTGTGCCGGTGAGTCTTG	-2
chr1	1685711	1685733	-	NADK	CAGGGCGACGGTAAGGCCCG	-2
chr1	27683069	27683091	-	MAP3K6	AGACTGATCGGTAAAGCCCC	-2
chr1	27683879	27683901	-	MAP3K6	CCCGGATGCGGTGAGGGCGC	-2
chr1	27684660	27684682	-	MAP3K6	GCCAGCTCCGGTGAGACCAA	-2
chr1	27689921	27689943	-	MAP3K6	CCCTCAACCGGTGAGTGGCA	-2
chr1	27691140	27691162	-	MAP3K6	GAAGAACTCGGTGAGCAGAA	-2
chr1	3382746	3382768	+	ARHGEF16	TTCAAGGACGGTGAGTGTGG	-2
chr1	46086383	46086405	-	CCDC17	CCCACCTCCGGTGAGGGCCC	-2
chr1	46088411	46088433	-	CCDC17	CCGAAATCCGGTGAGAGCCG	-2
chr1	211534493	211534515	+	TRAF5	TGCTGTAACGGTATGGAATG	-2
chr1	12026362	12026384	+	PLOD1	GGTGGAGACGGTAAGGGCCA	-2
chr1	159890108	159890130	-	TAGLN2	GGATGGCACGGTGAGAGCCG	-2
chr1	17550177	17550199	+	PADI1	ACTGGCGTCGGTAAGTAGCA	-2
chr1	158912178	158912200	+	PYHIN1	GCTACATACGGTAAGGCATC	-2
chr1	15599014	15599036	+	FHAD1	TCCACCTCCGGTGAGTCCGG	-2
chr1	15702215	15702237	+	FHAD1	GATCCTAGCGGTAACCAAAG	-2
chr1	206647803	206647825	+	IKBKE	GGAGGAGACGGTAGGTCCGG	-2
chr1	206667313	206667335	+	IKBKE	TCATCGAACGGTAAGGAGCT	-2
chr1	27100197	27100219	+	ARID1A	AGCAGCAACGGTGAGTAAAG	-2
chr1	86334190	86334212	-	COL24A1	AGGCCTTCCGGTAAGTACTG	-2
chr1	151317192	151317214	-	RFX5	ATGCCTATCGGTGGGTGGAG	-2
chr1	154996936	154996958	-	DCST2	TGGCCAGTCGGTGAGGCCAC	-2
chr1	7838218	7838240	+	VAMP3	ATCATCATCGGTGAGTTACC	-2
chr1	32740024	32740046	+	LCK	CAAGGGCACGGTAAGAGGCG	-2
chr1	155309107	155309129	-	ASH1L	ATGGAGGACGGTAAGTCCCA	-2
chr1	155311715	155311737	-	ASH1L	AGATTTCTCGGTGAGTCTCC	-2
chr1	203098299	203098321	+	ADORA1	TCCCTCTCCGGTGAGTCCAC	-2
chr1	159899669	159899691	-	IGSF9	TCCACTTCCGGTGAGCACCT	-2
chr1	159913175	159913197	-	IGSF9	GGGGCTGACGGTAAGCTGAG	-2
chr1	114641704	114641726	-	SYT6	ACTATGATCGGTAGGTAGGC	-2
chr1	12195659	12195681	+	TNFRSF8	GAGCTCAACGGTAAGTACCC	-2
chr1	186047341	186047363	+	HMCN1	CGTGTACTCGGTGAGTTTTT	-2
chr1	186060038	186060060	+	HMCN1	AAAGAATCCGGTATGTTTAA	-2
chr1	976249	976271	+	AGRN	GGGCCGTGCGGTGAGCGGGG	-2
chr1	979626	979648	+	AGRN	AGGCAGCCCGGTGAGCTCTG	-2
chr1	982326	982348	+	AGRN	AACTGCCCCGGTGAGTGGAC	-2
chr1	985164	985186	+	AGRN	GGCCGCGTCGGTGAGGGTGG	-2
chr1	986206	986228	+	AGRN	GGAGTCCCCGGTGAGTGCTC	-2
chr1	156106808	156106830	+	LMNA	GGTGGTGACGGTGAGTGGCA	-2
chr1	161277036	161277058	-	MPZ	TGCCATTTCGGTGAGTGCCT	-2
chr1	1250888	1250910	-	CPSF3L	GGTCTACACGGTCAGTGGAA	-2
chr1	156238069	156238091	-	SMG5	GCAAAAAGCGGTGAGTGGGG	-2
chr1	200960033	200960055	-	KIF21B	GTCCTGCCCGGTAAGGTGGA	-2
chr1	200969833	200969855	-	KIF21B	AGGAGCTACGGTGAGTGAGT	-2
chr1	200971277	200971299	-	KIF21B	GCCAAGGCCGGTGAGTTGGG	-2
chr1	200972702	200972724	-	KIF21B	GTATAAGGCGGTGAGCATGC	-2
chr1	17715043	17715065	+	PADI6	TCAAGACCCGGTATGTCCCC	-2
chr1	29581907	29581929	+	PTPRU	CTGCCCCACGGTAAGTCTAC	-2
chr1	29585843	29585865	+	PTPRU	TACCCCTGCGGTGAGTCCCA	-2
chr1	12353750	12353772	+	VPS13D	GGGGCAGACGGTAGGTAGCC	-2
chr1	12405555	12405577	+	VPS13D	TTCCTCTACGGTGTGTGACA	-2
chr1	151139006	151139028	+	TNFAIP8L2-SCNM1	GGGATGGACGGTAAGAGCAA	-2
chr1	42664761	42664783	-	FOXJ3	TTATACACCGGTAAGTCTTG	-2
chr1	207653387	207653409	+	CR2	ACAGAGCACGGTAAGTTCAA	-2
chr1	179605011	179605033	+	TDRD5	TTGAAATGCGGTAGGAGTCT	-2
chr1	12091449	12091471	+	MIIP	TTTTCACCCGGTACGGTCCA	-2
chr1	224553682	224553704	+	CNIH4	ATATATATCGGTGAGTATAG	-2
chr1	228289999	228290021	-	C1orf35	TGTGTTCACGGTAATCCCCC	-2
chr1	183542308	183542330	-	NCF2	CAAGGCGACGGTAGGTGGGA	-2
chr1	28861881	28861903	+	RCC1	CAAGGCCTCGGTAAGTGGCC	-2
chr1	41283951	41283973	+	KCNQ4	TGTGTCATCGGTAATGAGGC	-2
chr1	41285133	41285155	+	KCNQ4	GTGGGGGACGGTGCGTGAGG	-2
chr1	41300759	41300781	+	KCNQ4	TGCAAACTCGGTGGGTGCAC	-2
chr1	156552215	156552237	+	TTC24	GACCTACACGGTGGGTGCCT	-2
chr1	21205804	21205826	-	EIF4G3	TCTAGTAACGGTAAGAAGAG	-2
chr1	21329194	21329216	-	EIF4G3	CCGTTCTCCGGTAAGTAAGC	-2
chr1	94645269	94645291	-	ARHGAP29	ATCTAAAGCGGTAAGAATTT	-2
chr1	19215844	19215866	-	ALDH4A1	CCAAGTGTCGGTATGTCCAG	-2
chr1	36755354	36755376	+	THRAP3	ACCTCGCACGGTGAGATATG	-2
chr1	26299037	26299059	-	PAFAH2	AAGCACCTCGGTAAGGAGAA	-2
chr1	26303161	26303183	-	PAFAH2	CCCAATTTCGGTGAGTTTCC	-2
chr1	36814289	36814311	-	STK40	GTGCTCAGCGGTACGTGTGT	-2
chr1	249152318	249152340	-	ZNF692	TGTTGGACCGGTTAGGGGCC	-2
chr1	33318756	33318778	+	S100PBP	TCACCACGCGGTGAGTGGGT	-2
chr1	12052736	12052758	+	MFN2	TTTTTGGCCGGTAAGTCCTT	-2
chr1	12058924	12058946	+	MFN2	GATGCAGACGGTAACTCCTC	-2
chr1	94965159	94965181	+	ABCD3	AAGAATGGCGGTAAGTATAC	-2
chr1	55050524	55050546	+	ACOT11	TGCCTGTCCGGTAAGGCTGC	-2
chr1	55060353	55060375	+	ACOT11	ATTCAGGGCGGTGAGCAGCT	-2
chr1	55070871	55070893	+	ACOT11	AGCACTACCGGTGAGGGGCC	-2
chr1	41188935	41188957	+	NFYC	AAGGCACCCGGTAAGAAAAT	-2
chr1	230381885	230381907	+	GALNT2	TTGAAGGGCGGTAGGTGTCT	-2
chr1	230391079	230391101	+	GALNT2	TCTTTGCCCGGTAAGTAGTG	-2
chr1	155204974	155204996	-	GBA	TGCTAAACCGGTGAGGGCAA	-2
chr1	155206024	155206046	-	GBA	CATCATCACGGTAAGCCACC	-2
chr1	76313950	76313972	+	MSH4	GCAAGACACGGTATGTTTTT	-2
chr1	156281820	156281842	-	CCT3	GATTCTCTCGGTGAGTCAGC	-2
chr1	1246440	1246462	+	PUSL1	GGGAACCTCGGTAAGAAAAA	-2
chr1	247719757	247719779	+	C1orf150	AAAGAAAACGGTAAGAACAG	-2
chr1	109553526	109553548	-	WDR47	CCCCTGAGCGGTAAGCATTT	-2
chr1	207236543	207236565	+	PFKFB2	TCAGATTGCGGTAAGCTTTA	-2
chr1	155262956	155262978	-	PKLR	CAACTGGCCGGTGAGGGGGA	-2
chr1	155263217	155263239	-	PKLR	GCAGCATGCGGTAGGAGCTC	-2
chr1	155264895	155264917	-	PKLR	CAGAAAATCGGTGCGGACGC	-2
chr1	155269877	155269899	-	PKLR	GCCACCATCGGTAAGCACTC	-2
chr1	53995452	53995474	-	GLIS1	CCTAGACACGGTAGGCCCAA	-2
chr1	207133755	207133777	-	FCAMR	CCGTGAAGCGGTAACCCCAG	-2
chr1	26013016	26013038	+	MAN1C1	AACATGTTCGGTGAGTCGAT	-2
chr1	55148456	55148478	+	HEATR8	GCCCCTGGCGGTGAGCACCC	-2
chr1	55152110	55152132	+	HEATR8	TACCTGTGCGGTATGCTCTG	-2
chr1	112323300	112323322	-	KCND3	GGAGCTGACGGTAGGTGCCT	-2
chr1	156524015	156524037	-	IQGAP3	ATGCCCAGCGGTGAGAAAGG	-2
chr1	156532367	156532389	-	IQGAP3	CATGTCAACGGTAAGAGACC	-2
chr1	156535807	156535829	-	IQGAP3	TCTGCCTTCGGTAATACTGG	-2
chr1	156539156	156539178	-	IQGAP3	AGGCCAAGCGGTGAGCGGAG	-2
chr1	205554108	205554130	+	MFSD4	TGGGTTGACGGTGAGCCTGC	-2
chr1	205566967	205566989	+	MFSD4	GGTTGGTTCGGTATGTGGGG	-2
chr1	32264990	32265012	-	SPOCD1	TATGGACTCGGTGAGGCCTT	-2
chr1	114443846	114443868	-	AP4B1	TCTTAAATCGGTTTGGATGC	-2
chr1	27159087	27159109	+	ZDHHC18	AAACAGATCGGTGAGGTTTC	-2
chr1	3548765	3548787	-	WRAP73	ACAAGGAACGGTCAGTTGTG	-2
chr1	55562613	55562635	-	USP24	AGGACAGGCGGTAAGAGTTT	-2
chr1	22150097	22150119	-	HSPG2	GTCTACATCGGTAAGTCTGG	-2
chr1	22150602	22150624	-	HSPG2	CAGCACTGCGGTAAGGGACC	-2
chr1	22158976	22158998	-	HSPG2	CCGAGTTCCGGTGAGACCCC	-2
chr1	22163283	22163305	-	HSPG2	GGGTGCTCCGGTGAGTGGGG	-2
chr1	22168020	22168042	-	HSPG2	AGTGTGCACGGTGAGGGGAC	-2
chr1	22172589	22172611	-	HSPG2	CACGTCCCCGGTGAGGGTCC	-2
chr1	22173835	22173857	-	HSPG2	AGCCCCTCCGGTGAGTCTGC	-2
chr1	22174439	22174461	-	HSPG2	TCCTCCCACGGTGAGAGCAG	-2
chr1	22190581	22190603	-	HSPG2	GGCCTGCTCGGTGAGCTGCA	-2
chr1	22192198	22192220	-	HSPG2	GCAGATCACGGTGAGCATTT	-2
chr1	22217066	22217088	-	HSPG2	GGTAGACACGGTGAGGTGAA	-2
chr1	118558576	118558598	-	SPAG17	CAATGGAACGGTATGACAAA	-2
chr1	118584414	118584436	-	SPAG17	AACTTACCCGGTAAACTCCA	-2
chr1	233362960	233362982	-	PCNXL2	TACTTGATCGGTAAGCCACT	-2
chr1	233386473	233386495	-	PCNXL2	CTCAGGCTCGGTGAGTGGAG	-2
chr1	85417914	85417936	-	MCOLN2	TCAGAATACGGCAAGTATCT	-2
chr1	85418117	85418139	-	MCOLN2	AATTTTATCGGTAAATACAT	-2
chr1	85422102	85422124	-	MCOLN2	GTTGAGCTCGGTAATGCAGT	-2
chr1	32498924	32498946	+	KHDRBS1	TCTAGTACCGGTAAGGAAAT	-2
chr1	171956934	171956956	+	DNM3	TCCCCACACGGTAAGTAAAA	-2
chr1	46034890	46034912	+	AKR1A1	TATGCTTACGGTGAGGATGT	-2
chr1	23724273	23724295	-	TCEA3	AAGGCGGACGGTGAGAGAGC	-2
chr1	40022259	40022281	-	PPIEL	TCTTACAACGGTAAGACTAG	-2
chr1	84835575	84835597	-	UOX	AGTTCCTGCGGTAAGTTCTG	-2
chr1	67101687	67101709	+	SGIP1	AAAAGTTTCGGTAAGGAAAC	-2
chr1	67126196	67126218	+	SGIP1	GAAAAGTCCGGTAAGAAATA	-2
chr1	67133213	67133235	+	SGIP1	GCGCAGCCCGGTAAGAACTC	-2
chr1	51864692	51864714	-	EPS15	TATTACATCGGTAAGTGGGA	-2
chr1	51866578	51866600	-	EPS15	GGAAAAATCGGTCAGTATCT	-2
chr1	51913706	51913728	-	EPS15	GAGAAAAACGGTCAGTATAT	-2
chr1	227348232	227348254	-	CDC42BPA	AGATGGAACGGTAAATAAAG	-2
chr1	212274415	212274437	+	DTL	GCCAAGCCCGGTAAGTCAGC	-2
chr1	27994725	27994747	-	IFI6	CAGAGCCTCGGTGAGTGCGG	-2
chr1	155753765	155753787	-	GON4L	AAGCTCTACGGTAGGCTAGT	-2
chr1	45250289	45250311	-	BEST4	TCAACCTGCGGTGAGTGGCT	-2
chr1	44003937	44003959	+	PTPRF	CAAAGACTCGGTGAGTGTGC	-2
chr1	44063713	44063735	+	PTPRF	GATGAGGACGGTAGGCAGTG	-2
chr1	1372853	1372875	+	VWA1	TCCATTCTCGGTATGCGGGA	-2
chr1	204949557	204949579	+	NFASC	CACGTGGACGGTAAGAGGCC	-2
chr1	224599117	224599139	-	WDR26	AGTTGATCCGGTATGTACCC	-2
chr1	19582534	19582556	+	MRTO4	AGCACAGCCGGTGAGCGGGC	-2
chr1	151739764	151739786	+	OAZ3	ACTGTATTCGGTAAGTGGAC	-2
chr1	17275008	17275030	+	CROCC	CACGCCTGCGGTAAGGCCTT	-2
chr1	205027182	205027204	+	CNTN2	CCACCTATCGGTAAGGCCTC	-2
chr1	205038678	205038700	+	CNTN2	CAACTGGACGGTAAGCTGCA	-2
chr1	180780613	180780635	+	XPR1	GTGCTTGCCGGTAAGTAGTT	-2
chr1	180843067	180843089	+	XPR1	AGGTTTTCCGGTAAGCAAAC	-2
chr1	169446381	169446403	-	SLC19A2	GGAGGAACCGGTAAGCTCAG	-2
chr1	6111803	6111825	+	KCNAB2	TGAAGTATCGGTAAGGGCCG	-2
chr1	180153174	180153196	+	QSOX1	TGGCAGATCGGTAAGGCTAC	-2
chr1	153789836	153789858	-	GATAD2B	TTATCAACCGGTAAGAGAGA	-2
chr1	95307669	95307691	+	SLC44A3	AGGCATCACGGTAAGAAATG	-2
chr1	168073703	168073725	-	GPR161	CCATCGACCGGTAAGCATGC	-2
chr1	44303972	44303994	+	ST3GAL3	TCTTCCCCCGGTAAGTGCTC	-2
chr1	9640281	9640303	+	SLC25A33	TATCCACACGGTATGTTTTG	-2
chr1	236902821	236902843	+	ACTN2	GATGGTGTCGGTGAGTAGCA	-2
chr1	15844593	15844615	-	CASP9	GGTGATGTCGGTAAGTAGCA	-2
chr1	68152259	68152281	+	GADD45A	GCTGGTGACGGTAAGGGACT	-2
chr1	16272637	16272659	-	ZBTB17	GCGGCCAGCGGTGAGTCAGA	-2
chr1	197887116	197887138	+	LHX9	CCGCGACGCGGTAAGGAAGG	-2
chr1	20416377	20416399	+	PLA2G5	GTCACCTGCGGTAAGGCTGG	-2
chr1	40239968	40239990	-	BMP8B	ACTGAGGACGGTGAGGCTGG	-2
chr1	26689505	26689527	-	ZNF683	CAAGTGCTCGGTGAGATCCT	-2
chr1	167407795	167407817	-	CD247	GGGAAAGCCGGTAGGGGTTC	-2
chr1	161599556	161599578	-	FCGR3B	GTCCATATCGGTGAGTTGAT	-2
chr1	209963828	209963850	-	IRF6	TTCCTTAGCGGTAAGTCATT	-2
chr1	177921037	177921059	-	SEC16B	GGCAGCCACGGTACCCCTAT	-2
chr1	158054358	158054380	+	KIRREL	GGCCAGCACGGTGAGCTCCA	-2
chr1	158059407	158059429	+	KIRREL	TATGTGAACGGTGAGTGAGT	-2
chr1	158063541	158063563	+	KIRREL	CATCTACTCGGTGAGGGTCC	-2
chr1	149905736	149905758	-	MTMR11	CCGTGGACCGGTCAGTGTGA	-2
chr1	156256253	156256275	+	TMEM79	CCGTCTCCCGGTAAGTTGGG	-2
chr1	169799471	169799493	+	C1orf112	TCCTTGCTCGGTACAACATA	-2
chr1	150128389	150128411	+	PLEKHO1	CGGTAACACGGTATGTTTCT	-2
chr1	183196821	183196843	+	LAMC2	GGGGTCACCGGTAAGGCCAT	-2
chr1	38444380	38444402	-	SF3A3	GCACCAAGCGGTGAGTGGCT	-2
chr1	38446246	38446268	-	SF3A3	TGGATGGCCGGTGAGCTTCA	-2
chr1	113265776	113265798	+	FAM19A3	TGCGTGGACGGTGAGTGAGA	-2
chr1	153730228	153730250	+	INTS3	AACGTGCACGGTGAGGGCAA	-2
chr1	45278930	45278952	+	BTBD19	CGTGGGCGCGGTGAGTGGGG	-2
chr1	45279160	45279182	+	BTBD19	ACTCATCCCGGTGGGGACGC	-2
chr1	113659047	113659069	+	LRIG2	GGCACTGACGGTAATGACTC	-2
chr1	19633484	19633506	-	AKR7A2	ACAGGAATCGGTGAGCCGGG	-2
chr1	1640221	1640243	-	CDK11A	CAGTCTGCCGGTGAGGCACC	-2
chr1	89587448	89587470	-	GBP2	AAGAAAAACGGTGAGTGACA	-2
chr1	182423164	182423186	+	RGSL1	TTCCCTCCCGGTAAGCATTC	-2
chr1	182457471	182457493	+	RGSL1	CCTTTTTACGGTAGGAAGGA	-2
chr1	32127249	32127271	-	COL16A1	GGGACCACCGGTAAGTTGAG	-2
chr1	32131172	32131194	-	COL16A1	GGGCCCACCGGTGAGTGAAG	-2
chr1	32131626	32131648	-	COL16A1	AGGCCCAGCGGTGAGTGAAG	-2
chr1	32133164	32133186	-	COL16A1	AGGAGAGCCGGTGAGTCCCA	-2
chr1	32134391	32134413	-	COL16A1	GGGGGAGCCGGTAAGAAGAA	-2
chr1	32145631	32145653	-	COL16A1	TGGCATGCCGGTAAGTGGCG	-2
chr1	32148523	32148545	-	COL16A1	TGGGCCTCCGGTAAGTCTTC	-2
chr1	32154450	32154472	-	COL16A1	TGGCCTTCCGGTGAGTGACG	-2
chr1	32157006	32157028	-	COL16A1	TGGGACCCCGGTGAGTACCC	-2
chr1	32163495	32163517	-	COL16A1	GCCTGTCTCGGTGAGTGCTA	-2
chr1	32165402	32165424	-	COL16A1	AGCCCACGCGGTAAATGCAT	-2
chr1	155279745	155279767	+	FDPS	AGGAACCTCGGTGAGTGTGG	-2
chr1	160459976	160459998	-	SLAMF6	CAGGGCCCCGGTGAGCATTC	-2
chr1	1179749	1179771	-	FAM132A	CAAGAAGCCGGTGAGCCCCG	-2
chr1	3672120	3672142	+	CCDC27	AACGTGGACGGTGAGGGAGC	-2
chr1	197480846	197480868	-	DENND1B	CAAACCTACGGTTAGTAGAT	-2
chr1	197616173	197616195	-	DENND1B	TCTAGTACCGGTGAGTTAAA	-2
chr1	151028141	151028163	-	CDC42SE1	ACCCCAGCCGGTGAGTCTCC	-2
chr1	40555070	40555092	-	PPT1	TTCAGGAACGGTATGTATGG	-2
chr1	95639434	95639456	+	TMEM56-RWDD3	TGAATCAGCGGTATGTTACT	-2
chr1	55512308	55512330	+	PCSK9	CAGCCCCCCGGTAAGACCCC	-2
chr1	36788560	36788582	-	FAM176B	CACATCCGCGGTGAGGGCGG	-2
chr1	162560290	162560312	+	UAP1	CAATTCCCCGGTAAGTCAGT	-2
chr1	169498834	169498856	-	F5	GAGTTTCACGGTATTTTCCT	-2
chr1	111435144	111435166	+	CD53	GCTTATGTCGGTGAGTCCTT	-2
chr1	114319820	114319842	-	RSBN1	AAAGACGACGGTAAATATTT	-2
chr1	159846334	159846356	-	CCDC19	GGATTCTTCGGTAGGAGGGG	-2
chr1	10435420	10435442	+	KIF1B	GCACAATACGGTAAGAAGTT	-2
chr1	182822542	182822564	+	DHX9	AGTGCAAGCGGTAAGGCCAG	-2
chr1	182827764	182827786	+	DHX9	TTTGCCCCCGGTAAGCATAA	-2
chr1	182853937	182853959	+	DHX9	GCAGTACACGGTGAGTACCA	-2
chr1	182908299	182908321	-	SHCBP1L	TACGCCTCCGGTAATAATTT	-2
chr1	229567729	229567751	-	ACTA1	TCCTTCATCGGTGAGCCCCG	-2
chr1	229568291	229568313	-	ACTA1	AGGACCACCGGTGAGTGCCC	-2
chr1	205498213	205498235	+	CDK18	CGCCTCCTCGGTCAGTCTCC	-2
chr1	110924262	110924284	-	SLC16A4	CTTCTACCCGGTGAGTCCAT	-2
chr1	201263162	201263184	+	PKP1	GGGATATCCGGTAAGGAACT	-2
chr1	1569280	1569302	+	MMP23A	CGGCTCTACGGTGAGTCCCT	-2
chr1	1569467	1569489	+	MMP23A	TTCTGCTACGGTGATGCCCA	-2
chr1	16055217	16055239	+	PLEKHM2	CTATGTGTCGGTGAGTCCAG	-2
chr1	246707811	246707833	-	TFB2M	ACCACTTACGGTGAGTAAAA	-2
chr1	201982153	201982175	+	ELF3	TTCCCCAGCGGTGAGTCGAG	-2
chr1	201982415	201982437	+	ELF3	AGCAAGCACGGTGAGCTCCG	-2
chr1	16456709	16456731	-	EPHA2	TTGACCCCCGGTGAGTTCTA	-2
chr1	2321352	2321374	-	MORN1	AGGAAGCACGGTGAGAAGCA	-2
chr1	6166443	6166465	-	CHD5	TATGTGACCGGTAGGTGCCC	-2
chr1	6212460	6212482	-	CHD5	AGGCTCCTCGGTGAGTGTGT	-2
chr1	11172897	11172919	-	MTOR	CAGTCAGTCGGTAGGTGCAT	-2
chr1	11194396	11194418	-	MTOR	TCATGGCCCGGTGAGGTCCC	-2
chr1	31973171	31973193	+	LOC149086	CTGGAGCCCGGTGGGTGGGC	-2
chr1	223536608	223536630	-	SUSD4	CTCACGGGCGGTGAGTGACC	-2
chr1	6685341	6685363	+	THAP3	CCTTCCACCGGTAAGAGGCG	-2
chr1	16736084	16736106	-	SPATA21	CCAAGGCGCGGTAGGAGCCC	-2
chr1	3417729	3417751	-	MEGF6	TGCCAGGACGGTGAGTGAGC	-2
chr1	3428102	3428124	-	MEGF6	ACCTGCATCGGTGCGCACTG	-2
chr1	38005746	38005768	-	SNIP1	TTCAATATCGGTAAGTAACA	-2
chr1	235657979	235658001	-	B3GALNT2	TAAGTCAACGGTAGGTTTTC	-2
chr1	224868717	224868739	+	CNIH3	TGTTCATGCGGTAAGTGGCG	-2
chr1	205799396	205799418	-	PM20D1	ACTTCAAACGGTGAGTGGAA	-2
chr1	205812783	205812805	-	PM20D1	CTGTCAGCCGGTAAGCAACT	-2
chr1	19175823	19175845	-	TAS1R2	CAACAACACGGTCAGCCAGG	-2
chr1	157776880	157776902	-	FCRL1	GAACCTGCCGGTGAGTTGCA	-2
chr1	42875847	42875869	+	RIMKLA	TGCTCTCTCGGTAAGGTATA	-2
chr1	203668834	203668856	+	ATP2B4	GTCAAATACGGTGAGAGCTC	-2
chr1	203672930	203672952	+	ATP2B4	GGGAAAGCCGGTGAGTAGGG	-2
chr1	55340754	55340776	-	DHCR24	ATGCACTCCGGTGAGTTCAG	-2
chr1	74834937	74834959	+	TNNI3K	CTATAAAACGGTAAGCAAGC	-2
chr1	6517421	6517443	+	ESPN	AGCAGAAGCGGTGAGTGCAG	-2
chr1	242511396	242511418	-	PLD5	ATAAATGTCGGTAAGAGGTA	-2
chr1	151733280	151733302	-	MRPL9	TGAGGTGACGGTGAGTGTTT	-2
chr1	151734569	151734591	-	MRPL9	AGGTGAGGCGGTGAGTAGAA	-2
chr1	1290818	1290840	-	MXRA8	CTCATCCGCGGTGCGGGGAC	-2
chr1	15794022	15794044	+	CELA2A	GATCAATTCGGTAAGAACCG	-2
chr1	155239267	155239289	-	CLK2	CTCATCTTCGGTGAGTGCCA	-2
chr1	208207826	208207848	-	PLXNA2	AGCAGATACGGTGAGAACCA	-2
chr1	208257713	208257735	-	PLXNA2	GAACAGCTCGGTAAGAAAAC	-2
chr1	208390068	208390090	-	PLXNA2	CACCAAGGCGGTAAGGAGGC	-2
chr1	20964611	20964633	+	PINK1	GAACATCTCGGTAAGCACCA	-2
chr1	153580463	153580485	-	S100A16	CATGCTGTCGGTAAGGCCTC	-2
chr1	17742964	17742986	-	RCC2	TAACCACACGGTGAGGCTCG	-2
chr1	202935865	202935887	-	CYB5R1	AGACAAGACGGTAAGTTGGG	-2
chr1	64608322	64608344	+	ROR1	CCAGCGTGCGGTAAATAGAA	-2
chr1	11115826	11115848	-	SRM	CAAGAACCCGGTGAGATGGG	-2
chr1	230916443	230916465	+	CAPN9	CCATTACCCGGTGAGTCAGA	-2
chr1	93987681	93987703	+	FNBP1L	AAGAGCCACGGTAAATTACA	-2
chr1	40030083	40030105	-	PABPC4	CAGAGAGTCGGTGAGCAAAC	-2
chr1	100533740	100533762	+	HIAT1	CCCTTTTGCGGTAAGTTTAT	-2
chr1	171607725	171607747	-	MYOC	GGAGACACCGGTATGAAGTT	-2
chr1	24180838	24180860	-	FUCA1	AATCATTTCGGTAAGAGCAC	-2
chr1	1691161	1691183	-	NADK	GGAGGAAGCGGTGGGTTTGT	-2
chr1	160718293	160718315	+	SLAMF7	CATGTCTACGGTGAGCAAAA	-2
chr1	156708302	156708324	-	MRPL24	TGGGGACACGGTGAGAGCCT	-2
chr1	24979512	24979534	+	SRRM1	CAGTAAGACGGTAAGATTTT	-2
chr1	24989284	24989306	+	SRRM1	CTTCCCCTCGGTAACATCTT	-2
chr1	39977565	39977587	+	BMP8A	ACTGAGGACGGTGAGGCTGG	-2
chr1	203033120	203033142	+	PPFIA4	GCTTCCATCGGTGAGCGCGG	-2
chr1	158605691	158605713	-	SPTA1	CCAAGGCCCGGTGAGTGGGA	-2
chr1	86951233	86951255	+	CLCA1	AAGCATGGCGGTATGTTCAA	-2
chr1	36354200	36354222	+	EIF2C1	GAGTCAACCGGTAAGTGATG	-2
chr1	36379591	36379613	+	EIF2C1	CACACCAGCGGTATGAACTC	-2
chr1	27614341	27614363	+	WDTC1	GGCTTATCCGGTAAGAGTCT	-2
chr1	235850237	235850259	-	LYST	AAGCAGCACGGTAGGTTCTG	-2
chr1	235866035	235866057	-	LYST	CACCTATCCGGTATGTCATT	-2
chr1	235891364	235891386	-	LYST	TGAAAGTTCGGTGAGTAGAG	-2
chr1	235945215	235945237	-	LYST	CTCTTCAACGGTGAGTGAGC	-2
chr1	235951989	235952011	-	LYST	TTATCTTTCGGTATTGATTA	-2
chr1	165621261	165621283	+	MGST3	TTACCACCCGGTAAGTTTTC	-2
chr1	38297905	38297927	-	MTF1	TTCCAGTACGGTAAGTGTAC	-2
chr1	38304285	38304307	-	MTF1	AGCCATTTCGGTAGGTCTTA	-2
chr1	62993810	62993832	-	DOCK7	CACGTCAACGGTAAAAACAA	-2
chr1	63052166	63052188	-	DOCK7	TGCCATGCCGGTAAGAAATG	-2
chr1	15769057	15769079	+	CTRC	TCCTGTTGCGGTGAGTGACA	-2
chr1	150236266	150236288	+	CA14	GAAAGATTCGGTGAGGCCCT	-2
chr1	1601091	1601113	-	SLC35E2B	TTTCTTTACGGTGGGTTTCA	-2
chr1	1890547	1890569	-	KIAA1751	GAAATGTTCGGTGAGTTCAA	-2
chr1	110152650	110152672	-	GNAT2	AAGCTGTGCGGTATGTGATT	-2
chr1	161680271	161680293	+	FCRLA	TGTCATGCCGGTGAGTTTCA	-2
chr1	44422121	44422143	+	IPO13	ACCACTCCCGGTAAAGGGTG	-2
chr1	44433157	44433179	+	IPO13	AGATCCTTCGGTGAGCAGAG	-2
chr1	7737782	7737804	+	CAMTA1	TCGTTGGACGGTAAGAACAG	-2
chr1	7796589	7796611	+	CAMTA1	TCAAATGGCGGTAAGGCTGT	-2
chr1	7805071	7805093	+	CAMTA1	CCCAGATCCGGTGAGTAAAG	-2
chr1	45806876	45806898	+	TOE1	TGTGGACACGGTGAGAGTTG	-2
chr1	45808663	45808685	+	TOE1	CAACTTCTCGGTGAGAGCAC	-2
chr1	117634561	117634583	+	TTF2	ACTGAAGTCGGTAAGAAAAG	-2
chr1	39748035	39748057	+	MACF1	ACCGATACCGGTAAGAACAG	-2
chr1	39749176	39749198	+	MACF1	CAGTGCTACGGTAAAAGAAC	-2
chr1	39783068	39783090	+	MACF1	TCGAGATTCGGTGAGTGGTG	-2
chr1	39784276	39784298	+	MACF1	CCAGCAGACGGTGAGTGTGG	-2
chr1	39914424	39914446	+	MACF1	CTGTGGAGCGGTGAGCATGA	-2
chr1	74834937	74834959	+	FPGT-TNNI3K	CTATAAAACGGTAAGCAAGC	-2
chr1	9073572	9073594	-	SLC2A7	CATCACCTCGGTGAGTGAGC	-2
chr1	9074728	9074750	-	SLC2A7	CATCAATGCGGTATGTGGGA	-2
chr1	16375066	16375088	+	CLCNKB	CCCTTCAGCGGTGAGACCCC	-2
chr1	28807105	28807127	+	PHACTR4	CACTGATCCGGTAGGCCTTT	-2
chr1	28819592	28819614	+	PHACTR4	ATTTTACACGGTAAGACCCA	-2
chr1	154523402	154523424	-	UBE2Q1	GAAAAAAACGGTGAGGCTGG	-2
chr1	154525200	154525222	-	UBE2Q1	TTCAAAGGCGGTGAGTTTGC	-2
chr1	16972999	16973021	+	MST1P2	TGGACTGCCGGTGAGTGGCC	-2
chr1	16974065	16974087	+	MST1P2	CCCCGCTGCGGTAGGCGGCG	-2
chr1	16975148	16975170	+	MST1P2	CGACGCTGCGGTGAGCACTA	-2
chr1	170941013	170941035	+	C1orf129	TGTCAGAACGGTAAGAACAG	-2
chr1	170961459	170961481	+	C1orf129	GCCTTTGGCGGTAAATAACA	-2
chr1	44170012	44170034	-	LOC100132774	TGATGGCCCGGTATAGTGCA	-2
chr1	33985053	33985075	-	CSMD2	CCAGCAGCCGGTGAGCAGGG	-2
chr1	34008308	34008330	-	CSMD2	GAGTGCCTCGGTGAGAGCTC	-2
chr1	34066453	34066475	-	CSMD2	GCTTTCTCCGGTCAGTATGG	-2
chr1	34123534	34123556	-	CSMD2	ACATGCATCGGTACAAAGCA	-2
chr1	34164341	34164363	-	CSMD2	ACCTGTGTCGGTAGGAGGGC	-2
chr1	171556879	171556901	+	PRRC2C	GTCCCTTCCGGTAAAATGGG	-2
chr1	33252529	33252551	-	YARS	CTTAAGTCCGGTAACACTCT	-2
chr1	19403222	19403244	-	UBR4	GATGTGGCCGGTTAGTGTCA	-2
chr1	19415241	19415263	-	UBR4	GGGCATGACGGTAAAGCTAC	-2
chr1	19439006	19439028	-	UBR4	TCCTAACTCGGTCAGTACCT	-2
chr1	19525281	19525303	-	UBR4	CTTTCAGACGGTGGGTGTTC	-2
chr1	228400461	228400483	+	OBSCN	GTAGTGCGCGGTGAGCTCCT	-2
chr1	228464406	228464428	+	OBSCN	GTGGTCACCGGTGCGTTGGG	-2
chr1	228468486	228468508	+	OBSCN	CGCGTGCACGGTGTGTGGCT	-2
chr1	228552767	228552789	+	OBSCN	TGCCCATTCGGTAACCTCCC	-2
chr1	156815732	156815754	-	INSRR	TGCCACCGCGGTGCGCAGGG	-2
chr1	89522525	89522547	-	GBP1	GGAGTTAGCGGTAATTTTTG	-2
chr1	1632499	1632521	+	MMP23A	CGGCTCTACGGTGAGTCCCT	-2
chr1	1632686	1632708	+	MMP23A	TTCTGCTACGGTGATGCCCA	-2
chr1	97271997	97272019	+	PTBP2	ACCCTCTTCGGTATGTTATT	-2
chr1	40531981	40532003	+	CAP1	GAGCAAAACGGTTAGTGAAT	-2
chr1	40430995	40431017	+	MFSD2A	AATGGTCACGGTGAGTGTGG	-2
chr1	40431675	40431697	+	MFSD2A	CAGGGAAACGGTGAGGCCCT	-2
chr1	2134863	2134885	-	C1orf86	GCCTGCACCGGTGAGGCTGC	-2
chr1	2137942	2137964	-	C1orf86	CCACCCCACGGTAGGTGCTC	-2
chr1	17930075	17930097	+	ARHGEF10L	CATCAGCCCGGTATGATGTC	-2
chr1	17942686	17942708	+	ARHGEF10L	GACGTCCTCGGTGAGGCGCT	-2
chr1	17949659	17949681	+	ARHGEF10L	CGTGGCCTCGGTAAGTGTCC	-2
chr1	17983192	17983214	+	ARHGEF10L	CGGACCAGCGGTGAGGACTG	-2
chr1	153507666	153507688	-	S100A6	CATTGGCTCGGTGAGTGGCC	-2
chr1	1569280	1569302	+	MMP23B	CGGCTCTACGGTGAGTCCCT	-2
chr1	1569467	1569489	+	MMP23B	TTCTGCTACGGTGATGCCCA	-2
chr1	161126796	161126818	+	UFC1	AAGGAACTCGGTAGGTAGAC	-2
chr1	40773106	40773128	-	COL9A2	GGGCCTAGCGGTAAGTGTCA	-2
chr1	40773852	40773874	-	COL9A2	AGGAGCAACGGTAGGTGCCA	-2
chr1	40775771	40775793	-	COL9A2	TGGGCCACCGGTAAGCCTCT	-2
chr1	40775924	40775946	-	COL9A2	GGGAGAGACGGTAAGTGAAT	-2
chr1	40776374	40776396	-	COL9A2	TGGACCACCGGTAAGGAACA	-2
chr1	40776753	40776775	-	COL9A2	GGGGAAGCCGGTGAGTGCAA	-2
chr1	40778234	40778256	-	COL9A2	TGGCCTTCCGGTGAGTACAA	-2
chr1	40780012	40780034	-	COL9A2	TGGCCCTCCGGTGAGTGCTT	-2
chr1	45480497	45480519	+	UROD	AGAAAGCCCGGTAAGCCATG	-2
chr1	236734639	236734661	-	HEATR1	AATATTTCCGGTAAGCGTTA	-2
chr1	11586881	11586903	+	PTCHD2	AGCACACCCGGTAACAGAGC	-2
chr1	11590005	11590027	+	PTCHD2	TGGAGACCCGGTACGGGGCA	-2
chr1	11591756	11591778	+	PTCHD2	TTTCGAGTCGGTGAGCCCAG	-2
chr1	226053585	226053607	-	TMEM63A	GCCACTTCCGGTAAGCAGGT	-2
chr1	222860260	222860282	-	AIDA	AGAGTTCCCGGTAGGTATCA	-2
chr1	156877832	156877854	+	PEAR1	CTGGGGATCGGTGAGTGGCG	-2
chr1	156878610	156878632	+	PEAR1	GGGTTACACGGTGAGGCGCG	-2
chr1	156879695	156879717	+	PEAR1	GCCCTGTCCGGTGAGTGCTG	-2
chr1	46874245	46874267	+	FAAH	GGGGCACACGGTATGACTGC	-2
chr1	46876515	46876537	+	FAAH	TGAAGTCTCGGTAAGGGTTC	-2
chr1	158813901	158813923	+	MNDA	GTTTACTCCGGTACACTCTT	-2
chr1	153750350	153750372	+	SLC27A3	CCAGCCCCCGGTGCGTGGGC	-2
chr1	145508064	145508086	+	RBM8A	TTTGGCTCCGGTGAGTGTGG	-2
chr1	156384434	156384456	-	C1orf61	CTCCCGGGCGGTGAGTGAAA	-2
chr1	95705454	95705476	+	RWDD3	AGAGGACCCGGTAGGTGTTT	-2
chr1	113059028	113059050	+	WNT2B	TGGTCGCACGGTCAGTACTC	-2
chr1	89477418	89477440	-	GBP3	GAAATTAGCGGTAATTTTTC	-2
chr1	204403555	204403577	-	PIK3C2B	ACATCAAGCGGTAAGTGATC	-2
chr1	204429666	204429688	-	PIK3C2B	GGCCCGGACGGTTCGTGTGA	-2
chr1	204437986	204438008	-	PIK3C2B	TGCAGCCCCGGTGAGGACCT	-2
chr1	65614224	65614246	+	AK4	GCCAGCACCGGTGAGGGGCT	-2
chr1	150464954	150464976	+	TARS2	GCTGCTATCGGTCAGTTGTG	-2
chr1	226108896	226108918	-	PYCR2	TCCGAACACGGTGAGTCCAT	-2
chr1	183100502	183100524	+	LAMC1	TTGCTGAACGGTAACTTCTA	-2
chr1	161131876	161131898	+	USP21	GGGAAACACGGTGAGAGCTA	-2
chr1	161134721	161134743	+	USP21	GACAAAGCCGGTGAGTCTGG	-2
chr1	161134922	161134944	+	USP21	ATGACTCTCGGTGAGAATAG	-2
chr1	9171323	9171345	-	GPR157	CAACAGAGCGGTAGGCGCTG	-2
chr1	15888809	15888831	+	DNAJC16	GAAATCAGCGGTAAGCCACA	-2
chr1	169351508	169351530	+	BLZF1	GGCTGAAACGGTAAAATATT	-2
chr1	21415619	21415641	-	EIF4G3	CTACAGCACGGTGAGTGTCT	-2
chr1	201781778	201781800	+	NAV1	TTCCTCATCGGTACTGGGGT	-2
chr1	10228317	10228339	+	UBE4B	CCTCAGACCGGTGAGTAGAA	-2
chr1	49005302	49005324	-	AGBL4	CGAGACTGCGGTAAGTGGCA	-2
chr1	9778962	9778984	+	PIK3CD	CAAGAAGGCGGTGGGTCCCA	-2
chr1	9781634	9781656	+	PIK3CD	GGCACCTCCGGTAGCGGGAC	-2
chr1	9784468	9784490	+	PIK3CD	AATTTGAACGGTGAGAGTGC	-2
chr1	33359219	33359241	+	HPCA	AACAACGACGGTGAGGGGCA	-2
chr1	109813650	109813672	+	CELSR2	TGCCGTCTCGGTGAGTGCTA	-2
chr1	109814333	109814355	+	CELSR2	CCTGACCTCGGTGAGGGAGC	-2
chr1	159015243	159015265	+	IFI16	CTTAACCACGGTACAAGTTC	-2
chr1	59844498	59844520	+	FGGY	TCACAGCACGGTATGTTAAT	-2
chr1	24390550	24390572	-	MYOM3	ACGGGTGACGGTAGGAGCTG	-2
chr1	24394701	24394723	-	MYOM3	GTGGATGACGGTCAGCCATG	-2
chr1	24397595	24397617	-	MYOM3	CAGCTCGCCGGTAATTGGGT	-2
chr1	24418652	24418674	-	MYOM3	CCATTGAGCGGTGAGTCGAC	-2
chr1	155184347	155184369	-	GBAP1	TCCTAAACCGGTGAGGGCAA	-2
chr1	32669635	32669657	+	CCDC28B	CAGGCCTTCGGTGAGTCCTG	-2
chr1	161046133	161046155	-	PVRL4	ACTGGACACGGTAAGGGCCC	-2
chr1	120469110	120469132	-	NOTCH2	TTGTCCCCCGGTAAGTGCCC	-2
chr1	43803891	43803913	+	MPL	CCTACCCGCGGTAGGTGCTG	-2
chr1	43814662	43814684	+	MPL	ACCGAGACCGGTGAGGCAAG	-2
chr1	43817963	43817985	+	MPL	CCTGAGCCCGGTGAGTGTGC	-2
chr1	153934684	153934706	-	SLC39A1	GCACGTGACGGTGAGCACTG	-2
chr1	31188744	31188766	-	MATN1	AAAGACCTCGGTAGGTGTTG	-2
chr1	31191570	31191592	-	MATN1	GCCTTCTGCGGTGCGCGGGC	-2
chr1	178753646	178753668	+	RALGPS2	AGAATATGCGGTAAGCCTCC	-2
chr1	178790828	178790850	+	RALGPS2	AACATGGGCGGTGAGTAATA	-2
chr1	109000686	109000708	+	NBPF6	GGCTTCCTCGGTAGGCTCCC	-2
chr1	57537944	57537966	-	DAB1	AGCCCAGGCGGTGAGTATCC	-2
chr1	154514531	154514553	+	TDRD10	AAAACCGCCGGTGAGATTCT	-2
chr1	8416148	8416170	-	RERE	CCAGTTTTCGGTAAGACTTC	-2
chr1	8424104	8424126	-	RERE	TCGGGGCTCGGTGAGTCCCC	-2
chr1	11142733	11142755	-	EXOSC10	GGAGAATACGGTCAGTTTGC	-2
chr1	16895556	16895578	-	NBPF1	GACATAGGCGGTGAGTACTC	-2
chr1	153609118	153609140	+	CHTOP	TAAATGAGCGGTGAGGCAGC	-2
chr1	202715258	202715280	-	KDM5B	ATAAATTGCGGTAAGTAGGA	-2
chr1	159272198	159272220	+	FCER1A	CTGTTCTTCGGTAAGTAGAG	-2
chr1	1221647	1221669	+	SCNN1D	ACCCACGTCGGTGAGGGCCA	-2
chr1	1222668	1222690	+	SCNN1D	GCCAGGCCCGGTGAGTGTGG	-2
chr1	1222965	1222987	+	SCNN1D	ATCACCCACGGTGGGTGCCA	-2
chr1	1226509	1226531	+	SCNN1D	CGTGTACTCGGTGAGCCTTG	-2
chr1	153587699	153587721	-	S100A14	TCTCATGCCGGTATGGACGG	-2
chr1	153913368	153913390	-	DENND4B	CCTCGTCTCGGTGAGTGCCG	-2
chr1	53580418	53580440	-	SLC1A7	ACCTCATCCGGTAACTATTG	-2
chr1	247486444	247486466	-	ZNF496	GCTACCCCCGGTGAGTGGTT	-2
chr1	158298699	158298721	-	CD1B	TGAGGCGCCGGTGAGTTGTG	-2
chr1	871265	871287	+	SAMD11	CGACCCGCCGGTGAGGAGCA	-2
chr1	874829	874851	+	SAMD11	CCCAGCCACGGTGAGGACCC	-2
chr1	877857	877879	+	SAMD11	ACCTGGCCCGGTAGGTGCGG	-2
chr1	25715455	25715477	-	RHCE	GTGCCTGCCGGTAAGAAACT	-2
chr1	43850705	43850727	-	MED8	CCTACCAGCGGTGAGTGTGG	-2
chr1	165860548	165860570	+	UCK2	CCCATTCCCGGTAAGTGAGC	-2
chr1	145560248	145560270	+	ANKRD35	CGGCGGGGCGGTAAAGGCCC	-2
chr1	16525633	16525655	-	ARHGEF19	ACCAGTGACGGTGAGGGGGC	-2
chr1	3313146	3313168	+	PRDM16	GGCCTGGACGGTAAGACCCC	-2
chr1	3342778	3342800	+	PRDM16	CAGAGAAACGGTAAGAAAAC	-2
chr1	236332044	236332066	+	GPR137B	TCAAATACCGGTAAGTACTG	-2
chr1	180897698	180897720	+	KIAA1614	AGGGCAGCCGGTGAGTGGGA	-2
chr1	180910410	180910432	+	KIAA1614	CCTGCACCCGGTGAGTCCAG	-2
chr1	203765613	203765635	+	ZC3H11A	CCCATAATCGGTGCGGATTC	-2
chr1	20073644	20073666	-	TMCO4	ACGGTGATCGGTGAGTCCAG	-2
chr1	201195240	201195262	+	IGFN1	CGGCAGCGCGGTAAGCAGCC	-2
chr1	153520809	153520831	-	S100A3	CTGGACCCCGGTGAGCAGTC	-2
chr1	230841667	230841689	-	AGT	TATCTCCCCGGTAGGAGCCT	-2
chr1	159799971	159799993	+	SLAMF8	AAGGTGTACGGTGAGTGTGT	-2
chr1	154519944	154519966	+	TDRD10	GAACTCGGCGGTAACTGCTC	-2
chr1	160106149	160106171	+	ATP1A2	GGACAGATCGGTGCGCCAAG	-2
chr1	202104823	202104845	-	ARL8A	GGGCATCCCGGTCAGCAGAC	-2
chr1	231483660	231483682	+	C1orf124	CAATATAACGGTATAGAAAG	-2
chr1	226574015	226574037	-	PARP1	GGAGTCGGCGGTGAGCTGCC	-2
chr1	1231383	1231405	-	ACAP3	GCAGCTCCCGGTGAGGTGGG	-2
chr1	1233935	1233957	-	ACAP3	CATGGAACCGGTGAGAGGCC	-2
chr1	1238530	1238552	-	ACAP3	CGTCATCTCGGTGAGGGGCC	-2
chr1	154302919	154302941	+	ATP8B2	CCAGTATGCGGTAAGCGACT	-2
chr1	154304143	154304165	+	ATP8B2	GTTTGTGGCGGTAAGGGACA	-2
chr1	154305162	154305184	+	ATP8B2	AAGTTTGACGGTGAGTAATT	-2
chr1	154321003	154321025	+	ATP8B2	CTCCGACACGGTGAGAAGCC	-2
chr1	155257117	155257139	+	HCN3	CTCCGCATCGGTGAGACCTG	-2
chr1	20645203	20645225	+	VWA5B1	CACCCCAGCGGTACGGTGCC	-2
chr1	20662968	20662990	+	VWA5B1	ACCAAGCACGGTTCGTCTGC	-2
chr1	1026840	1026862	-	C1orf159	GGAGAACACGGTAGGTGCCC	-2
chr1	245583036	245583058	+	KIF26B	TCTTTGCACGGTAAGAGAGC	-2
chr1	186324530	186324552	-	TPR	CTTCTAAACGGTAAGTTTTC	-2
chr1	241731936	241731958	+	KMO	AATGAATGCGGTAAGTTCTT	-2
chr1	26663732	26663754	-	AIM1L	CATCCGGACGGTAAGCAAAG	-2
chr1	54656409	54656431	-	CYB5RL	TCATCCTACGGTACACTCAG	-2
chr1	156214540	156214562	-	PAQR6	GATTACATCGGTGAGGGCAC	-2
chr1	156215314	156215336	-	PAQR6	GCTACTCCCGGTGGGTTCCC	-2
chr1	1387803	1387825	+	ATAD3C	GACAGCCACGGTAAACATAC	-2
chr1	1396286	1396308	+	ATAD3C	AAGGAAAGCGGTAAGTGTCC	-2
chr1	204966523	204966545	+	NFASC	CACGAATCCGGTACTGCGCA	-2
chr1	159783333	159783355	+	FCRL6	TATGCCAACGGTAAGGACTT	-2
chr1	242161804	242161826	-	MAP1LC3C	GCATCATCCGGTAGGTGGCG	-2
chr1	242162066	242162088	-	MAP1LC3C	CAAAATCCCGGTAAGACACC	-2
chr1	31215291	31215313	-	LAPTM5	CTCAGGATCGGTAGGTCCAG	-2
chr1	151001409	151001431	+	PRUNE	CCAAACAACGGTGAGTCTGT	-2
chr1	60377822	60377844	-	CYP2J2	GAGGAGAACGGTGAGCATTG	-2
chr1	207105789	207105811	-	PIGR	AAGAACGTCGGTGAGTCCCT	-2
chr1	204168311	204168333	-	GOLT1A	CCTGGGTGCGGTAAGCAGAT	-2
chr1	71514660	71514682	+	ZRANB2-AS1	AATATTAACGGTGAGATCAT	-2
chr1	113209756	113209778	+	CAPZA1	AACTGTTTCGGTGAGTATGG	-2
chr1	52821268	52821290	-	CC2D1B	CCCTAACTCGGTGAGGTTCA	-2
chr1	52822044	52822066	-	CC2D1B	AGACCACCCGGTAAGTGCAA	-2
chr1	36642171	36642193	+	MAP7D1	GGCCTCGCCGGTGAGTGGCT	-2
chr1	16560095	16560117	-	RSG1	GAGACCACCGGTGAGTGGGA	-2
chr1	6314598	6314620	-	GPR153	TCAACTACCGGTGAGCATGT	-2
chr1	156085054	156085076	+	LMNA	TGAAAGCGCGGTGAGTTCGC	-2
chr1	110029221	110029243	+	ATXN7L2	AAGCACTGCGGTGAGGGGAG	-2
chr1	110032739	110032761	+	ATXN7L2	GCCACAGGCGGTAAGGACCT	-2
chr1	43919072	43919094	-	HYI	AGGCCGTGCGGTATGCCAAA	-2
chr1	21795379	21795401	+	NBPF3	AATAATTACGGTAAGTTCTA	-2
chr1	204217937	204217959	-	PLEKHA6	GGCGACCACGGTAACCCAGG	-2
chr1	38158694	38158716	+	CDCA8	GACTACTTCGGTAAGAGCTG	-2
chr1	2143799	2143821	-	C1orf86	CCTTCTCTCGGCCCCTTGGA	-2
chr2	220400035	220400057	+	ASIC4	CCTACATACGGTATGTGTGT	-2
chr2	113158682	113158704	-	RGPD8	TCAGAAAACGGTGAGTTTTA	-2
chr2	215819914	215819936	-	ABCA12	TAATGATCCGGTAAGGTCCC	-2
chr2	215868921	215868943	-	ABCA12	GATGAACTCGGTGAGTCCAA	-2
chr2	171678648	171678670	+	GAD1	AAGATCTGCGGTAAGTGACA	-2
chr2	179411315	179411337	-	TTN	GATGAATACGGTAGGAAATA	-2
chr2	179442317	179442339	-	TTN	GATGAATACGGTAGGTCCAT	-2
chr2	179506952	179506974	-	TTN	CTGAAAAGCGGTATAGTATT	-2
chr2	179647254	179647276	-	TTN	AAGAGAAACGGTAAAATATT	-2
chr2	179648435	179648457	-	TTN	TTTGGTCTCGGTGAGTAAAG	-2
chr2	233745844	233745866	-	NGEF	ACTGACGACGGTGAGGCCCA	-2
chr2	233759454	233759476	-	NGEF	TCAGTGAGCGGTGAGGACGG	-2
chr2	218183631	218183653	-	DIRC3	ACACTTTGCGGTATGTGATG	-2
chr2	100199248	100199270	-	AFF3	AGACCTCACGGTTTGTTGAT	-2
chr2	50848331	50848353	-	NRXN1	ACATTGTTCGGTAGATATCA	-2
chr2	233245730	233245752	+	ALPP	TCCATCTTCGGTAGGCCTGG	-2
chr2	233246066	233246088	+	ALPP	AGCGAGAGCGGTGAGTGCCG	-2
chr2	233323107	233323129	+	ALPI	TCCATCTTCGGTAGGCCTGG	-2
chr2	233323447	233323469	+	ALPI	AGCGAGAGCGGTGAGTGAGG	-2
chr2	33589412	33589434	+	LTBP1	GAGTCAAACGGTATGTTTCC	-2
chr2	33622338	33622360	+	LTBP1	ACCTGTGTCGGTAAGAATGA	-2
chr2	153417538	153417560	+	FMNL2	CTGCACTGCGGTGAGTTCGT	-2
chr2	70905824	70905846	-	ADD2	CAAGACCACGGTAAGGGGGA	-2
chr2	70919523	70919545	-	ADD2	CACAGCAGCGGTGAGTGGAC	-2
chr2	70923365	70923387	-	ADD2	CTATGTCACGGTGAGCAGAA	-2
chr2	70940186	70940208	-	ADD2	CAGCCTCCCGGTAAGTAAGC	-2
chr2	98736215	98736237	+	VWA3B	ATATCATACGGTGAGTTCCC	-2
chr2	98779428	98779450	+	VWA3B	GTGGACTGCGGTTGGTGCTA	-2
chr2	98797664	98797686	+	VWA3B	GACCAGTGCGGTAGGTGAAG	-2
chr2	160053293	160053315	+	TANC1	CCACAGCTCGGTGAGTGGGG	-2
chr2	97377589	97377611	-	LMAN2L	GCATTTGACGGTGAGAGTCC	-2
chr2	178545542	178545564	-	PDE11A	ATATATTTCGGTAAGAAAAA	-2
chr2	237246836	237246858	-	IQCA1	TCCAGATACGGCAAGTACCC	-2
chr2	103141603	103141625	+	SLC9A4	GGGAAAGCCGGTACATTGGG	-2
chr2	241073338	241073360	-	MYEOV2	TTTTTTAACGGTAAGGATGC	-2
chr2	219544792	219544814	+	STK36	CTGCACCTCGGTGAGAAGGG	-2
chr2	170177275	170177297	-	LRP2	ATTGGCTGCGGTAAGTGAGG	-2
chr2	33752468	33752490	+	RASGRP3	CCTGCTCACGGTGAGTTCCA	-2
chr2	33759456	33759478	+	RASGRP3	TTCTAAATCGGTAGGTATTA	-2
chr2	128412392	128412414	-	LIMS2	GGATCCTGCGGTAAGGCCGG	-2
chr2	56420564	56420586	+	CCDC85A	GGCATGAACGGTGGGTCAGT	-2
chr2	56599602	56599624	+	CCDC85A	TACTCTCCCGGTGAGTGAAG	-2
chr2	70903916	70903938	-	ADD2	CCGAAGCCCGGTAGAGCAGA	-2
chr2	241513754	241513776	+	RNPEPL1	GAGACCTACGGTGCGGCCAG	-2
chr2	29160849	29160871	+	WDR43	CCTGTCCACGGTGAGTCTTT	-2
chr2	63831995	63832017	+	MDH1	ATTTGTCACGGTAAGAAAAA	-2
chr2	101874406	101874428	+	C2orf29	GCCTTGGCCGGTAAGGAGGA	-2
chr2	101883330	101883352	+	C2orf29	TTGTAAATCGGTAAGTTTCT	-2
chr2	209010486	209010508	-	CRYGB	CATCCCCCCGGTGAGTGTGG	-2
chr2	39239255	39239277	-	SOS1	ATCTATACCGGTATGTAATT	-2
chr2	39240996	39241018	-	SOS1	TGCAACTGCGGTAAGCATTA	-2
chr2	98428872	98428894	-	TMEM131	TCAATCATCGGTAAGTAAAC	-2
chr2	74659582	74659604	-	RTKN	CAAGCCGGCGGTGAGCAAGG	-2
chr2	71743361	71743383	+	DYSF	CTTTATCACGGTATGTCTCA	-2
chr2	71780307	71780329	+	DYSF	GTCTTTGACGGTGAGGCAGT	-2
chr2	71906354	71906376	+	DYSF	AATACTGGCGGTAAGTCTAC	-2
chr2	71909796	71909818	+	DYSF	CGCCTTCCCGGTGAGCAGGC	-2
chr2	160709772	160709794	-	LY75-CD302	TGGCTTATCGGTAAAGTTAA	-2
chr2	95539324	95539346	+	TEKT4	GCCAGATCCGGTGGGTAGAG	-2
chr2	136555587	136555609	-	LCT	ACAAGTCTCGGTAAGGGCCT	-2
chr2	97465374	97465396	+	CNNM4	GTCCCCTCCGGTGAGTTGTT	-2
chr2	157369997	157370019	+	GPD2	TACTATGACGGTATGTGATG	-2
chr2	145274833	145274855	-	ZEB2	AGGAAAAACGGTAAGAAGCA	-2
chr2	122125152	122125174	-	CLASP1	CTTCGAGACGGTTGGTGTCT	-2
chr2	122209354	122209376	-	CLASP1	CACTAGAACGGTGAGCATCT	-2
chr2	122273229	122273251	-	CLASP1	CACAGTCCCGGTGAGTGCAG	-2
chr2	97529963	97529985	-	SEMA4C	GCCTGGCTCGGTGAGTGCTA	-2
chr2	97530929	97530951	-	SEMA4C	TGGCTCAACGGTGAGCCACC	-2
chr2	97532008	97532030	-	SEMA4C	GCAAGGAGCGGTGAGAGGTG	-2
chr2	203417600	203417622	+	BMPR2	AGAATGAACGGTAAGACCCT	-2
chr2	70443328	70443350	-	TIA1	CATTTGTTCGGTAGGGATGG	-2
chr2	231042861	231042883	-	SP110	ATGAAACACGGTGAGTTCCT	-2
chr2	201943734	201943756	+	NDUFB3	CATGGGGCCGGTAAGATGAA	-2
chr2	202150029	202150051	+	CASP8	GATGTCCTCGGTAAGTTTTG	-2
chr2	211465425	211465447	+	CPS1	AGTGGAATCGGTAAGGATTC	-2
chr2	220074940	220074962	-	ABCB6	AGAGGGGACGGTAAGAGACA	-2
chr2	220079099	220079121	-	ABCB6	CTTCGAGACGGTAACAGAGG	-2
chr2	233349170	233349192	-	ECEL1	CACCCCACCGGTATGGCTGC	-2
chr2	111304119	111304141	-	RGPD5	TCAGAAAACGGTGAGTTTTA	-2
chr2	74699473	74699495	-	MRPL53	GTGCTGTTCGGTGGGCTTGG	-2
chr2	189910514	189910536	-	COL5A2	AGGAGATCCGGTAAGGAGGG	-2
chr2	189915283	189915305	-	COL5A2	AGGCCCAGCGGTGAGTAGCT	-2
chr2	189927579	189927601	-	COL5A2	GGGCCCGCCGGTATGTGATT	-2
chr2	189932729	189932751	-	COL5A2	AGGCCAACCGGTAATGACCT	-2
chr2	189932940	189932962	-	COL5A2	AGGCCCAACGGTGAGTACTG	-2
chr2	189948698	189948720	-	COL5A2	AGGATCTCCGGTAAGTTTAT	-2
chr2	231931814	231931836	+	PSMD1	ACTGGAGTCGGTAGGTAGAT	-2
chr2	27668600	27668622	-	IFT172	GCATGTACCGGTAAGGGCAC	-2
chr2	27672354	27672376	-	IFT172	AGTGGACTCGGTGAGACTTG	-2
chr2	27688601	27688623	-	IFT172	ACTACATCCGGTGAGAGGCT	-2
chr2	27707082	27707104	-	IFT172	CATCCAGACGGTAAAGTTCA	-2
chr2	45812735	45812757	-	SRBD1	AAGAGCTACGGTAAGAAACC	-2
chr2	192257937	192257959	+	MYO1B	GAGATATGCGGTAAGAGTCT	-2
chr2	241420342	241420364	-	ANKMY1	GTGGCCATCGGTAGGTCGGC	-2
chr2	68544277	68544299	-	CNRIP1	CACCATGCCGGTAAGGCTTG	-2
chr2	10263173	10263195	+	RRM2	CACGGAGCCGGTGAGTGGCG	-2
chr2	27352784	27352806	+	ABHD1	TTGTGGAACGGTAGGGTCGT	-2
chr2	220032905	220032927	-	SLC23A3	GCTCCTTTCGGTATGTGTGG	-2
chr2	9728282	9728304	-	YWHAQ	GGCTAAAACGGTAAGATGTG	-2
chr2	56149483	56149505	-	EFEMP1	CACGTACACGGTAAGGGGTG	-2
chr2	238434437	238434459	+	MLPH	GCTGCACTCGGTAGGTGCCC	-2
chr2	238451291	238451313	+	MLPH	AAACCTCCCGGTGAGTGGGG	-2
chr2	238461069	238461091	+	MLPH	CACCTTCGCGGTAAAGTTTT	-2
chr2	74692011	74692033	-	MOGS	CTCCTCACCGGTAACCGGGC	-2
chr2	109368439	109368461	+	RANBP2	TCAGAAAACGGTGAGTTTTA	-2
chr2	31605855	31605877	-	XDH	GTCTGTGGCGGTGAGTCGCT	-2
chr2	31606609	31606631	-	XDH	GGACCCGACGGTAAGAGGAG	-2
chr2	114713272	114713294	+	ACTR3	GGCTTCCACGGTGAGTGTGA	-2
chr2	175962160	175962182	-	ATF2	AGAAACTCCGGTATGTGTGT	-2
chr2	176012662	176012684	-	ATF2	GCTTAACTCGGTCAGTATCT	-2
chr2	220147640	220147662	+	DNAJB2	GGGCACTCCGGTAAGTTCTG	-2
chr2	113817033	113817055	+	IL36RN	TGTGCTTCCGGTGAGTGTAT	-2
chr2	10563203	10563225	+	HPCAL1	AACAATGACGGTAGTGCGGG	-2
chr2	86756329	86756351	-	RNF103-CHMP3	AACCAGCTCGGTAAGGCTGC	-2
chr2	152348889	152348911	-	NEB	CATCTCAACGGTGAGTCAGG	-2
chr2	152349855	152349877	-	NEB	CATTAGCTCGGTATTTTCTA	-2
chr2	152350277	152350299	-	NEB	CTTTAGCTCGGTATTTTAGA	-2
chr2	152350663	152350685	-	NEB	CATTAGCTCGGTATTGTCTT	-2
chr2	152352778	152352800	-	NEB	TATTAGCTCGGTACTTGGCG	-2
chr2	152359295	152359317	-	NEB	CTTTAGCTCGGTATTTCTTA	-2
chr2	152359851	152359873	-	NEB	CTTTAGCTCGGTATTTACAA	-2
chr2	152361980	152362002	-	NEB	CATTAGCTCGGTAGTGGCCA	-2
chr2	152362668	152362690	-	NEB	CATTAGCTCGGTAAAGACAC	-2
chr2	152363411	152363433	-	NEB	TTTCAGCTCGGTATATTTAC	-2
chr2	152408240	152408262	-	NEB	CCAGAGTTCGGTGAGCAGTG	-2
chr2	152420108	152420130	-	NEB	GAGGAGTGCGGTAAGTAAAT	-2
chr2	37450301	37450323	-	CEBPZ	TGATCATCCGGTATATTTTA	-2
chr2	238253572	238253594	-	COL6A3	TGCTGTTACGGTAAGTTGAT	-2
chr2	238258778	238258800	-	COL6A3	TGGGGAGACGGTAAGGTCAC	-2
chr2	238267152	238267174	-	COL6A3	AGGGGACCCGGTAAAGATTT	-2
chr2	158594940	158594962	-	ACVR1	CTCAGACCCGGTAAGAATGC	-2
chr2	158630588	158630610	-	ACVR1	GAGTGTGTCGGTAATTCTTT	-2
chr2	71303820	71303842	+	NAGK	GATTGACCCGGTGAGTTGAG	-2
chr2	26408134	26408156	+	FAM59B	ATCCGAGGCGGTGAGTGAGC	-2
chr2	131103674	131103696	+	IMP4	TATCATTCCGGTGGGTCCAC	-2
chr2	113158682	113158704	-	RGPD5	TCAGAAAACGGTGAGTTTTA	-2
chr2	61147233	61147255	+	REL	CAGGATCACGGTAAGAATAG	-2
chr2	44016849	44016871	+	DYNC2LI1	ACACCTTACGGTAAGTGAGC	-2
chr2	74900692	74900714	+	SEMA4F	TGGCTGAACGGTGGGGAGAG	-2
chr2	74900944	74900966	+	SEMA4F	TGTGTGTGCGGTGAGACCCC	-2
chr2	65228613	65228635	+	SLC1A4	TTTCCGTACGGTAAGGCTTG	-2
chr2	137928497	137928519	+	THSD7B	AATGACCGCGGTATGACCCA	-2
chr2	138030221	138030243	+	THSD7B	CTGTATATCGGCAAGTAGTT	-2
chr2	99256572	99256594	-	MGAT4A	AAAACTCACGGTTGGTGACT	-2
chr2	18764122	18764144	-	NT5C1B	AATCACTACGGTAAGTAAAA	-2
chr2	18765768	18765790	-	NT5C1B	CCCCTGGCCGGTGAGCCAGC	-2
chr2	128046224	128046246	-	ERCC3	CTTCCCTGCGGTAAGTGGTA	-2
chr2	236659121	236659143	+	AGAP1	TTCCAGGACGGTAAATGCGC	-2
chr2	69741591	69741613	-	AAK1	GGAGCCAGCGGTAAGAATCA	-2
chr2	202060660	202060682	+	CASP10	AGCCTTACCGGTAGGTTCAG	-2
chr2	127956940	127956962	-	CYP27C1	CGTCGACACGGTGAGTCTGG	-2
chr2	86756329	86756351	-	CHMP3	AACCAGCTCGGTAAGGCTGC	-2
chr2	128757303	128757325	-	SAP130	ATCCCAGTCGGTAAGTGGCC	-2
chr2	25463497	25463519	-	DNMT3A	GGCCTCTACGGTAGGTACCA	-2
chr2	25522996	25523018	-	DNMT3A	GCACCCCCCGGTGAGTGTCA	-2
chr2	234198988	234199010	+	ATG16L1	GGGACATTCGGTATGATACC	-2
chr2	216990743	216990765	+	XRCC5	CTATAAATCGGTAAGTGGCA	-2
chr2	217002891	217002913	+	XRCC5	GCTCCCACCGGTGAGTTTGT	-2
chr2	239159180	239159202	-	PER2	TGCCTTCCCGGTAACCACCC	-2
chr2	220505673	220505695	+	SLC4A3	GCTGCAGGCGGTAAGGGGGT	-2
chr2	131130045	131130067	+	PTPN18	CCTGGCCGCGGTGAGTCGAG	-2
chr2	11702697	11702719	+	GREB1	ACCACAGACGGTGAGCCTCT	-2
chr2	11733241	11733263	+	GREB1	GCCGTCACCGGTGAGCTCTG	-2
chr2	11756835	11756857	+	GREB1	AAGGCTTCCGGTGAGTCTTC	-2
chr2	11774464	11774486	+	GREB1	ACCAGAACCGGTGAGCTCCT	-2
chr2	196578266	196578288	+	SLC39A10	CCTCTTGCCGGTAGACAGCA	-2
chr2	85582282	85582304	+	ELMOD3	ATCACAACCGGTGAGCGTCT	-2
chr2	87015641	87015663	-	CD8A	AATGTCCCCGGTGAGTCTCT	-2
chr2	25472514	25472536	-	DNMT3A	GTGTGATACGGTGAAAGGAT	-2
chr2	173354375	173354397	+	ITGA6	GAACCTAACGGTATGTCGGT	-2
chr2	105979730	105979752	-	FHL2	CCCATCAGCGGTGAGTGTCC	-2
chr2	38829568	38829590	-	HNRPLL	CTCTCAGCCGGTAACAAAGC	-2
chr2	179579007	179579029	-	TTN	TCCGTTCTCGGTTAGTAAAA	-2
chr2	202593763	202593785	-	ALS2	AAAAATGACGGTAAGCCATG	-2
chr2	25678262	25678284	-	DTNB	ACTGTGCACGGTCAGTGGTG	-2
chr2	128180506	128180528	+	PROC	AAGCACGTCGGTGAGTGCGT	-2
chr2	128180736	128180758	+	PROC	TGCCAGCGCGGTGAGGGGGA	-2
chr2	239148116	239148138	-	HES6	CGGGCGCGCGGTGAGTGGCG	-2
chr2	180851410	180851432	-	CWC22	TGGAGTCACGGTTAGTGTTG	-2
chr2	47177654	47177676	+	TTC7A	GAGGCTCTCGGTAAGTCGTC	-2
chr2	47249107	47249129	+	TTC7A	GCCACCGACGGTGAGTGCCA	-2
chr2	220366748	220366770	+	GMPPA	TGGCACTACGGTGAGGGGGT	-2
chr2	149838064	149838086	+	KIF5C	CCAGAAAACGGTTGGAGCAT	-2
chr2	149866854	149866876	+	KIF5C	GCCCAGATCGGTACGTGCGT	-2
chr2	242265517	242265539	+	SEPT2	ATGGTGGTCGGTAAGAAATT	-2
chr2	73718614	73718636	+	ALMS1	TTGCAGATCGGTGAGTCTCA	-2
chr2	73830420	73830442	+	ALMS1	GGTCCAAACGGTAAGACCAA	-2
chr2	74618359	74618381	+	LOC100189589	ATAAATGACGGTAAGTTTTC	-2
chr2	227973285	227973307	-	COL4A4	GGGAGACCCGGTAAGAATTC	-2
chr2	150069625	150069647	+	LYPD6B	TGAACATACGGTAAGGATCG	-2
chr2	44556064	44556086	-	PREPL	GCCATGTTCGGTGAGTCAGT	-2
chr2	238628199	238628221	+	LRRFIP1	AAACACATCGGTTAGTACCG	-2
chr2	220462891	220462913	+	STK11IP	CGGGAGTCCGGTGAGTGGAC	-2
chr2	220473499	220473521	+	STK11IP	CAGGCCCACGGTGAGTGGGG	-2
chr2	220477936	220477958	+	STK11IP	GGGAGATGCGGTGAGTGAGA	-2
chr2	166786148	166786170	-	TTC21B	AAAATCTGCGGTACAGTATT	-2
chr2	208488941	208488963	-	METTL21A	TTGGGATGCGGTAAGTAAGC	-2
chr2	182347367	182347389	+	ITGA4	CTCTGGCTCGGTATGTCCAA	-2
chr2	42883431	42883453	+	MTA3	TTGTAGCACGGTGAGTATGA	-2
chr2	88091497	88091519	-	RGPD1	GGCCATTACGGTAAGTCACT	-2
chr2	128861577	128861599	+	UGGT1	GATCATGACGGTAAAATTGA	-2
chr2	128936132	128936154	+	UGGT1	GATTTCTTCGGTCAGTCTTG	-2
chr2	201873684	201873706	-	FAM126B	CACAGAACCGGTAATGGTCA	-2
chr2	211319819	211319841	-	LANCL1	GCATCACACGGTAATCATGT	-2
chr2	179319243	179319265	+	DFNB59	TTACTACACGGTCAGTATAA	-2
chr2	1457584	1457606	+	TPO	ACTGCCCCCGGTGGGTACTC	-2
chr2	9474931	9474953	+	ASAP2	TCTTCACACGGTGAGTAGCT	-2
chr2	112751970	112751992	+	MERTK	CCTGCACACGGTGAGAGCTA	-2
chr2	54844814	54844836	+	SPTBN1	ACAAACACCGGTAAGTCCAT	-2
chr2	54876316	54876338	+	SPTBN1	GCATGTCACGGCAAGTACTT	-2
chr2	26663374	26663396	+	CCDC164	AGATCAATCGGTAAGCTAGC	-2
chr2	26671660	26671682	+	CCDC164	TGACGAGTCGGTGAGGCCAG	-2
chr2	174052340	174052362	+	ZAK	TCAAGAAACGGTAATGTAGT	-2
chr2	174081967	174081989	+	ZAK	CAACACCCCGGTGAGTACCC	-2
chr2	132381666	132381688	+	POTEKP	GCCGGGCACGGTGGCTCACG	-2
chr2	71209219	71209241	+	ANKRD53	CCTGTGCCCGGTGAGAGTGT	-2
chr2	1812836	1812858	-	MYT1L	GCCAGCAACGGTGAGCACCC	-2
chr2	1946742	1946764	-	MYT1L	GAAGAAAACGGTAATCTTTA	-2
chr2	133425961	133425983	-	LYPD1	CAAAGTGCCGGTAAGAGCCT	-2
chr2	219856812	219856834	-	CRYBA2	GCTCTGCGCGGTGAGCACAG	-2
chr2	71371657	71371679	+	MPHOSPH10	CCCTAAACCGGTAAGTGTGT	-2
chr2	135621190	135621212	+	ACMSD	TGTCTATGCGGTGAGTAGCG	-2
chr2	240056211	240056233	-	HDAC4	CCCCTCTGCGGTAAGTCAGC	-2
chr2	113258907	113258929	+	TTL	TTGACATCCGGTAATGCATT	-2
chr2	153515772	153515794	-	PRPF40A	CTCTCGATCGGTAAGGGAAT	-2
chr2	153551044	153551066	-	PRPF40A	TGCCTTACCGGTAATCATGT	-2
chr2	132055829	132055851	+	LOC440910	CATTATTGCGGTATGTATAG	-2
chr2	206874289	206874311	-	INO80D	CTCACATCCGGTCAGTGGTG	-2
chr2	44201277	44201299	-	LRPPRC	TATGAATACGGTATTCTGTC	-2
chr2	160964178	160964200	-	ITGB6	GTGGCAAACGGTATGTGGAA	-2
chr2	160982878	160982900	-	ITGB6	ACTCTAAACGGTAATGTCTC	-2
chr2	241404616	241404638	+	GPC1	CCAGAGGCCGGTAGGTGCCC	-2
chr2	162875227	162875249	-	DPP4	AGATGTTCCGGTAAGTCTGA	-2
chr2	74719345	74719367	+	TTC31	AGGACCACCGGTAGGTGGGG	-2
chr2	29436838	29436860	-	ALK	TCATCCACCGGTGAGTCAAA	-2
chr2	29443560	29443582	-	ALK	CCCTCGCCCGGTGAGTGAGA	-2
chr2	29446196	29446218	-	ALK	CCCTCATTCGGTGAGCGCCC	-2
chr2	233271872	233271894	+	ALPPL2	CTGGGTGACGGTGAGTGAGC	-2
chr2	233273811	233273833	+	ALPPL2	TCCATCTTCGGTAGGCCTGG	-2
chr2	233274147	233274169	+	ALPPL2	AGCGAGAGCGGTGAGTGCCG	-2
chr2	234299118	234299140	+	DGKD	CAGTTTTACGGTAAGATTCC	-2
chr2	234217899	234217921	+	SAG	GGACAAATCGGTGAGTGGTG	-2
chr2	234229458	234229480	+	SAG	TCTCCTGACGGTGGGTGACT	-2
chr2	234238212	234238234	+	SAG	AAAGCATTCGGTAGGACCTT	-2
chr2	96799692	96799714	-	ASTL	AGCAAGTACGGTGAGTGAGC	-2
chr2	96801078	96801100	-	ASTL	CATCCGGCCGGTGAGTGCAC	-2
chr2	219209282	219209304	+	PNKD	CAAGGGCACGGTGAGGGACT	-2
chr2	233388277	233388299	+	PRSS56	CAGATGAGCGGTGAGCGCCC	-2
chr2	233388644	233388666	+	PRSS56	CGGCGATGCGGTCAGTTCTG	-2
chr2	233389068	233389090	+	PRSS56	GAAGCCAACGGTAATGACGC	-2
chr2	53999068	53999090	+	CHAC2	AGATCCTGCGGTATGGTATA	-2
chr2	9994539	9994561	+	TAF1B	GAAACCTACGGTAAGTCACA	-2
chr2	232079703	232079725	+	ARMC9	GGGGAGACCGGTGGGTTTAC	-2
chr2	232104743	232104765	+	ARMC9	GCCTGGGACGGTGAGGCTCT	-2
chr2	232156145	232156167	+	ARMC9	CTAAATTCCGGTCAGTTTGA	-2
chr2	120069186	120069208	-	C2orf76	GCTGGAATCGGTGAGGAAGG	-2
chr2	219941956	219941978	-	NHEJ1	AGAGTCCACGGTGAGTCATG	-2
chr2	25061302	25061324	-	ADCY3	CAATGGCTCGGTGAGTTCCC	-2
chr2	27573169	27573191	-	GTF3C2	TGCTGATTCGGTAGGTCTGG	-2
chr2	37319168	37319190	+	CCDC75	AACAGTTTCGGTAAAACTAT	-2
chr2	99180089	99180111	+	INPP4A	CTGCCAGACGGTAGGCCCCG	-2
chr2	99181215	99181237	+	INPP4A	AGCACCTACGGTGAGGCGCC	-2
chr2	99182218	99182240	+	INPP4A	CAGGAAATCGGTAGAGTGTT	-2
chr2	86406544	86406566	-	IMMT	AAAGAAATCGGTAAGAGTTT	-2
chr2	24432675	24432697	-	ITSN2	GTATAAAACGGTGAGTATCA	-2
chr2	152353443	152353465	-	NEB	TATTAGCTCGGTACTTGGGC	-2
chr2	152354128	152354150	-	NEB	TATTAGCTCGGTACTTTGGC	-2
chr2	152354762	152354784	-	NEB	CCTTAGCTCGGTATTTTGGA	-2
chr2	152355800	152355822	-	NEB	CTTTAGTTCGGTATTTAAAA	-2
chr2	152357893	152357915	-	NEB	CTTTAGCTCGGTATTTGGGA	-2
chr2	74742986	74743008	+	TLX2	CCAAGTGGCGGTGAGGCGCG	-2
chr2	191843570	191843592	-	STAT1	AACGGAGGCGGTGAGTGGGA	-2
chr2	26683708	26683730	-	OTOF	TGAGCTCACGGTGCGCACCC	-2
chr2	26687725	26687747	-	OTOF	GACGAGAACGGTAATGGGGC	-2
chr2	26695375	26695397	-	OTOF	GCTGGACGCGGTAAGGCGGG	-2
chr2	239025664	239025686	+	ESPNL	GGCCCAGCCGGTAAGGCTCA	-2
chr2	11341424	11341446	-	ROCK2	AGGATGAACGGTAAGTATGA	-2
chr2	55804439	55804461	-	SMEK2	ATTTGTCCCGGTAAGTATGA	-2
chr2	130914812	130914834	-	SMPD4	AGTTCAAACGGTGGGTGGCC	-2
chr2	55544688	55544710	-	CCDC88A	TTGAAGACCGGTAATTTATT	-2
chr2	152222720	152222742	+	TNFAIP6	AACCCACACGGTGTGTTAAA	-2
chr2	152293854	152293876	+	RIF1	GATGCCCCCGGTAAGAGAAT	-2
chr2	152317792	152317814	+	RIF1	AAACAAAGCGGTTTGTAGGC	-2
chr2	152318969	152318991	+	RIF1	GATGATTACGGTATGTTTGA	-2
chr2	100721954	100721976	-	AFF3	CCCCTTCCCGGTGAGAAATA	-2
chr2	233740821	233740843	+	C2orf82	CAGGGCGGCGGTACGGGCGG	-2
chr2	233708954	233708976	+	GIGYF2	TAACAATACGGTGTGTGCAT	-2
chr2	69420536	69420558	+	ANTXR1	AGGAGACACGGTAGGACTCG	-2
chr2	219247814	219247836	+	SLC11A1	CACAAAACCGGTGGGATGCT	-2
chr2	219251453	219251475	+	SLC11A1	CAGCTGGACGGTACCACCCC	-2
chr2	219251942	219251964	+	SLC11A1	GATAACTACGGTGGGTGCAC	-2
chr2	219254740	219254762	+	SLC11A1	CCAGGCTGCGGTGAGACACA	-2
chr2	24239827	24239849	+	MFSD2B	CCTGGCCACGGTAAGCAGGG	-2
chr2	37283571	37283593	-	HEATR5B	ATAAACACCGGTTAGTATAA	-2
chr2	160826647	160826669	-	PLA2R1	ATGAATTTCGGTATGAACCT	-2
chr2	160832567	160832589	-	PLA2R1	AATAAAAGCGGTACTTGAAC	-2
chr2	160833184	160833206	-	PLA2R1	TACCAGTACGGTAAGAATGA	-2
chr2	27479242	27479264	-	SLC30A3	CTGGCCATCGGTGAGTCACA	-2
chr2	27481609	27481631	-	SLC30A3	GAGGTGGTCGGTAAGTTGGG	-2
chr2	120831743	120831765	+	EPB41L5	AGCTAACCCGGTAAGAACAC	-2
chr2	120925072	120925094	+	EPB41L5	GATTGTTCCGGTAAGTTCAT	-2
chr2	97830037	97830059	+	ANKRD36	TTTATTCACGGTAAACATAT	-2
chr2	97833331	97833353	+	ANKRD36	TTTATCCACGGTAAACAAAT	-2
chr2	97858612	97858634	+	ANKRD36	AGCCTTGACGGTAATGAAAC	-2
chr2	64189180	64189202	-	VPS54	ACAGTTTCCGGTATGTTCAT	-2
chr2	15319100	15319122	-	NBAS	AGTCACTACGGTATGCCCAG	-2
chr2	15679335	15679357	-	NBAS	CATTTCCCCGGTATGTACAT	-2
chr2	27324953	27324975	-	CGREF1	CACCAACCCGGTAAGCTCTG	-2
chr2	234434112	234434134	-	USP40	TCACTTGGCGGTAAGATAAA	-2
chr2	231760309	231760331	+	LOC151484	CAAGGACACGGTAAGCTGGA	-2
chr2	174828477	174828499	-	SP3	CGCCGGAGCGGTAAGTCCCG	-2
chr2	120223353	120223375	-	SCTR	GTGCTTTCCGGTGAGAACAC	-2
chr2	73902021	73902043	+	ALMS1P	GGTCCAAACGGTAAGACCAA	-2
chr2	71190431	71190453	+	ATP6V1B1	CCCAACGACGGTAGCCTCCT	-2
chr2	87779931	87779953	+	LINC00152	GCATCCCTCGGTACAAAATG	-2
chr2	121992785	121992807	-	TFCP2L1	TCAAAGGCCGGTAGGTGTTG	-2
chr2	122006546	122006568	-	TFCP2L1	CTGGACATCGGTGAGTCTCC	-2
chr2	128388927	128388949	+	MYO7B	ATCTTTGTCGATATCCTTCC	-2
chr2	175618935	175618957	-	CHRNA1	CATCAACCCGGTAGGTGGTG	-2
chr2	70408283	70408305	-	C2orf42	GATTCCAGCGGTAGGTGGTA	-2
chr2	216285384	216285406	-	FN1	GATCCCGTCGGTGAGTAGCC	-2
chr2	216292891	216292913	-	FN1	ACATCGAGCGGTGAGGCACA	-2
chr2	201603523	201603545	+	AOX2P	GAATATGGCGGTATGTTCCC	-2
chr2	203991428	203991450	+	NBEAL1	TTTCGAATCGGTGAGAGCAG	-2
chr2	84990058	84990080	+	DNAH6	ATTCAGAACGGTAAGTTCAT	-2
chr2	31428077	31428099	-	CAPN14	GAGGCCCCCGGTGAGGCAAA	-2
chr2	44099434	44099456	+	ABCG8	CGCTGATCCGGTAATTATCT	-2
chr2	242130655	242130677	+	ANO7	CCCCGGATCGGTGAGCCCCT	-2
chr2	28764667	28764689	+	PLB1	TCTACACTCGGTAAGTGGGG	-2
chr2	28785955	28785977	+	PLB1	CTCTCTCACGGTAAGTGACC	-2
chr2	28801014	28801036	+	PLB1	GAATGACACGGTGGGTCCCT	-2
chr2	28812410	28812432	+	PLB1	AAAGACCTCGGTAAAGAAAG	-2
chr2	28824188	28824210	+	PLB1	CACAGATTCGGTAATTGGGG	-2
chr2	28827615	28827637	+	PLB1	TGTCCTGGCGGTATGTCCCC	-2
chr2	28849364	28849386	+	PLB1	TGAGAATCCGGTAGGCCCCC	-2
chr2	122408247	122408269	+	LOC254128	ATGCACGCCGGTAATTTGAT	-2
chr2	85577151	85577173	-	RETSAT	CCCACTTACGGTGGGTACTG	-2
chr2	8823025	8823047	+	ID2	TGAATAAGCGGTGAGTGTTT	-2
chr2	183583006	183583028	+	DNAJC10	TAAAAACCCGGTAGGTAAAC	-2
chr2	220100806	220100828	+	ANKZF1	TCAATACTCGGTATGGGGTG	-2
chr2	207414873	207414895	+	ADAM23	TCACAAAACGGTAAGAATAT	-2
chr2	163031365	163031387	-	FAP	GAATATTACGGTATGGAAAC	-2
chr2	163055255	163055277	-	FAP	GTCTGCTACGGTAGGTAACG	-2
chr2	17955657	17955679	+	GEN1	AGCCAATTCGGTAATGTAAA	-2
chr2	46603881	46603903	+	EPAS1	CTGGATTTCGGTGGGTGCTT	-2
chr2	46605215	46605237	+	EPAS1	CTGCTCCACGGTGAGCAGCC	-2
chr2	27278110	27278132	+	AGBL5	GACACTACCGGTAAGTGGCT	-2
chr2	223787856	223787878	+	ACSL3	AGCAGTTCCGGTAAGAAGTG	-2
chr2	55476519	55476541	-	MTIF2	CGCACTTACGGTAAATGCGG	-2
chr2	110845137	110845159	-	MALL	GGCAGCCTCGGTGAGTGGGC	-2
chr2	219677808	219677830	+	CYP27A1	AGTGGACACGGTGCGTGAAG	-2
chr2	219678899	219678921	+	CYP27A1	AGACTCTGCGGTAGGACAGA	-2
chr2	183792833	183792855	-	NCKAP1	ATTTCTGGCGGTATGTATAA	-2
chr2	173830400	173830422	+	RAPGEF4	CTCAACCACGGTAAGATGAG	-2
chr2	1251204	1251226	+	SNTG2	CACTCCTCCGGTAAGGATGC	-2
chr2	61344664	61344686	+	KIAA1841	AGAGAAGACGGTAAATTTTA	-2
chr2	97505452	97505474	-	ANKRD23	GCGGAACGCGGTGAGTGTGG	-2
chr2	190428298	190428320	-	SLC40A1	GCTAGAATCGGTAAGAAATC	-2
chr2	220313982	220314004	+	SPEG	CCTGAGCTCGGTAAGGCCTC	-2
chr2	220316518	220316540	+	SPEG	GTGAGACCCGGTAGGGAGCC	-2
chr2	220337042	220337064	+	SPEG	ATGGCCATCGGTGGGTCAGG	-2
chr2	220337807	220337829	+	SPEG	CTGGAGCACGGTGAGCCTGG	-2
chr2	219870731	219870753	-	CCDC108	TTTTGCACCGGTAAGCTCTT	-2
chr2	219875515	219875537	-	CCDC108	GACCTACACGGTGAGCAGCA	-2
chr2	219886490	219886512	-	CCDC108	CACCCCCTCGGTACTTGGGC	-2
chr2	219895399	219895421	-	CCDC108	CCCGTCGGCGGTAGGCACCA	-2
chr2	219897180	219897202	-	CCDC108	TCTGGAGGCGGTAAGGTCTG	-2
chr2	106690488	106690510	+	C2orf40	TGACGAAGCGGTAGGTGTTG	-2
chr2	132235948	132235970	+	TUBA3D	ACTGTGGTCGGTAGGTGCCT	-2
chr2	32728292	32728314	+	BIRC6	GCACCCCTCGGTAAGAAAAG	-2
chr2	87205043	87205065	+	RGPD1	GGCCATTACGGTAAGTCACT	-2
chr2	96858804	96858826	-	STARD7	TGGTGTCGCGGTATGTATGG	-2
chr2	55407634	55407656	-	C2orf63	TTTACTACCGGTAAGTTAAA	-2
chr2	25326645	25326667	+	EFR3B	CACCAACTCGGTAAGGAGCG	-2
chr2	25376619	25376641	+	EFR3B	TCACCATCCGGTAAGTGACA	-2
chr2	169659172	169659194	+	NOSTRIN	AGATTGTCCGGTGAGTAGCT	-2
chr2	203831810	203831832	+	ALS2CR8	GTCCAGCTCGGTAAGCTTTA	-2
chr2	203839208	203839230	+	ALS2CR8	TCCAGCAACGGTATGATTAC	-2
chr2	190647728	190647750	-	ORMDL1	CACTGGCTCGGTGAGTTCTG	-2
chr2	101638731	101638753	-	TBC1D8	AGCTGCCTCGGTATGCCTCT	-2
chr2	101648718	101648740	-	TBC1D8	CGAGTGATCGGTAAACAGAC	-2
chr2	234752839	234752861	-	HJURP	CCTGCCCCCGGTGAGTGTGA	-2
chr2	234758397	234758419	-	HJURP	CTGGGAGCCGGTGAGTGTTG	-2
chr2	101011959	101011981	-	CHST10	TTCAGAAGCGGTGAGAACAG	-2
chr2	110582519	110582541	+	RGPD5	TCAGAAAACGGTGAGTTTTA	-2
chr2	182757376	182757398	+	SSFA2	AGGACTGCCGGTGAGTGCTC	-2
chr2	110582519	110582541	+	RGPD6	TCAGAAAACGGTGAGTTTTA	-2
chr2	106729090	106729112	-	UXS1	GCCACTCACGGTAGGTGCTG	-2
chr2	48033779	48033801	+	MSH6	GATTATTTCGGTAACTAACT	-2
chr2	121712995	121713017	+	GLI2	CCCGTGGACGGTGAGTGCTG	-2
chr2	121736148	121736170	+	GLI2	CAAGTGCACGGTGAGTGGCC	-2
chr2	220417578	220417600	-	OBSL1	ACCGTGCGCGGTGGGTACGG	-2
chr2	26507061	26507083	+	HADHB	AGCTTTCTCGGTAAGTAATT	-2
chr2	141200061	141200083	-	LRP1B	GCCAACTGCGGTGAGTGTCT	-2
chr2	141267485	141267507	-	LRP1B	GCAGGCTGCGGTATGAACAC	-2
chr2	113950694	113950716	+	PSD4	GAGCCCTCCGGTAATGTCTT	-2
chr2	219922143	219922165	-	IHH	GTCAAGTCCGGTGAGCCGCC	-2
chr2	70122335	70122357	+	SNRNP27	GACGCTCCCGGTAAGGGCAG	-2
chr2	16081084	16081106	-	MYCNOS	ACTCCCCCCGGTAAGGGCTG	-2
chr2	130796695	130796717	-	LOC440905	CATTATTGCGGTATGTATAG	-2
chr2	44527218	44527240	+	SLC3A1	CCAAATCCCGGTAAAGTTTT	-2
chr2	101554293	101554315	+	NPAS2	GCATTTACCGGTGAGTTTCC	-2
chr2	101592018	101592040	+	NPAS2	CACCATGCCGGTAAGTGTGT	-2
chr2	197172647	197172669	-	HECW2	TGAACCGGCGGTGAGGATGA	-2
chr2	20162044	20162066	-	WDR35	TGGTGCAACGGTAACAAATG	-2
chr2	63215162	63215184	+	EHBP1	GATACTCCCGGTAATTTCAA	-2
chr2	26424006	26424028	-	HADHA	AGTAGAAGCGGTAAGCAAGG	-2
chr2	26712534	26712556	-	OTOF	CAAGATTTCGGTGAGTGGGG	-2
chr2	26725156	26725178	-	OTOF	CCAACAAGCGGTGAGTGGAC	-2
chr2	28631722	28631744	+	FOSL2	GCTGCAGGCGGTGAGGAACT	-2
chr2	218677926	218677948	-	TNS1	CCAAACTTCGGTGAGCTGTC	-2
chr2	28050422	28050444	-	RBKS	GGATACCACGGTAAGTTTTA	-2
chr2	212537877	212537899	-	ERBB4	CCATGGACCGGTAAGCCTGA	-2
chr2	72740249	72740271	-	EXOC6B	TACCCACTCGGTATGTAAGA	-2
chr2	74782569	74782591	+	DOK1	CGCCTTTCCGGTGAGGAGCT	-2
chr2	99863131	99863153	-	LYG2	ATGAACTGCGGTAAGTGAAA	-2
chr2	70015262	70015284	+	ANXA4	AAAGGGCTCGGTATGTGTCC	-2
chr2	39055470	39055492	-	DHX57	GTAGTAATCGGTAAGCTAAT	-2
chr2	69633142	69633164	-	NFU1	CTAGAATACGGTACGTGCTC	-2
chr2	242684281	242684303	+	D2HGDH	GCTTTCCTCGGTGGGCTTCC	-2
chr2	114493342	114493364	-	SLC35F5	TCAACTTCCGGTAAGAAATT	-2
chr2	114512730	114512752	-	SLC35F5	ACTTACTTCGGTATGTACCT	-2
chr2	27448783	27448805	+	CAD	CTGTGTCACGGTGAGTGAAT	-2
chr2	27462655	27462677	+	CAD	GATGACCACGGTATCCACAC	-2
chr2	27465284	27465306	+	CAD	TGGCATGACGGTGAGGGTGG	-2
chr2	111304119	111304141	-	RGPD6	TCAGAAAACGGTGAGTTTTA	-2
chr2	20974558	20974580	-	C2orf43	TGAGCTCCCGGTAAGTAGGT	-2
chr2	42282522	42282544	+	PKDCC	AGCAGTACCGGTGAGTGGCC	-2
chr2	27721179	27721201	+	GCKR	CCTCATGTCGGTGAGCACCC	-2
chr2	74300755	74300777	+	TET3	TGGAGGAGCGGTGAGTGATA	-2
chr2	27883839	27883861	-	SUPT7L	ACTTTTATCGGTAAGGCAAG	-2
chr2	106498494	106498516	+	NCK2	CGAGTCCTCGGTAAGTGCGC	-2
chr2	219146651	219146673	-	TMBIM1	ATGAACTACGGTGAGTCCTG	-2
chr2	95461529	95461551	-	ANKRD20A8P	CTTGACTGCGGTTAGTTACA	-2
chr2	95514934	95514956	-	ANKRD20A8P	GGCTGAGACGGTACAGTAGT	-2
chr2	96688694	96688716	-	GPAT2	GGGATCTTCGGTGAGTCCCA	-2
chr2	96690163	96690185	-	GPAT2	GCTGTGGGCGGTGAGTCTTG	-2
chr2	96692743	96692765	-	GPAT2	GGTCCAGGCGGTGAGTGCCC	-2
chr2	232790103	232790125	-	NPPC	CCTGGCGGCGGTGAGTACGG	-2
chr2	74759830	74759852	+	HTRA2	CTGCACACCGGTGAGGGAGA	-2
chr2	228111443	228111465	+	COL4A3	AGGGATCCCGGTAGGTTTGC	-2
chr2	228118343	228118365	+	COL4A3	TAACAGAACGGTAACTCTGC	-2
chr2	228137822	228137844	+	COL4A3	GGAGAAGCCGGTTGGTTAGT	-2
chr2	228155591	228155613	+	COL4A3	GGGACCAACGGTATATAGGC	-2
chr2	18764122	18764144	-	NT5C1B-RDH14	AATCACTACGGTAAGTAAAA	-2
chr2	18765768	18765790	-	NT5C1B-RDH14	CCCCTGGCCGGTGAGCCAGC	-2
chr2	189875605	189875627	+	COL3A1	TGGTTGCACGGTAGGAAACA	-2
chr2	234079239	234079261	+	INPP5D	CTACACTTCGGTAAGAGCAG	-2
chr2	234091134	234091156	+	INPP5D	TCCAAGAACGGTAAGCAAAG	-2
chr2	87205043	87205065	+	RGPD2	GGCCATTACGGTAAGTCACT	-2
chr2	64085059	64085081	+	UGP2	TGAAGATTCGGTAAGTTTTA	-2
chr2	234888912	234888934	+	TRPM8	TTGTATTTCGGTAAGTAGTC	-2
chr2	230655828	230655850	-	TRIP12	TTATGGCACGGTAAGATGGT	-2
chr2	230678937	230678959	-	TRIP12	TCTACAGGCGGTAAGTGTTG	-2
chr2	228886415	228886437	-	SPHKAP	TCTAGGAACGGTGAGAACTT	-2
chr2	132273309	132273331	+	LOC150776	AGTTCAAACGGTGGGTGGCC	-2
chr2	23914735	23914757	+	KLHL29	TCCTTTCTCGGTGAGCCCGG	-2
chr2	225669911	225669933	-	DOCK10	ATTTCGTACGGTAAAGAGAA	-2
chr2	225761000	225761022	-	DOCK10	AGCTACCCCGGTAAGAACCT	-2
chr2	174223554	174223576	+	CDCA7	TGCAAACACGGTAAGTGCTG	-2
chr2	174231149	174231171	+	CDCA7	GCTGGATCCGGTAGGTGCCT	-2
chr2	88882936	88882958	-	EIF2AK3	ATATATCACGGTAAGAGTCT	-2
chr2	219492942	219492964	+	PLCD4	GATATATACGGTGCAGTGGT	-2
chr2	241817038	241817060	+	AGXT	GAAGGACCCGGTAAGGAGGC	-2
chr2	99443426	99443448	-	C2orf55	GCTCTCATCGGTAATTGGGT	-2
chr2	39520359	39520381	-	MAP4K3	TGCATCAGCGGTAATTTTAA	-2
chr2	39570517	39570539	-	MAP4K3	ATTTATCACGGTAAGACCAA	-2
chr2	105889300	105889322	-	TGFBRAP1	TTTCTTCTCGGTGAGGATGA	-2
chr2	120395982	120396004	+	PCDP1	CCATCACACGGTAATGTCAT	-2
chr2	120404615	120404637	+	PCDP1	CAGTAGAACGGTATTTTTTT	-2
chr2	86344271	86344293	+	PTCD3	TCATATACCGGTAAGGAGAG	-2
chr2	86350874	86350896	+	PTCD3	TTACATGGCGGTATGTCACA	-2
chr2	68717382	68717404	+	APLF	AATCAAACCGGTAAATATGT	-2
chr2	73487856	73487878	-	FBXO41	GCATCACTCGGTGAGTCTTT	-2
chr2	73491054	73491076	-	FBXO41	GGAGCACCCGGTGAGGCCTG	-2
chr2	55907978	55908000	-	PNPT1	ATTAATGGCGGTAAGTATAA	-2
chr2	20838184	20838206	-	HS1BP3	GCATTATGCGGTTGGTCTCC	-2
chr2	61472333	61472355	-	USP34	AGAGATGACGGTAAGTTTTA	-2
chr2	61522291	61522313	-	USP34	GGAGTCTACGGTAATTGCAT	-2
chr2	43937458	43937480	+	PLEKHH2	CAAATCTCCGGTGAGTGGAA	-2
chr2	242572320	242572342	-	THAP4	CCCAGCCGCGGTCAGTACCG	-2
chr2	160709772	160709794	-	LY75	TGGCTTATCGGTAAAGTTAA	-2
chr2	97367769	97367791	+	FER1L5	AGCCTAAACGGTGAGTGACA	-2
chr2	97369072	97369094	+	FER1L5	GCGCTTGTCGGTAGGAGCTG	-2
chr2	97370088	97370110	+	FER1L5	TTCAGCTCCGGTGAGTGGCA	-2
chr2	219523691	219523713	-	ZNF142	AGACCACGCGGTGAGTCAGA	-2
chr2	20424551	20424573	-	SDC1	GGCCCTGCCGGTGAGTGCGG	-2
chr2	196674457	196674479	-	DNAH7	TGAGCGGGCGGTCAGTACTG	-2
chr2	196746507	196746529	-	DNAH7	TTACATTACGGTAAGTACTG	-2
chr2	220197234	220197256	-	RESP18	AGTGCCCACGGTCAGGAGGA	-2
chr2	220409604	220409626	+	TMEM198	TGCTTCTTCGGTGAGATCCC	-2
chr2	220414065	220414087	+	TMEM198	CCTCTCCCCGGTGAGCTCCC	-2
chr2	220040301	220040323	-	CNPPD1	ATGTGTCCCGGTGAGCCTGG	-2
chr2	27356388	27356410	-	PREB	GAGAAGGCCGGTGAGGAGCT	-2
chr2	95595752	95595774	-	LOC442028	TGAGTCCACGGTGAGACCTT	-2
chr2	130953710	130953732	-	TUBA3E	ACTGTGGTCGGTAGGTGCCT	-2
chr2	40478903	40478925	+	LOC100128590	TACATGCACGGTAAGCCTCA	-2
chr2	219411630	219411652	-	USP37	TAGAAAATCGGTAGGAGAGA	-2
chr2	238965880	238965902	+	UBE2F-SCLY	GACCCTCGCGGTGAGTGTTA	-2
chr2	159034613	159034635	+	LOC554201	TCCAGTGCCGGTGAGTACAC	-2
chr2	179407077	179407099	+	LOC100506866	ATTTCCTTCGGTGAGTCTGG	-2
chr2	241991266	241991288	+	SNED1	TGTGAGATCGGTGCGGCCCC	-2
chr2	242021197	242021219	+	SNED1	TGCGAGCTCGGTAAGTCGGG	-2
chr2	239054462	239054484	+	KLHL30	GTTATCGGCGGTGAGGCCTT	-2
chr2	29226537	29226559	+	FAM179A	CACGCACGCGGTAAGAGCTC	-2
chr2	220284866	220284888	+	DES	CTTCCGAGCGGTGAGTGCCC	-2
chr2	220286271	220286293	+	DES	AGGAGAGCCGGTGAGGGGCC	-2
chr2	88091497	88091519	-	RGPD2	GGCCATTACGGTAAGTCACT	-2
chr2	24008900	24008922	-	ATAD2B	CAGCAAACCGGTGGATATTG	-2
chr2	242139629	242139651	+	ANO7	AGCTGCCACGGTAAGGCAGG	-2
chr2	242142902	242142924	+	ANO7	GCCTGGCTCGGTGAGTCCCC	-2
chr2	112545799	112545821	-	ANAPC1	CTGACAACCGGTGAGTCTAG	-2
chr2	112615871	112615893	-	ANAPC1	TCCAGTTACGGTAGGTGTAT	-2
chr2	232889029	232889051	+	DIS3L2	TCCTTCCCCGGTAAGTTCAA	-2
chr2	233075104	233075126	+	DIS3L2	CTCGCTGACGGTAGGATGGA	-2
chr2	241657455	241657477	-	KIF1A	GGACCATACGGTAGGGCCGC	-2
chr2	241676468	241676490	-	KIF1A	AAGATGACCGGTGAGTCGGA	-2
chr2	171633924	171633946	+	LOC100505695	GATCCAAACGGTAAATGATT	-2
chr2	226273806	226273828	+	NYAP2	CAATAAAGCGGTAAATATAA	-2
chr2	85850894	85850916	+	USP39	GGATATCACGGTGTGTGTCT	-2
chr3	184098572	184098594	+	CHRD	CTGCGAGGCGGTGAGTGCAC	-2
chr3	184099592	184099614	+	CHRD	CCTACAGGCGGTGAGAAAGG	-2
chr3	184100940	184100962	+	CHRD	AGCTGCGACGGTGAGGCGGG	-2
chr3	184101419	184101441	+	CHRD	AGGACACACGGTGAGGGCTC	-2
chr3	9984845	9984867	+	CRELD1	AAGTGTCTCGGTGAGTCTCC	-2
chr3	47889865	47889887	+	DHX30	TGAGAAGACGGTGCGGCGGG	-2
chr3	47890029	47890051	+	DHX30	CAGGAGATCGGTATGTAGGG	-2
chr3	47890558	47890580	+	DHX30	TTCATCCACGGTCAGTCGGG	-2
chr3	128813817	128813839	-	ISY1-RAB43	CTGCTGATCGGTGAGTTGGG	-2
chr3	11600794	11600816	-	VGLL4	CCACCGAGCGGTGAGTGTCC	-2
chr3	130698252	130698274	+	ATP2C1	GTTGCAATCGGTATAACTAG	-2
chr3	52820439	52820461	+	ITIH1	TGGCCAAGCGGTAGGGCACC	-2
chr3	52822071	52822093	+	ITIH1	GTGACCGGCGGTGAGTCCTT	-2
chr3	141890249	141890271	-	GK5	GAAAAATCCGGTATGTAAAG	-2
chr3	9798489	9798511	+	OGG1	GGCCCAAGCGGTGAGTGTAC	-2
chr3	42771947	42771969	-	CCDC13	TGCAGAAACGGTAACACATG	-2
chr3	42774950	42774972	-	CCDC13	GATCTTCTCGGTAAGAAAAC	-2
chr3	113175971	113175993	-	SPICE1	CTTCAGGACGGTAAGTCTTC	-2
chr3	149042655	149042677	-	TM4SF18	CTGCTGGACGGTAAGGAATA	-2
chr3	121354570	121354592	-	HCLS1	ATAGAAGCCGGTGAGGCTTA	-2
chr3	189526304	189526326	+	TP63	CACCTGGACGGTAAGAGCAG	-2
chr3	130128221	130128243	+	COL6A5	AGGGGATCCGGTAAGTTTCT	-2
chr3	123008585	123008607	-	ADCY5	ATGAAGATCGGTGAGTGGGG	-2
chr3	122630755	122630777	-	SEMA5B	GAGATTCCCGGTAGGTACCC	-2
chr3	122632034	122632056	-	SEMA5B	GACACCGACGGTACCCCGCG	-2
chr3	122632693	122632715	-	SEMA5B	GGGAGGAACGGTGAGGGAGA	-2
chr3	122641075	122641097	-	SEMA5B	ATTGGCACCGGTGAGCCGGC	-2
chr3	69990471	69990493	+	MITF	GGCAAATACGGTATTGATAA	-2
chr3	196842786	196842808	-	DLG1	TATTATATCGGTAAGACACG	-2
chr3	196866999	196867021	-	DLG1	GAAGATTGCGGTATGTTTTG	-2
chr3	128813817	128813839	-	RAB43	CTGCTGATCGGTGAGTTGGG	-2
chr3	12353941	12353963	+	PPARG	GCCTTTAACGGTAAGTAAAA	-2
chr3	189702327	189702349	-	LEPREL1	ATGAGAATCGGTAAGTCCAT	-2
chr3	189704565	189704587	-	LEPREL1	CACTGAACCGGTAAGAGGAA	-2
chr3	164748488	164748510	-	SI	ATGGAGAACGGTAATAATAA	-2
chr3	39565806	39565828	+	MOBP	TCCTTCCACGGTAAGTAAAT	-2
chr3	186272675	186272697	-	TBCCD1	CTCCCTTACGGTAAGCACAG	-2
chr3	44970786	44970808	-	ZDHHC3	AGATGAGACGGTAAGCAGGT	-2
chr3	423952	423974	+	CHL1	AATATTAGCGGTAGGAAGAC	-2
chr3	47305764	47305786	-	KIF9	AGAAGAAACGGTATGTAAAG	-2
chr3	9711165	9711187	+	MTMR14	GTGCTCTTCGGTCAGTGCTG	-2
chr3	50324282	50324304	+	C3orf45	TACCTGAGCGGTATGGACGC	-2
chr3	49149332	49149354	-	USP19	GCTATGCCCGGTAAGTGCCC	-2
chr3	49153145	49153167	-	USP19	CCTGGCCTCGGTGAGAATTC	-2
chr3	71745599	71745621	-	EIF4E3	GGACAGCACGGTAGGTTCCT	-2
chr3	142142390	142142412	-	XRN1	AAACACAACGGTAAATTATA	-2
chr3	179291246	179291268	+	ACTL6A	AGAGGCACCGGTGAGATAAA	-2
chr3	111782468	111782490	+	TMPRSS7	CTGTTTTGCGGTGGGTATTC	-2
chr3	52486110	52486132	-	TNNC1	GACGAGGACGGTGAGCCCCC	-2
chr3	57148708	57148730	-	IL17RD	GGGGCCCTCGGTGAGTGGTC	-2
chr3	37048543	37048565	+	MLH1	CCAGATCACGGTAAGAATGG	-2
chr3	37053579	37053601	+	MLH1	CTGTTAGTCGGTATGTCGAT	-2
chr3	37083811	37083833	+	MLH1	CAGGTTATCGGTAAGTTTAG	-2
chr3	53263284	53263306	-	TKT	GTTTCCATCGGTGAGTTTAG	-2
chr3	53275136	53275158	-	TKT	CCCGGTCCCGGTAAGTGCTC	-2
chr3	102187968	102187990	+	ZPLD1	CCTTATGCCGGTATGTTTTT	-2
chr3	99586655	99586677	-	MIR548G	TCCAATTACGGTTTTCCATT	-2
chr3	77617574	77617596	+	ROBO2	CACATGGACGGTAAGCTTTC	-2
chr3	77629258	77629280	+	ROBO2	ATAATAATCGGTGAGTATCA	-2
chr3	58112478	58112500	+	FLNB	CACATCCCCGGTGAGCTATT	-2
chr3	58120488	58120510	+	FLNB	TCAAATAACGGTAACTTGGA	-2
chr3	9971822	9971844	+	IL17RC	AGCCTCCACGGTTAGGACTG	-2
chr3	38153841	38153863	+	DLEC1	CATCTGCACGGTAAGGGTAC	-2
chr3	11880684	11880706	-	TAMM41	CCAAAAACCGGTGAGTGTTT	-2
chr3	50356375	50356397	-	HYAL2	CACAAGCACGGTAAGCGAGA	-2
chr3	52304716	52304738	-	WDR82	AAAATAGACGGTAAGCAAGC	-2
chr3	158523252	158523274	+	MFSD1	TTGGAATACGGTAAGCTTGA	-2
chr3	142186764	142186786	-	ATR	CAATAAACCGGTACTATCAT	-2
chr3	127394946	127394968	+	ABTB1	TCTTGCAGCGGTGAGCCAGG	-2
chr3	48663639	48663661	-	SLC26A6	CCCTGTTTCGGTGAGCCTAC	-2
chr3	48669070	48669092	-	SLC26A6	GCTGCTCACGGTTCGAGGGC	-2
chr3	47033167	47033189	+	NBEAL2	AGCATGCTCGGTGGGTATGG	-2
chr3	47039705	47039727	+	NBEAL2	GTGCGCCTCGGTAGGTGTGA	-2
chr3	47046800	47046822	+	NBEAL2	AAAGTGGCCGGTGCGGCCCA	-2
chr3	47047098	47047120	+	NBEAL2	AACCAGAACGGTAGGTGTGA	-2
chr3	45052874	45052896	+	EXOSC7	TTTTAAACCGGTTCGTATAT	-2
chr3	139077828	139077850	-	COPB2	ACTTGTCACGGTGAGTGGCC	-2
chr3	139092043	139092065	-	COPB2	CTAATGGGCGGTAAGCCATC	-2
chr3	139098210	139098232	-	COPB2	GACAGGAGCGGTAAGTAATT	-2
chr3	12851812	12851834	+	CAND2	CACCGCCTCGGTAAGGGGGC	-2
chr3	12861669	12861691	+	CAND2	AGCTTCATCGGTGAGCACCT	-2
chr3	49028336	49028358	+	P4HTM	CTGCTCTTCGGTAAGTCCGC	-2
chr3	49040018	49040040	+	P4HTM	GATGGTGACGGTGAGCTCAC	-2
chr3	49042468	49042490	+	P4HTM	CCTCCTGCCGGCAAGTATCT	-2
chr3	113286546	113286568	+	SIDT1	TCCAGCTCCGGTAAGCGGGA	-2
chr3	113327372	113327394	+	SIDT1	TTCCAATTCGGTAATTAGAA	-2
chr3	186175118	186175140	-	LOC253573	TAAGAGCCCGGTATTAACTA	-2
chr3	49062080	49062102	-	IMPDH2	CCCAAGTCCGGTGAGCTTGG	-2
chr3	49065852	49065874	-	IMPDH2	AGCAATGGCGGTGAGCCCCA	-2
chr3	50219825	50219847	+	SEMA3F	TGGCTGAACGGTAAGCGCAG	-2
chr3	50220986	50221008	+	SEMA3F	GCCGGGCACGGTAAGGACCC	-2
chr3	46484920	46484942	-	LTF	GGGCTTTCCGGTGAGTCTGT	-2
chr3	46501134	46501156	-	LTF	GGCCATTGCGGTGAGTCAAT	-2
chr3	48820407	48820429	-	PRKAR2A	TCATAGAACGGTAGGAGATG	-2
chr3	49060398	49060420	+	NDUFAF3	GCAGGACACGGTGAGTCCCG	-2
chr3	138091907	138091929	+	MRAS	ATCTTGGACGGTGAGACCTG	-2
chr3	48415184	48415206	+	FBXW12	AAGAACATCGGTATGGGTAT	-2
chr3	195611671	195611693	-	TNK2	AGGGAAGACGGTGAGCTCTC	-2
chr3	9944737	9944759	+	IL17RE	CTCCCACACGGTAAGGTGCT	-2
chr3	49722683	49722705	-	MST1	TGCGGAATCGGTGAGGCACA	-2
chr3	49723017	49723039	-	MST1	CGACGCTGCGGTGAGCACTA	-2
chr3	49724105	49724127	-	MST1	CCCCGCTGCGGTAGGCGGCG	-2
chr3	49725171	49725193	-	MST1	TGGACTGCCGGTGAGTGGCC	-2
chr3	185407131	185407153	-	IGF2BP2	CCCAGTCCCGGTACGTGCCT	-2
chr3	12183485	12183507	+	SYN2	AGGTTGTCCGGTAAGGGTCT	-2
chr3	169756820	169756842	+	GPR160	AATGTCTCCGGTAAGGGGAA	-2
chr3	119466099	119466121	+	C3orf15	TGGAAAGCCGGTGTGTATCA	-2
chr3	33576713	33576735	-	CLASP2	TTTCCTGACGGTATGTTCTG	-2
chr3	33623301	33623323	-	CLASP2	CAGCCCCTCGGTACGTATTC	-2
chr3	186510581	186510603	-	RFC4	ATGTCAGTCGGTATGTATAT	-2
chr3	168812852	168812874	-	MECOM	AACATGTCCGGTACGTAATA	-2
chr3	168849205	168849227	-	MECOM	GATATCCACGGTTAGTACCA	-2
chr3	38523816	38523838	+	ACVR2B	GCTGCAGACGGTAAGTAGGA	-2
chr3	38524040	38524062	+	ACVR2B	GAAACACCCGGTAAGGGGCC	-2
chr3	9034578	9034600	-	SRGAP3	TGATGGGCCGGTAGGATATG	-2
chr3	88107157	88107179	-	CGGBP1	AACTAATCCGGTAAACATTT	-2
chr3	13670781	13670803	+	FBLN2	GGCTGCATCGGTAGGTAGGC	-2
chr3	13545761	13545783	+	HDAC11	CAGCCCAGCGGTACGTCCTG	-2
chr3	129226594	129226616	+	IFT122	TCGCCACACGGTAAGGTGGC	-2
chr3	129234431	129234453	+	IFT122	TCTTCCTACGGTGAGTCCCT	-2
chr3	186761087	186761109	+	ST6GAL1	AGAGAAATCGGTATGTTCTG	-2
chr3	38050521	38050543	-	PLCD1	TGCCAGATCGGTATGGGCTG	-2
chr3	38051840	38051862	-	PLCD1	CCTACATCCGGTGCTGCTCA	-2
chr3	149290639	149290661	-	WWTR1	CCAAATCTCGGTAAGCCTCA	-2
chr3	48637484	48637506	-	UQCRC1	CCGGATTGCGGTAACATGGA	-2
chr3	48646583	48646605	-	UQCRC1	CACTTGCACGGTGAGTTGGG	-2
chr3	25805545	25805567	-	NGLY1	TGCTTCAACGGTAATGTTAG	-2
chr3	121711985	121712007	-	ILDR1	GAGGCGCTCGGTGAGCCTGG	-2
chr3	53769519	53769541	+	CACNA1D	CCGGAACACGGTAAGTCCCC	-2
chr3	58127612	58127634	+	FLNB	GGAGGCACCGGTAAATGCAT	-2
chr3	44492794	44492816	-	ZNF445	GGGCAATCCGGTACTTGCTG	-2
chr3	15282113	15282135	+	CAPN7	ATAGACAACGGTAAATATAT	-2
chr3	128205634	128205656	-	GATA2	CCCGCGCACGGTGAGCACTG	-2
chr3	184035593	184035615	+	EIF4G1	GGGACCTACGGTAAGCAGGG	-2
chr3	184037578	184037600	+	EIF4G1	GCGTAAGACGGTGAGTAGCA	-2
chr3	184041018	184041040	+	EIF4G1	CCGTGGGCCGGTGAGTGGGG	-2
chr3	184041754	184041776	+	EIF4G1	CCTCATGGCGGTTAGTTTCC	-2
chr3	184042124	184042146	+	EIF4G1	AGCTGCTACGGTGAGAGAAA	-2
chr3	184045225	184045247	+	EIF4G1	CGGGATGCCGGTGAGAGTCT	-2
chr3	136219053	136219075	-	STAG1	ATAGATACCGGTAAGAGATT	-2
chr3	13363681	13363703	-	NUP210	ACTGCTCTCGGTAATTGCGA	-2
chr3	13395042	13395064	-	NUP210	AAAGCAGCCGGTATCTCCCA	-2
chr3	13395403	13395425	-	NUP210	AAGCTGCACGGTGAGCTGGG	-2
chr3	13432699	13432721	-	NUP210	ATGCGCTGCGGTAAGGGGTG	-2
chr3	185184740	185184762	+	MAP3K13	AGACCAAACGGTGAGACACC	-2
chr3	14565888	14565910	-	GRIP2	CCCCCGCCCGGTGGGTGCCC	-2
chr3	183756401	183756423	+	HTR3D	CACCTGCCCGGTGAGGGAAG	-2
chr3	185212399	185212421	-	TMEM41A	GTTCTTATCGGTAAGATGCT	-2
chr3	42681231	42681253	+	NKTR	CATCTTATCGGTGAGCAATA	-2
chr3	195022683	195022705	-	ACAP2	GAATTCACCGGTGGGTAGGC	-2
chr3	52559213	52559235	-	NT5DC2	TGATCTGGCGGTGAGGGAGG	-2
chr3	52562187	52562209	-	NT5DC2	GGACGTGACGGTGAGGATGC	-2
chr3	159584059	159584081	+	SCHIP1	TTTCCTCCCGGTGAGTGTTC	-2
chr3	196749816	196749838	-	MFI2	GGGCCTTCCGGTGAGCGGAG	-2
chr3	196754615	196754637	-	MFI2	GCTCATCGCGGTGAGTCCTC	-2
chr3	182585221	182585243	+	ATP11B	AACTGGAACGGTAATTTTTT	-2
chr3	182605490	182605512	+	ATP11B	CCCTTTATCGGTAAGTATTT	-2
chr3	44905824	44905846	+	TMEM42	CCTCAGCTCGGTGAGTAGCC	-2
chr3	111264238	111264260	+	CD96	CAGACACACGGTAAGCATAA	-2
chr3	118906811	118906833	+	UPK1B	TCTTCTGGCGGTAAGACCTC	-2
chr3	50385543	50385565	-	NPRL2	TTGATGAACGGTCAGAGGAG	-2
chr3	128627931	128627953	+	ACAD9	CAGTCTTGCGGTGAGTGGGC	-2
chr3	38793698	38793720	-	SCN10A	CGATGTCTCGGTGAGTTTGT	-2
chr3	141697350	141697372	-	TFDP2	TGCTGATTCGGTATGTAAAT	-2
chr3	111564771	111564793	+	PHLDB2	CAACATTTCGGTGAGAACTT	-2
chr3	123420273	123420295	-	MYLK	CCCTTCCACGGTGAGTGCCC	-2
chr3	38415982	38416004	+	XYLB	TGACATTGCGGTAAGGCGAC	-2
chr3	52022831	52022853	+	ACY1	TATCCGCGCGGTGAGCCACT	-2
chr3	179336298	179336320	+	NDUFB5	CTGAATTACGGTAGGAAAAA	-2
chr3	134366265	134366287	-	KY	GACTTTCACGGTAAATTCTC	-2
chr3	29977676	29977698	+	RBMS3	AACAGGAACGGTGAGTTGAA	-2
chr3	9747173	9747195	+	CPNE9	CTCCAAACCGGTGAGCAAAC	-2
chr3	175042103	175042125	+	NAALADL2	CCAAGTGTCGGTAAGTTTGT	-2
chr3	149093455	149093477	-	TM4SF1	ACGATGTGCGGTAGGTCCTC	-2
chr3	49012401	49012423	+	ARIH2	TGTAAACACGGTGAGTTCCA	-2
chr3	179481945	179481967	+	USP13	ACGAGCAACGGTGAGCATGA	-2
chr3	52854635	52854657	-	ITIH4	ATGGAAGGCGGTGGGTGTGG	-2
chr3	45811689	45811711	-	SLC6A20	GCTAGACACGGTAAGATGCC	-2
chr3	45823563	45823585	-	SLC6A20	AGTGGTGTCGGTACGTGGGG	-2
chr3	51970261	51970283	-	RRP9	TGCAGTGTCGGTGAGGAGCT	-2
chr3	155611477	155611499	+	GMPS	AAGGATTCCGGTAGACTTTT	-2
chr3	125179603	125179625	-	SNX4	AAGCATTGCGGTAAGTTTAA	-2
chr3	42569604	42569626	+	VIPR1	CGAGGGCTCGGTGAGGATCC	-2
chr3	38645191	38645213	-	SCN5A	GCCAGACACGGTGAGCCAGC	-2
chr3	38178071	38178093	-	ACAA1	ATCTGTGTCGGTGAGCGAAC	-2
chr3	44402999	44403021	+	C3orf23	AGTACTTCCGGTACGTTTTT	-2
chr3	21706366	21706388	-	ZNF385D	TTTCAATGCGGTAAGTACCT	-2
chr3	52269033	52269055	-	TWF2	ATTGAGGACGGTGAGTGCCC	-2
chr3	65387102	65387124	-	MAGI1	CCCAAAGTCGGTAAGGACTT	-2
chr3	153847497	153847519	+	ARHGEF26	ACTCTCTGCGGTGAGTGTTT	-2
chr3	195953979	195954001	+	OSTalpha	GGCACCCACGGTGAGGCCCC	-2
chr3	148859156	148859178	+	HPS3	TACCAGACCGGTAAGCATGA	-2
chr3	132068835	132068857	+	ACPP	GTATTCTGCGGTAAGTATTT	-2
chr3	172070862	172070884	+	FNDC3B	CCACCTACCGGTGAGTGCAA	-2
chr3	179082182	179082204	+	MFN1	AATGAATACGGTAGGATTTA	-2
chr3	33905610	33905632	+	PDCD6IP	AACCATGCCGGTTAGTAGGC	-2
chr3	50147110	50147132	+	RBM5	TGGCTCTCCGGTAATCCTGT	-2
chr3	50000107	50000129	+	RBM6	GACCTTTTCGGTAAGTTCTC	-2
chr3	50095984	50096006	+	RBM6	CTCCCATGCGGTGAGTTTCC	-2
chr3	38315855	38315877	+	SLC22A13	TCTGCGACCGGTAAGAACCT	-2
chr3	38317875	38317897	+	SLC22A13	CCATCCTCCGGTAAGAGCTG	-2
chr3	38318607	38318629	+	SLC22A13	CTCACCCACGGTGAGCTGCT	-2
chr3	41746537	41746559	-	ULK4	TCGCTCCACGGTCAGTTCTG	-2
chr3	41841612	41841634	-	ULK4	AGCAGTATCGGTAAGATGAA	-2
chr3	111718438	111718460	+	TAGLN3	GGACGGGACGGTAAGGCCGG	-2
chr3	100058038	100058060	+	NIT2	TTCTTTGCCGGTCAGTATGG	-2
chr3	100067714	100067736	+	NIT2	AGCGAAGCCGGTAAGAAAGG	-2
chr3	49051921	49051943	+	WDR6	ACCAGAGGCGGTGAGAGGGG	-2
chr3	50231303	50231325	+	GNAT1	TCAACTTCCGGTACGACCCA	-2
chr3	42448326	42448348	-	LYZL4	TCATGTTCCGGTAAGTCCCT	-2
chr3	19295368	19295390	+	KCNH8	AAGAAAAACGGTGAGTTGGC	-2
chr3	50414886	50414908	-	CACNA2D2	CAACTACACGGTGAGCATCC	-2
chr3	50416511	50416533	-	CACNA2D2	AAACCGGACGGTGAGGCTCA	-2
chr3	50417144	50417166	-	CACNA2D2	TGTGGCCTCGGTGAGTGCCA	-2
chr3	193232475	193232497	-	ATP13A4	GAGGACAACGGTAAGTGTGT	-2
chr3	133661437	133661459	-	SLCO2A1	TGGTTCTGCGGTGAGTGGCA	-2
chr3	52392742	52392764	+	DNAH1	CTACCCCACGGTGAGCCGCC	-2
chr3	52422942	52422964	+	DNAH1	CCCCTTCACGGTAAGAAGTC	-2
chr3	52428666	52428688	+	DNAH1	AGCCCCACCGGTTAGCTGGG	-2
chr3	17299986	17300008	-	TBC1D5	ATAAAAGCCGGTAAGTCCCC	-2
chr3	52610545	52610567	-	PBRM1	TGTATTCTCGGTAGGTATTT	-2
chr3	52643317	52643339	-	PBRM1	GGATGAATCGGTATGTTTTC	-2
chr3	52668606	52668628	-	PBRM1	AACAGATCCGGTAAGATGTC	-2
chr3	52677252	52677274	-	PBRM1	AGTATTACCGGTGAGAAAAA	-2
chr3	46620626	46620648	+	TDGF1	TTAGTTGCCGGTGAGAGACC	-2
chr3	15057750	15057772	+	NR2C2	AAAGCCTCCGGTATGTAGTT	-2
chr3	15070215	15070237	+	NR2C2	AGATAACTCGGTACGAGCCC	-2
chr3	15079633	15079655	+	NR2C2	TTTAGCCCCGGTAAGATATG	-2
chr3	15080723	15080745	+	NR2C2	ACACCTACCGGTGAGGCATT	-2
chr3	120764371	120764393	+	STXBP5L	ACCGGGAACGGTAAGAACCT	-2
chr3	195479232	195479254	-	MUC4	CAACGCCTCGGTCAGTGCTG	-2
chr3	195490292	195490314	-	MUC4	CCCCGTCACGGTGAGTGAGG	-2
chr3	195490904	195490926	-	MUC4	CCACAGCCCGGTGAGCGACA	-2
chr3	130734976	130734998	-	ASTE1	ACCTAACTCGGTAAGCACCA	-2
chr3	48572933	48572955	-	PFKFB4	GATCGATGCGGTAGTTACCG	-2
chr3	48581001	48581023	-	PFKFB4	ACATGTGGCGGTGAGTGTGA	-2
chr3	36872352	36872374	-	TRANK1	TGGGCTGGCGGTAAGGGTCT	-2
chr3	49934701	49934723	-	MST1R	TGCTAGCACGGTAAGTACCA	-2
chr3	48694119	48694141	-	CELSR3	CGCTTCACCGGTGAGCAGGG	-2
chr3	182871458	182871480	-	LAMP3	CAAGGAGTCGGTAAGTTGGG	-2
chr3	129694859	129694881	+	TRH	GAGCACTCCGGTGAGTGGAT	-2
chr3	49701088	49701110	+	BSN	AGCAGGACCGGTAAGCAGAG	-2
chr3	105404152	105404174	-	CBLB	CTCCTGTTCGGTAAGAGTAT	-2
chr3	46412468	46412490	+	CCR5	ACTCTCCCCGGTAAGTAACC	-2
chr3	183904652	183904674	+	ABCF3	GAGAACTACGGTGAGAGTGA	-2
chr3	183905220	183905242	+	ABCF3	ACAGTCCTCGGTGAGGAGGA	-2
chr3	183906765	183906787	+	ABCF3	AGCCCACCCGGTGAGTGACC	-2
chr3	28378216	28378238	-	AZI2	CAAACAAACGGTATTACAGA	-2
chr3	52443718	52443740	-	BAP1	GAAGATTTCGGTAAGAGCCT	-2
chr3	11060373	11060395	+	SLC6A1	CTTCACCACGGTGAGTGGTC	-2
chr3	11072954	11072976	+	SLC6A1	TGGTTTTACGGTGAGTATCA	-2
chr3	11075414	11075436	+	SLC6A1	CATTGTGGCGGTAAGAACAA	-2
chr3	122255003	122255025	-	PARP9	ACACCTTGCGGTAGGTGTCA	-2
chr3	122274121	122274143	-	PARP9	ATGGCAGACGGTAAGTCTTT	-2
chr3	195452144	195452166	+	MUC20	CATCACCCCGTCACGGGCCT	-2
chr3	10975841	10975863	+	SLC6A11	GATCTGCGCGGTAAGGGCCC	-2
chr3	132172337	132172359	+	DNAJC13	TAGACATTCGGTAAGACCCA	-2
chr3	132207285	132207307	+	DNAJC13	CTGTTGCTCGGTAAGAACTT	-2
chr3	132211448	132211470	+	DNAJC13	TAAAGACCCGGTAAGTCAGC	-2
chr3	46755696	46755718	-	PRSS50	AAGGCTGACGGTGAGTCAAA	-2
chr3	132415563	132415585	-	NPHP3	TGATCGCGCGGTGAGTGGTG	-2
chr3	64518830	64518852	-	ADAMTS9	GAAGTCGCCGGTAAGGTTCT	-2
chr3	64579922	64579944	-	ADAMTS9	TTGGAGCTCGGTACGGCCCT	-2
chr3	132390714	132390736	+	UBA5	TTGTTTTGCGGTATGCATTA	-2
chr3	136665126	136665148	+	NCK1	TGAATCTTCGGTAAGTTGAT	-2
chr3	35758838	35758860	+	ARPP21	AGCTCTTTCGGTTGGTATGG	-2
chr3	25611398	25611420	+	RARB	ATACACCACGGTAAGAGATA	-2
chr3	176756089	176756111	-	TBL1XR1	AGGACATACGGTAAGAAACC	-2
chr3	131268779	131268801	-	CPNE4	GGAGGCATCGGTAAGGAGGG	-2
chr3	131274329	131274351	-	CPNE4	AGAGTACACGGTGAGTGAGT	-2
chr3	131418741	131418763	-	CPNE4	TTCCATCACGGTAAGCAGGC	-2
chr3	108103522	108103544	-	MYH15	CGAGGTGGCGGTGAGTGCCT	-2
chr3	52731725	52731747	-	GLT8D1	ACCATCTCCGGTGAGCTCTG	-2
chr3	135789383	135789405	+	PPP2R3A	CATCACCACGGTAGGCTGAG	-2
chr3	52022831	52022853	+	ABHD14A-ACY1	TATCCGCGCGGTGAGCCACT	-2
chr3	183885488	183885510	+	DVL3	GCTTTCATCGGTGAGAGAGC	-2
chr3	114099612	114099634	-	ZBTB20	TGCTAGAACGGTAAAACTTC	-2
chr3	197260348	197260370	-	BDH1	GGCGGAGCCGGTGAGTGGAA	-2
chr3	129290340	129290362	-	PLXND1	GGAGCCCACGGTGAGGCATT	-2
chr3	129293167	129293189	-	PLXND1	GATCCACGCGGTAAGCATGC	-2
chr3	129302398	129302420	-	PLXND1	AAACCCCACGGTAAGCCAGG	-2
chr3	129305003	129305025	-	PLXND1	TGGAGACGCGGTGAGGCTGG	-2
chr3	100029375	100029397	+	TBC1D23	CTGTGGATCGGTGAGTTGTT	-2
chr3	12785387	12785409	-	TMEM40	GGCTCACCCGGTAGGAAATA	-2
chr3	69056852	69056874	-	C3orf64	TAAGGAAACGGTGGGTATTT	-2
chr3	69061654	69061676	-	C3orf64	CCACTGATCGGTGAGTTTAG	-2
chr3	125266238	125266260	-	OSBPL11	AACTGCATCGGTAAGAACAT	-2
chr3	191100603	191100625	+	CCDC50	GGCCAGCACGGTAAGCTGAC	-2
chr3	155215097	155215119	-	PLCH1	GTGGATGACGGTAAGGATGG	-2
chr3	128757732	128757754	+	CCDC48	CCCACCCACGGTAGGAGAGC	-2
chr3	53137957	53137979	-	RFT1	TCAGGATCCGGTACGCACAA	-2
chr3	46713362	46713384	-	ALS2CL	CGCGCGCCCGGTGAGGCAGT	-2
chr3	46730816	46730838	-	ALS2CL	CTCCCAGCCGGTGAGTCTAG	-2
chr3	159584059	159584081	+	IQCJ-SCHIP1	TTTCCTCCCGGTGAGTGTTC	-2
chr3	27453121	27453143	-	SLC4A7	GGACTGGACGGTGGGTGCAA	-2
chr3	57616430	57616452	-	FAM116A	GACTTTACCGGTTAGTCTTT	-2
chr3	53889357	53889379	+	IL17RB	GTCAAGGCCGGTAAGTAAAT	-2
chr3	53894244	53894266	+	IL17RB	TGGAGGCACGGTAAGGGTTA	-2
chr3	185879380	185879402	-	DGKG	ATGTTGCACGGTGAGTCTTG	-2
chr3	186002437	186002459	-	DGKG	GGACCAAGCGGTAAGTTCTC	-2
chr3	57443814	57443836	-	DNAH12	TCTTCCCTCGGTATGATAAA	-2
chr3	57456158	57456180	-	DNAH12	CAGAAAAACGGTAATTGCTG	-2
chr3	98300239	98300261	-	CPOX	TAACTGCCCGGTAAGGAGAT	-2
chr3	98304273	98304295	-	CPOX	GAAGAGGACGGTAAGTGACT	-2
chr3	51661759	51661781	+	RAD54L2	GAAACATACGGTGAGCTGTG	-2
chr3	51667764	51667786	+	RAD54L2	CATTGTGCCGGTAAGAGTTT	-2
chr3	149193688	149193710	+	TM4SF4	GCGATTTGCGGTGAGTTACC	-2
chr3	52475578	52475600	-	SEMA3G	CTCTTGCACGGTGAGGCCTG	-2
chr3	178943817	178943839	+	PIK3CA	TTGATCTTCGGTAGGTAACC	-2
chr3	45877070	45877092	-	LZTFL1	TTGAAAACCGGTAATAAAAT	-2
chr3	185986578	185986600	-	DGKG	CCGGATGACGGTGGGTTGGC	-2
chr3	25761493	25761515	-	NGLY1	CTGACAGGCGGTAAGCATTT	-2
chr3	148558561	148558583	+	CPB1	GTGGGAAACGGTATGATGTG	-2
chr3	32181847	32181869	+	GPD1L	ACCACCATCGGTAAGCACTG	-2
chr3	9776412	9776434	+	BRPF1	CCTATTACCGGTAAGGCCAC	-2
chr3	9783112	9783134	+	BRPF1	AAGGGAGACGGTGAGTGCTC	-2
chr3	93605168	93605190	-	PROS1	CATTAAACCGGTAATGATCC	-2
chr3	93646082	93646104	-	PROS1	CCCGGAAACGGTAAGCATTT	-2
chr3	72971475	72971497	+	GXYLT2	CTTTCTTCCGGTAGGAACAC	-2
chr3	194386920	194386942	-	LSG1	AGCTTGTCCGGTGAGTATTA	-2
chr3	42738988	42739010	-	HHATL	AGTGCCCTCGGTGGGTCCAC	-2
chr3	46943339	46943361	+	PTH1R	AGCAGTACCGGTGAGCCCAC	-2
chr3	12949837	12949859	-	IQSEC1	TCGGAAGCCGGTAAGAGCTT	-2
chr3	12957082	12957104	-	IQSEC1	GAAAAAGCCGGTATGTGATG	-2
chr3	187444507	187444529	-	BCL6	GTCCATACCGGTATGGCCCT	-2
chr3	53909963	53909985	-	ACTR8	GGAATACTCGGTAAGGAACT	-2
chr3	49845157	49845179	-	UBA7	CATCCAGACGGTGAGCCCAT	-2
chr3	50289959	50289981	+	GNAI2	CTCCAGAGCGGTATGTGCCC	-2
chr3	48603931	48603953	-	COL7A1	TGCACTGACGGTGAGTGTGG	-2
chr3	48605920	48605942	-	COL7A1	TGGTGACCCGGTAAGATGCC	-2
chr3	48607555	48607577	-	COL7A1	AGGACTCACGGTGGGTCCCG	-2
chr3	48609801	48609823	-	COL7A1	GGGTGAGCCGGTAAGTAGGG	-2
chr3	48611111	48611133	-	COL7A1	TGGTGCCCCGGTGAGTGACC	-2
chr3	48611683	48611705	-	COL7A1	AGGGAAGCCGGTGAGTGGTG	-2
chr3	48611909	48611931	-	COL7A1	CGGCAACCCGGTAAGTCCTT	-2
chr3	48613670	48613692	-	COL7A1	AAGTGTGCCGGTGAGCCAGG	-2
chr3	48615874	48615896	-	COL7A1	TGGATTACCGGTGAGACCAG	-2
chr3	48617721	48617743	-	COL7A1	TGGGGAGCCGGTGAGTAGGG	-2
chr3	48618543	48618565	-	COL7A1	GGGTCCTCCGGTGAGACTCC	-2
chr3	48621321	48621343	-	COL7A1	TGGGCTGCCGGTGAGGGGCC	-2
chr3	48621906	48621928	-	COL7A1	TGGACCATCGGTAAGTGCAG	-2
chr3	48622155	48622177	-	COL7A1	GGGGGAGCCGGTAGGTGAAG	-2
chr3	48622331	48622353	-	COL7A1	TGGGGACCCGGTAAGGTGCC	-2
chr3	48623111	48623133	-	COL7A1	TGGCCTCCCGGTGAGTGTCC	-2
chr3	48627020	48627042	-	COL7A1	TCAGCCCACGGTGGGGACTG	-2
chr3	48631789	48631811	-	COL7A1	ATGACCCACGGTGAGTAGGG	-2
chr3	64816581	64816603	+	MIR548A2	AATAATGCCGACTCAGCTGG	-2
chr3	48895928	48895950	-	SLC25A20	AGCCAATGCGGTGAGTAGCT	-2
chr3	58502921	58502943	-	ACOX2	GCCTGATCCGGTGAGTGGCA	-2
chr3	119087352	119087374	+	ARHGAP31	GAAATTCACGGTGAGTGTTT	-2
chr3	133467417	133467439	+	TF	GGCCATTGCGGTAAGTCGCT	-2
chr3	132347172	132347194	-	ACAD11	TCTCCAAACGGTAAGGAAAA	-2
chr3	50256138	50256160	+	SLC38A3	TCTGTTCCCGGTGAGCTGGT	-2
chr3	50256369	50256391	+	SLC38A3	GGGGTCATCGGTGAGGGTCT	-2
chr3	44607136	44607158	+	ZNF167	GGGGACTTCGGTACTTATCT	-2
chr3	52836811	52836833	+	ITIH3	TGGAGAAGCGGTGAGCAGAG	-2
chr3	101404650	101404672	-	RPL24	GGGACAGTCGGTAAGTGGAA	-2
chr3	45561777	45561799	+	LARS2	TGCCCTCTCGGTAAGTGGCC	-2
chr3	127785983	127786005	+	SEC61A1	CACCTGGTCGGTAAGTAGGC	-2
chr3	127786891	127786913	+	SEC61A1	AACTCAACCGGTGAGTGGTG	-2
chr3	113077580	113077602	-	WDR52	TAAAGAATCGGTAGGATCCA	-2
chr3	12633195	12633217	-	RAF1	CTGTTCTGCGGTGAGTAGAA	-2
chr3	12641178	12641200	-	RAF1	AAATGGCACGGTAAGCTTGG	-2
chr3	47364187	47364209	+	KLHL18	TTCGAGAACGGTGAGGTGAT	-2
chr3	196735516	196735538	-	MFI2	AACACAAACGGTAGGTGGGG	-2
chr3	129810203	129810225	+	ALG1L2	TCAGGGCCCGGTAGGCCTCC	-2
chr3	49736527	49736549	+	RNF123	GTCCTCTGCGATATCATTTT	-2
chr3	15531020	15531042	-	COLQ	CCGAAGTCCGGTGAGTACTT	-2
chr3	124487848	124487870	-	ITGB5	GACACCATCGGTGAGTGTGC	-2
chr3	124527857	124527879	-	ITGB5	TGGGGACACGGTAAGTCTCA	-2
chr3	124578077	124578099	-	ITGB5	CTCCGGCCCGGTGAGTTGCC	-2
chr3	49161149	49161171	-	LAMB2	AGGAGCTGCGGTGCGGAAGG	-2
chr3	49163786	49163808	-	LAMB2	CATTGACTCGGTGAATAATC	-2
chr3	119905493	119905515	-	GPR156	CAGTATGACGGTGAGGGGCC	-2
chr3	49136931	49136953	-	QARS	GTGCTGTGCGGTAGGTGCGG	-2
chr3	49137182	49137204	-	QARS	TCCAGGCCCGGTGAGGGAGC	-2
chr3	49141745	49141767	-	QARS	CAGCTAAGCGGTGAGACCCC	-2
chr3	57322171	57322193	-	ASB14	ACCCTAAGCGGTAAATTCCC	-2
chr3	113667799	113667821	+	ZDHHC23	GGTGTGATCGGTAAGAACAG	-2
chr3	63898588	63898610	+	ATXN7	GGGAAGGACGGTGAGTGTCC	-2
chr3	49042592	49042614	+	P4HTM	GGTTATCCCGGTTAGTGATG	-2
chr3	16636028	16636050	-	DAZL	TGTACCTCCGGTAAAGTGAA	-2
chr3	32533190	32533212	-	CMTM6	AAAATCATCGGTAAGCATGA	-2
chr3	120121643	120121665	-	FSTL1	ACCTGTGACGGTGAGCTGTG	-2
chr3	138376520	138376542	-	PIK3CB	AGTTTGGCCGGTGAGTACTG	-2
chr3	138400797	138400819	-	PIK3CB	TGGATCTTCGGTGAGATCTA	-2
chr3	37826558	37826580	+	ITGA9	AGAGGTGACGGTGAGTCAGC	-2
chr3	100030710	100030732	+	TBC1D23	GTACAGAGCGGTAAGCCAAT	-2
chr3	183465493	183465515	+	YEATS2	AGCAGAGACGGTAGGTTTTT	-2
chr3	183508757	183508779	+	YEATS2	ACAGTATCCGGTGAGTTGCA	-2
chr3	183521965	183521987	+	YEATS2	AGCGAGCCCGGTAAGCCTTC	-2
chr3	52960035	52960057	-	SFMBT1	CTTCCCTCCGGTGAGGACCC	-2
chr3	137822301	137822323	-	DZIP1L	CTACCACACGGTGAGGAATC	-2
chr3	65344727	65344749	-	MAGI1	TCAAACTACGGTTTGTAGCT	-2
chr3	15642585	15642607	-	HACL1	TGAGCAAGCGGTGAGTATGG	-2
chr3	134278260	134278282	+	CEP63	TATATCTTCGGTATGGAAAC	-2
chr3	48455292	48455314	-	PLXNB1	TGAGTTCACGGTCAGTGGGC	-2
chr3	48459588	48459610	-	PLXNB1	CATCCACTCGGTTTGTTGAA	-2
chr3	48462625	48462647	-	PLXNB1	AGAGGAGCCGGTGGGTGAGA	-2
chr3	118935075	118935097	-	B4GALT4	ACGCAGAACGGTAAGTCCTG	-2
chr3	124459035	124459057	+	UMPS	TAGAGCAGCGGTAAGTGGTG	-2
chr3	133560442	133560464	-	RAB6B	GGACCGCACGGTGAGCACCT	-2
chr3	39170790	39170812	+	TTC21A	GATGCTACCGGTAAGCCCCA	-2
chr3	138347987	138348009	+	FAIM	GGAGACAGCGGTAAGTTGAC	-2
chr3	182933745	182933767	-	MCF2L2	TGAATGTCCGGTATGTTCCA	-2
chr3	183056576	183056598	-	MCF2L2	GAAAGTGCCGGTAAGCAAGA	-2
chr3	66444452	66444474	-	LRIG1	TTCGTGTGCGGTAAGACTGT	-2
chr3	52535307	52535329	+	STAB1	AGGACTGCCGGTGCGGGCCA	-2
chr3	52538881	52538903	+	STAB1	CCAATTCACGGTGAGGGAGG	-2
chr3	52539786	52539808	+	STAB1	CTTCACAGCGGTAAGCTCAG	-2
chr3	52540855	52540877	+	STAB1	GATTGTGGCGGTGAGCCTCG	-2
chr3	46580523	46580545	-	LRRC2	GCAGAAATCGGTATGTCAAC	-2
chr3	46586524	46586546	-	LRRC2	GCACTGGACGGTGAGTCGAG	-2
chr3	49339805	49339827	-	USP4	GCCAGATGCGGTATGCCATT	-2
chr3	32483494	32483516	+	CMTM7	GCCCCTGTCGGTAAGAGAGT	-2
chr3	172737264	172737286	-	SPATA16	AGGCTGCCCGGTATGTTTGT	-2
chr3	16336493	16336515	+	OXNAD1	TCACAATACGGTAAGCACAC	-2
chr3	49719227	49719249	+	APEH	ATGCCCCACGGTAGGCATCT	-2
chr3	49720568	49720590	+	APEH	TGCCTGTTCGGTGAGTGCAG	-2
chr3	183732040	183732062	-	ABCC5	AACTCGACCGGTCAGTTTCC	-2
chr3	130368395	130368417	+	COL6A6	CGCATTTGCGGTATGAGGAT	-2
chr3	148457732	148457754	+	AGTR1	ACCACATTCGGTGATGTCAC	-2
chr3	57294170	57294192	+	APPL1	AAGGCTCACGGTGAGTTCCA	-2
chr3	47963243	47963265	-	MAP4	GACAGTTACGGTATGGCTTC	-2
chr3	126730990	126731012	+	PLXNA1	GAATTCCTCGGTGAGGTGGC	-2
chr3	126736724	126736746	+	PLXNA1	CAAGGTCACGGTGCGTCTGT	-2
chr3	126741173	126741195	+	PLXNA1	TACTGCGCCGGTGAGCCTGG	-2
chr3	126748368	126748390	+	PLXNA1	AGCAGATACGGTGAGGGGCC	-2
chr3	36534710	36534732	+	STAC	AGCAACAGCGGTGAGTGAGG	-2
chr3	32409469	32409491	+	CMTM8	GGCCTCATCGGTGAGTAGCC	-2
chr3	173525611	173525633	+	NLGN1	GGAGTACTCGGTAAGAAGAG	-2
chr3	124692563	124692585	-	HEG1	GTACTACTCGGTGTGTATTC	-2
chr3	124724097	124724119	-	HEG1	CACCAAAACGGTAAGTGTCC	-2
chr3	32491033	32491055	+	CMTM7	AGCCGGAGCGGTGAGGATGT	-2
chr3	170715970	170715992	-	SLC2A2	GTACATTGCGGTAAGCAGCC	-2
chr3	108855732	108855754	+	FLJ22763	TTGCTTATCGGTAAGAGCCT	-2
chr3	138178865	138178887	+	ESYT3	TCAGAAGCCGGTGAGTCCCA	-2
chr3	138187548	138187570	+	ESYT3	CAACTTGCCGGTGAGTGGCG	-2
chr3	140178600	140178622	+	CLSTN2	GACAAAACCGGTGAGTCTCT	-2
chr3	140281139	140281161	+	CLSTN2	TCCATCTACGGTAAGGCCAC	-2
chr3	182775087	182775109	-	MCCC1	GGCCCCAGCGGTAAGGACCT	-2
chr3	8988892	8988914	-	RAD18	ATTTTGCACGGTATGATTTA	-2
chr3	160822561	160822583	-	B3GALNT1	CGGTGTTACGGTATTGGTGG	-2
chr3	134851880	134851902	+	EPHB1	AACCAAGCCGGTAAGTCTGG	-2
chr3	134881011	134881033	+	EPHB1	CTGACTGACGGTAAGGGTCG	-2
chr3	125725945	125725967	-	SLC41A3	GACCTGCTCGGTACTGGCCT	-2
chr3	167747556	167747578	-	GOLIM4	AGCAGCTCCGGTAGCCTTCC	-2
chr3	184021243	184021265	+	PSMD2	AAGGACCACGGTATAATTCT	-2
chr3	58792109	58792131	-	C3orf67	CTAATCCCCGGTAAGAATCA	-2
chr3	58853531	58853553	-	C3orf67	ACACCCAGCGGTATGGCACT	-2
chr3	196730830	196730852	+	MFI2-AS1	GCCAGCCGCGGTAGGTGGTT	-2
chr3	132347172	132347194	-	NPHP3-ACAD11	TCTCCAAACGGTAAGGAAAA	-2
chr3	132415563	132415585	-	NPHP3-ACAD11	TGATCGCGCGGTGAGTGGTG	-2
chr3	194165442	194165464	-	ATP13A3	AAAATGCACGGTAAATATTA	-2
chr3	183823746	183823768	+	HTR3E	CCCCTCATCGGTATGGCTCC	-2
chr3	183824120	183824142	+	HTR3E	CACCTGCCCGGTGAGGGAAG	-2
chr3	75722378	75722400	+	LOC401074	GAGCTCACCGGTATGTTACT	-2
chr3	49831224	49831246	-	CDHR4	CGTCTCAGCGGTACATCCAC	-2
chr3	121386311	121386333	-	GOLGB1	AGATCAGACGGTAAAGGCTG	-2
chr3	121388047	121388069	-	GOLGB1	GCTGCAGGCGGTGAGTAAAG	-2
chr3	8671338	8671360	-	C3orf32	GGCGGGCACGGTGAGTCATC	-2
chr3	184072324	184072346	-	CLCN2	GCTGTGGTCGGTGAGTGCCT	-2
chr3	184075958	184075980	-	CLCN2	CAGGCTGTCGGTATGTTAGA	-2
chr3	184076751	184076773	-	CLCN2	CGATGCCGCGGTGAGAACTG	-2
chr3	18055255	18055277	+	LOC339862	TTATCAATCGGTGAGTTTTT	-2
chr4	140624679	140624701	+	MGST2	CTAAAAAACGGTAAGGAGAA	-2
chr4	27010613	27010635	+	STIM2	CAATTTCCCGGTAAGTGGCA	-2
chr4	39310244	39310266	-	RFC1	AAAAAACACGGTGATTTTAC	-2
chr4	673796	673818	+	MYL5	AAGCTGAGCGGTGAGCACCG	-2
chr4	100503238	100503260	+	MTTP	CCAAATAACGGTGGGCATTT	-2
chr4	7002967	7002989	+	TBC1D14	ATCACCCACGGTGAGTGGCC	-2
chr4	54248491	54248513	+	FIP1L1	ACCAAAACCGGTAACATAAG	-2
chr4	54257295	54257317	+	FIP1L1	TAAAATTACGGTAATTAATA	-2
chr4	186559221	186559243	-	SORBS2	TGGACGCCCGGTAAGTGAGG	-2
chr4	186578566	186578588	-	SORBS2	AATTAGAACGGTAGGAAATG	-2
chr4	186583246	186583268	-	SORBS2	ACATCCCTCGGTAAGTAATT	-2
chr4	123300589	123300611	+	ADAD1	CTCCGAGACGGTTAGTGATT	-2
chr4	6279403	6279425	+	WFS1	GACGGCACCGGTAAGGGAGC	-2
chr4	6293083	6293105	+	WFS1	AACGAGCACGGTGCGAGGAT	-2
chr4	56886935	56886957	+	CEP135	GATACGAACGGTAAGACAAA	-2
chr4	25819748	25819770	-	SEL1L3	CTGCTGACCGGTAATTGAGT	-2
chr4	88420661	88420683	-	SPARCL1	TGCAATCCCGGTAAATTTCC	-2
chr4	96045046	96045068	+	BMPR1B	GTTACTTCCGGTAAGTTTCT	-2
chr4	8616214	8616236	+	CPZ	CGTGGAGACGGTGAGTTCTG	-2
chr4	109670382	109670404	-	AGXT2L1	TTTTAATACGGTACATTTTG	-2
chr4	502748	502770	+	PIGG	AGGAAACCCGGTGAGAATTT	-2
chr4	87685866	87685888	+	PTPN13	AAGTGTCACGGTACTGTTTG	-2
chr4	87703404	87703426	+	PTPN13	ATTCTCCACGGTAAGAAAAA	-2
chr4	42487501	42487523	-	ATP8A1	TTTGCTGTCGGTAAGTTCTC	-2
chr4	42509021	42509043	-	ATP8A1	ATTAACATCGGTAATTCACC	-2
chr4	1957904	1957926	+	WHSC1	TTCAAAAACGGTACGGAGAT	-2
chr4	1978395	1978417	+	WHSC1	CGGCCCTTCGGTGGGTGTGC	-2
chr4	187194320	187194342	+	F11	CAAATAAGCGGTAAGATATG	-2
chr4	187195418	187195440	+	F11	TGGAGCATCGGTGAGTGAGT	-2
chr4	122749762	122749784	-	BBS7	ATATCATACGGTAAACAAAC	-2
chr4	122768547	122768569	-	BBS7	CTTCCTTACGGTAACTTTGA	-2
chr4	122776632	122776654	-	BBS7	GGAAATGGCGGTAATCAGGA	-2
chr4	40827892	40827914	-	APBB2	AAACCAGTCGGTATGTGAAA	-2
chr4	2896447	2896469	+	ADD1	AGGGGCTGCGGTGAGTGGCT	-2
chr4	109086241	109086263	-	LEF1	CCCGATGACGGTAAGACACC	-2
chr4	72317007	72317029	+	SLC4A4	GAACTGGACGGTAACTGACA	-2
chr4	71339781	71339803	+	MUC7	TTGCTTCTCGGTAAGTATTC	-2
chr4	128812340	128812362	+	PLK4	TGGAAATACGGTAATGTGTA	-2
chr4	38629648	38629670	-	FLJ13197	GACCCTCGCGGTGAGTGTTA	-2
chr4	152679912	152679934	-	PET112	AACTTTGCCGGTAAGATTCT	-2
chr4	154517526	154517548	+	KIAA0922	TACTAATCCGGTAGGTGTGT	-2
chr4	154544224	154544246	+	KIAA0922	CTGCCGGCCGGTGAGTCCTG	-2
chr4	154556712	154556734	+	KIAA0922	CAGCTCTCCGGTCAGTGTTG	-2
chr4	114213659	114213681	+	ANK2	CACCACTGCGGTAAGGCAGA	-2
chr4	89016660	89016682	-	ABCG2	TGGATTTACGGTATGTCTTC	-2
chr4	110431256	110431278	+	SEC24B	AGACCTAACGGTAAAGTAAC	-2
chr4	48091755	48091777	-	TXK	TTTAGCTACGGTAAAGTGTG	-2
chr4	48096082	48096104	-	TXK	AATGCAGCCGGTAAGAGGGG	-2
chr4	48116353	48116375	-	TXK	TGCAGAAGCGGTAAGTCTAC	-2
chr4	142610177	142610199	+	IL15	GACCTTCGCGGTGAGTGTTA	-2
chr4	142640618	142640640	+	IL15	GAGAATTTCGGTAAGAAAAA	-2
chr4	10543634	10543656	-	CLNK	CACCTCCTCGGTAAAACACT	-2
chr4	71459101	71459123	+	AMBN	TGCAGTGCCGGTAAGTCAGT	-2
chr4	101953412	101953434	-	PPP3CA	CTGCAAAGCGGTAAGCAGGC	-2
chr4	151511853	151511875	-	LRBA	AATCTTGCCGGTAAATTTGG	-2
chr4	151814192	151814214	-	LRBA	ATGGGTTACGGTAAGAGTTT	-2
chr4	1737041	1737063	+	TACC3	AACTTCCTCGGTAGGTACCA	-2
chr4	2824753	2824775	+	SH3BP2	GCTATAACCGGTAAGTGCCC	-2
chr4	71659610	71659632	+	RUFY3	CCAGGCAGCGGTGAAGAGGG	-2
chr4	1824703	1824725	-	LETM1	GGAGGTGGCGGTAAGCGGTG	-2
chr4	86985407	86985429	-	MAPK10	AGTGGAGGCGGTAAGAAATA	-2
chr4	87022193	87022215	-	MAPK10	AAGGAGAACGGTAGGGATGC	-2
chr4	110883130	110883152	+	EGF	ACATGTAGCGGTGAGTTTAT	-2
chr4	95506143	95506165	+	PDLIM5	CACCTAAACGGTAATCTTTC	-2
chr4	94006419	94006441	+	GRID2	AGTGAATACGGTAAGTGTTT	-2
chr4	71697244	71697266	-	GRSF1	TTGGTAATCGGTGAGTAAAG	-2
chr4	169812197	169812219	+	PALLD	TGGCCAGCCGGTACTGATAG	-2
chr4	57219558	57219580	-	AASDH	ACATCCCACGGTAAAGTAAT	-2
chr4	57244302	57244324	-	AASDH	AGCATTTTCGGTAAGTTCTA	-2
chr4	2200239	2200261	-	POLN	AATTTGCCCGGTAAGAAATC	-2
chr4	185618789	185618811	-	MLF1IP	AAAGGAAACGGTAACTCCAA	-2
chr4	185621962	185621984	-	MLF1IP	AACTGCTTCGGTAAGATACT	-2
chr4	185637539	185637561	-	MLF1IP	AAGTCAATCGGTAAGAACGT	-2
chr4	57857053	57857075	+	POLR2B	TGAAGAACCGGTAAGATAGT	-2
chr4	57891692	57891714	+	POLR2B	GTAGATCTCGGTAAGAACTG	-2
chr4	10020587	10020609	-	SLC2A9	CCCCACCCCGGTGAGTGCGC	-2
chr4	5682975	5682997	-	EVC2	AAACGTAACGGTAAGAGACA	-2
chr4	15613877	15613899	-	FBXL5	AACATTAACGGTAATGCCTT	-2
chr4	174219437	174219459	+	GALNT7	AACCGTATCGGTAATCACTA	-2
chr4	40892369	40892391	-	APBB2	ACAATGGCCGGTGAGTCCCT	-2
chr4	46053429	46053451	-	GABRG1	TAAAGCCTCGGTATGTTAAA	-2
chr4	186326922	186326944	-	UFSP2	GTTATGATCGGTAAGCTGTT	-2
chr4	145040827	145040849	-	GYPA	GAGGAAACCGGTATGTTCTT	-2
chr4	8098814	8098836	-	ABLIM2	CCGTCTGCCGGTGAGTAAGT	-2
chr4	178354356	178354378	-	AGA	GGAAGTTACGGTAAGTTGTG	-2
chr4	52951154	52951176	+	SPATA18	TTTAAACACGGTACATATCT	-2
chr4	1659123	1659145	-	FAM53A	GAGCTCAACGGTGAGCACTT	-2
chr4	1670382	1670404	-	FAM53A	GGCTGGCCCGGTAAGCAGCT	-2
chr4	178243723	178243745	+	NEIL3	AAGCTTTACGGTAAGATAAG	-2
chr4	139157467	139157489	-	SLC7A11	TCATAATACGGTAAGAGCAT	-2
chr4	175416687	175416709	-	HPGD	CTCAGCAGCGGTGAGGCTAC	-2
chr4	78987159	78987181	+	FRAS1	CTTGTTGGCGGTAGGTCATT	-2
chr4	79229352	79229374	+	FRAS1	ACCTGTAGCGGTGAGTGCTG	-2
chr4	79360207	79360229	+	FRAS1	CCTTATCACGGTAAACAATT	-2
chr4	79368023	79368045	+	FRAS1	CCTGACCACGGTAGGGCACG	-2
chr4	79421064	79421086	+	FRAS1	TTCAGTCCCGGTAATTGAAT	-2
chr4	185593603	185593625	+	CCDC111	GTAGATCTCGGTAAGTAAGA	-2
chr4	47163475	47163497	+	GABRB1	ATGGACTCCGGTAAATGGCT	-2
chr4	47915974	47915996	-	NFXL1	GCAGCCAGCGGTGAGAATGG	-2
chr4	36296650	36296672	+	DTHD1	ATTTCAACCGGTGAGTAAGT	-2
chr4	155532945	155532967	-	FGG	CAAGTATTCGGTAAGGATTT	-2
chr4	154649347	154649369	-	RNF175	GGACACCACGGTATGTATTC	-2
chr4	120440188	120440210	-	PDE5A	ACATACAGCGGTAAGACTTT	-2
chr4	120460103	120460125	-	PDE5A	GTCGTTAGCGGTAATTATCC	-2
chr4	10079365	10079387	-	WDR1	CGGCTACTCGGTGAGTGGCG	-2
chr4	680309	680331	-	MFSD7	CCGTGCGGCGGTGAGTCAGA	-2
chr4	74316459	74316481	+	AFP	CGAGGGAGCGGTGAGTGTCT	-2
chr4	111409827	111409849	+	ENPEP	GCCAGTGGCGGTAAGTATTT	-2
chr4	7398071	7398093	+	SORCS2	CTCTGTGGCGGTAAGTCAGC	-2
chr4	48686678	48686700	-	FRYL	AAGTGATACGGTAAGATTAT	-2
chr4	16188146	16188168	-	TAPT1	TCAAATAGCGGTATGTACAA	-2
chr4	1806685	1806707	+	FGFR3	CTCGGGCCCGGTCAGTGGTG	-2
chr4	1807385	1807407	+	FGFR3	ACGCAGGGCGGTAGGTGCGG	-2
chr4	185724462	185724484	-	ACSL1	GGAAGTGGCGGTGAGTGGAG	-2
chr4	89668071	89668093	-	FAM13A	TGGACGGCCGGTATGTGATG	-2
chr4	15530338	15530360	+	CC2D2A	CTGAAATTCGGTGAGTAAAG	-2
chr4	15556822	15556844	+	CC2D2A	GCTTATCTCGGTATGTAGCA	-2
chr4	103527843	103527865	+	NFKB1	AACGGGGACGGTAAGAGACA	-2
chr4	109767283	109767305	-	COL25A1	TGGATTACCGGTATGTTTAT	-2
chr4	2513681	2513703	+	RNF4	ATTGTTGACGGTGAGTGGTT	-2
chr4	3388153	3388175	+	RGS12	TCTGATGGCGGTAAGTCACA	-2
chr4	3419257	3419279	+	RGS12	CACGCAGACGGTTTGTGGGG	-2
chr4	3424694	3424716	+	RGS12	CCTTGTTTCGGTAAGAGGAA	-2
chr4	3429885	3429907	+	RGS12	CTCGGCTACGGTAATTCCCC	-2
chr4	2062878	2062900	+	NAT8L	AAGCCGCCCGGTGAGTCCCG	-2
chr4	44682848	44682870	+	GUF1	TGATACACCGGTAAGTTTAA	-2
chr4	7776454	7776476	-	AFAP1	GTGAACGCCGGTATGAAGGG	-2
chr4	7787909	7787931	-	AFAP1	CAACGGCTCGGTGAGTGCCC	-2
chr4	7811329	7811351	-	AFAP1	CCCACCTGCGGTAAGACTGC	-2
chr4	143007285	143007307	-	INPP4B	GGCTGCAACGGTAAGCACTC	-2
chr4	143043269	143043291	-	INPP4B	CAGGAAGACGGTAAGCAGTG	-2
chr4	110743633	110743655	+	GAR1	GGCAGAGGCGGTAAGTTACT	-2
chr4	148803072	148803094	+	ARHGAP10	CTGCTGATCGGTAAGTTATT	-2
chr4	146044498	146044520	+	ABCE1	TTGTCAAACGGTAAATATCT	-2
chr4	76788454	76788476	-	PPEF2	GATAAAGTCGGTAAGAATGA	-2
chr4	76805735	76805757	-	PPEF2	TGAACTTACGGTACAAGTCA	-2
chr4	70805751	70805773	+	CSN1S1	TAAGTGTGCGGTAAGACATA	-2
chr4	73942645	73942667	-	ANKRD17	CCCTCAAACGGTGAGGCTGA	-2
chr4	3516467	3516489	-	LRPAP1	GGGCTACACGGTGCGCACGG	-2
chr4	103806576	103806598	+	CISD2	TTCTAAAACGGTAAGATGTC	-2
chr4	73184277	73184299	-	ADAMTS3	GTGCACCGCGGTATGTTGCT	-2
chr4	89601376	89601398	+	HERC3	TTCAGACACGGTAAGTAAGT	-2
chr4	89607942	89607964	+	HERC3	CAACTTCACGGTAAGAATTT	-2
chr4	20706426	20706448	+	PACRGL	AATTAATCCGGTAGGTCCAA	-2
chr4	6600070	6600092	+	MAN2B2	GCCAGCTCCGGTGAGCAGGG	-2
chr4	38870156	38870178	+	FAM114A1	CTGCCATCCGGTGAGTATTT	-2
chr4	5399960	5399982	+	STK32B	GATGAACACGGTAAGCCTGC	-2
chr4	25335599	25335621	+	ZCCHC4	TTGATTTTCGGTAGGTTTAC	-2
chr4	85654523	85654545	-	WDFY3	AAATGTGGCGGTGAGTATGC	-2
chr4	106307712	106307734	-	PPA2	AGTTGAATCGGTAAGGGGCA	-2
chr4	177648920	177648942	-	VEGFC	CAGCAAGACGGTGGGTATTG	-2
chr4	5837630	5837652	-	CRMP1	TCACAAGTCGGTAAGTCCTG	-2
chr4	4317686	4317708	+	ZBTB49	TCTGCCTGCGGTGAGTTTGG	-2
chr4	22446584	22446606	-	GPR125	TTGACATGCGGTAAGGGAGA	-2
chr4	100209931	100209953	+	LOC100507053	CCTGTGCTCGGTGAGTTATT	-2
chr4	54342908	54342930	-	LNX1	AATTACCACGGTAAGTCCAA	-2
chr4	3948341	3948363	-	FAM86EP	GCAGAGGCCGGTGAGCAGGG	-2
chr4	183603156	183603178	+	ODZ3	TGCTCAAACGGTGAGGTTAA	-2
chr4	183609493	183609515	+	ODZ3	TGCACTATCGGTAGGCTTAC	-2
chr4	183659686	183659708	+	ODZ3	GTACAGAACGGTAAGCTCTT	-2
chr4	183717909	183717931	+	ODZ3	TGATATACCGGTAAGAAACA	-2
chr4	183814172	183814194	-	DCTD	TGACATTCCGGTAAGTGGGG	-2
chr4	183836064	183836086	-	DCTD	TACCCGTACGGTAGGGCAAG	-2
chr4	8391327	8391349	-	ACOX3	CAGGTCCACGGTGAGGCTCT	-2
chr4	52894122	52894144	-	SGCB	GTTAAAGGCGGTGAGTATTC	-2
chr4	17638139	17638161	-	FAM184B	GCAGCTCACGGTGAGGCTGT	-2
chr4	74354465	74354487	+	AFM	CCGTGACACGGTGAATATTC	-2
chr4	74361138	74361160	+	AFM	CCGTTACGCGGTAGGTTCCA	-2
chr4	187530325	187530347	-	FAT1	CCGAGAAACGGTAAGTGAAA	-2
chr4	187530943	187530965	-	FAT1	TGTCATCACGGTGTGTATTT	-2
chr4	187158083	187158105	+	KLKB1	CAGAGTACCGGTGAGTACAA	-2
chr4	3211665	3211687	+	HTT	GATGAACTCGGTACGGGGGG	-2
chr4	3215851	3215873	+	HTT	CTGGAGGCCGGTGAGTCCCC	-2
chr4	994766	994788	+	IDUA	AGATACATCGGTGGGCGAGC	-2
chr4	96256549	96256571	-	UNC5C	GAAACTTCCGGTGAGTTTTC	-2
chr4	960524	960546	-	DGKQ	TGCAGGCACGGTGAGTAGAC	-2
chr4	961504	961526	-	DGKQ	CCGGAGTCCGGTAAGTGCCC	-2
chr4	141847119	141847141	-	RNF150	AGGGATCCCGGTAAGCACAG	-2
chr4	141868796	141868818	-	RNF150	TGCCCTGCCGGTGAGTCACT	-2
chr4	1985563	1985585	-	WHSC2	GTCCCTCACGGTAGGTGTAC	-2
chr4	1987829	1987851	-	WHSC2	AAGACTCTCGGTGGGGGTTG	-2
chr4	166414411	166414433	+	CPE	GTTACATCCGGTGGGTCTTT	-2
chr4	111555302	111555324	-	PITX2	CAGGGAAACGGTACTCAGGC	-2
chr4	111557925	111557947	-	PITX2	CCGGTAGCCGGTAAGTGGAG	-2
chr4	20543231	20543253	+	SLIT2	TGTGATGACGGTAAGAAATA	-2
chr4	68610274	68610296	-	GNRHR	GACCCCCACGGTATGTATTC	-2
chr4	106580511	106580533	+	ARHGEF38	ACTTGTGCCGGTAAGCACAG	-2
chr4	184932565	184932587	+	STOX2	ACTCCCCACGGTAGGGAGAG	-2
chr4	109774046	109774068	-	COL25A1	AACTGTCACGGTAACTCCTA	-2
chr4	871391	871413	-	GAK	ACAAGATGCGGTGAGTGCAG	-2
chr4	945494	945516	+	TMEM175	GCCTTACACGGTGAGCAACA	-2
chr4	39915219	39915241	-	PDS5A	TTCTTGGACGGTAAGAGAAC	-2
chr4	141600084	141600106	-	TBC1D9	CTCTAAAACGGTGGGTGATA	-2
chr4	4198881	4198903	-	OTOP1	CAATATTTCGGTAATCTGCA	-2
chr4	68512430	68512452	-	UBA6	TTCTCCCACGGTAATAATGA	-2
chr4	7064100	7064122	-	GRPEL1	AAATTATACGGTACTTTCAA	-2
chr4	17621579	17621601	+	MED28	ATTCGAACCGGTAAGCATTC	-2
chr4	3446449	3446471	+	HGFAC	TGCAACATCGGTGAGTGGGT	-2
chr4	3446709	3446731	+	HGFAC	CCTACTGCCGGTCAGCACCA	-2
chr4	3447066	3447088	+	HGFAC	GAGGCCTGCGGTGCGCGGCT	-2
chr4	3449347	3449369	+	HGFAC	CACGACCTCGGTGAGCTCCG	-2
chr4	2940903	2940925	-	NOP14	TCATGGAACGGTGAGGGGGA	-2
chr4	2943907	2943929	-	NOP14	ATCACATCCGGTATGTGAGG	-2
chr4	159753102	159753124	+	FNIP2	ACTACATACGGTGAGTCTGG	-2
chr4	15720605	15720627	+	BST1	ATGATTACCGGTAGGTGGCC	-2
chr4	123857300	123857322	+	SPATA5	CCACTCTACGGTACTCTTTA	-2
chr4	160264545	160264567	+	RAPGEF2	TCAGGACTCGGTGAGTATGT	-2
chr4	8207082	8207104	+	SH3TC1	GTGAGAGGCGGTGAGTTCAT	-2
chr4	8216296	8216318	+	SH3TC1	CATGCTCTCGGTAAAGAGGT	-2
chr4	8233872	8233894	+	SH3TC1	GCACCGAGCGGTGAGGGCTG	-2
[truncated: 16,037 more rows]
