# Supplementary material for: Whole-genome analysis of 5-hydroxymethylcytosine and 5-methylcytosine at base resolution in the human brain
Source: Genome Biol. 2014 Mar 4;15(3):R49. doi: 10.1186/gb-2014-15-3-r49 (PMC4053808; doi:10.1186/gb-2014-15-3-r49)
Supplement: Additional file 9: Table S3 — All expressed genes in the adult human brain revealed by RNA-Seq. [file gb-2014-15-3-r49-S9.xlsx]

## Sheet: Sheet1
Gene	RPKM
MTRNR2L2	6316.82
RPS18	3175.8
ATP6V1G2	2104.31
SNAP25	1967.1
IDS	1962.51
GAPDH	1891.77
MBP	1882.1
NRGN	1483.97
MTRNR2L8	1446.57
GNAS	1382.34
TUBB	1344.32
FTH1	1267.77
CALM3	1248.38
TMSB4X	1199.88
TUBA1B	1192.42
PLP1	1177.52
GABBR1	1161
FLOT1	1116.42
CALM2	1073.91
TMSB10	1043.39
CST3	1029.14
UBB	1026.98
SPARCL1	1015.94
ACTB	1000.46
CALM1	971.253
UCHL1	913.305
ALDOA	854.141
NDRG2	833.344
RPL37A	827.329
HSPA8	819.171
KIF5A	811.668
RPL41	811.363
FTL	804.549
TPT1	803.78
PEBP1	790.77
CHN1	789.233
EEF1A1	782.392
GFAP	778.495
VSNL1	777.414
RTN3	775.071
MT3	769.465
HLA-A	731.582
CKB	729.122
PTGDS	679.227
UBC	668.807
ACTG1	666.926
APP	658.125
RPL3	633.87
ALDOC	631.059
AES	622.23
TUBA1A	622.082
HLA-E	619.449
CFL1	608.755
SYNGR1	604.034
TSPAN7	602.985
YWHAH	600.256
STMN1	600.031
MOG	598.788
HSP90AA1	598.667
HSP90AB1	581.694
HLA-B	566.666
GLUL	564.971
EEF2	559.045
RPL21	540.814
PSAP	537.313
COX6A1	536.604
PKM2	533.108
SYP	532.185
ENSA	527.653
CPE	526.297
RPS11	513.477
ATP1B1	511.945
TPI1	511.842
LDHB	503.327
CAMK2A	499.677
RPL9	499.561
GPM6B	497.621
RPS27	495.72
RPL7A	493.308
EEF1A2	488.839
OAZ1	487.549
PPP1R11	484.125
SEPW1	480.052
TUBB4A	477.612
RPL26	476.01
ITM2C	475.133
CSNK2B	474.924
RTN1	473.834
YWHAE	473.327
PRDX2	471.68
ENO2	470.451
SLC17A7	469.101
DYNLL1	468.655
PRRC2A	463.261
RPL38	462.171
STMN2	461.211
EIF4A2	459.126
RPLP1	454.277
RPS24	452.788
RPS25	448.915
RPL31	443.955
GPM6A	441.762
AGPAT1	441.416
RPS3A	438.06
RPS6	434.513
VAMP2	434.278
FBXL16	433.634
SNCB	431.344
RPL7	427.244
ENC1	426.943
SLC25A6	424.476
YWHAG	422.846
PRRT1	421.953
PEA15	420.748
THY1	419.938
CRYAB	418.031
MDH1	417.48
GDI1	417.379
OLFM1	415.124
SNRPN	412.564
CAMK2N1	412.33
FKBP8	412.163
2013-09-05	412.153
BAG6	411.875
MAP2	409.525
ATP5B	409.331
GABARAPL1	404.471
COX4I1	403.272
SOD1	402.968
TMEM66	401.075
RPL4	399.004
NDRG4	397.638
BEX1	396.518
RPS14	393.602
PPIA	391.871
EIF1	389.253
NSF	388.356
RPS12	388.299
GNG3	387.599
NGFRAP1	387.312
GAP43	385.039
RPL24	377.649
TUBB2A	376.631
NGRN	374.329
SNURF	373.956
RPS8	373.001
COX7C	372.48
RPL27	368.312
CA11	365.182
ENO1	359.767
SYT1	359.532
B2M	356.794
GNB1	356.65
YWHAZ	355.686
CPLX2	353.7
CCK	353.182
APLP1	352.728
AP2M1	350.599
PRKCB	350.217
TAGLN3	349.538
2013-09-03	349.119
RPL8	348.702
RTN4	348.121
RPSA	347.742
NEFL	342.343
RPS29	341.059
ATP1A1	340.406
PFN2	338.945
ATP6V0C	338.424
GUK1	337.358
HINT1	337.142
RPL13A	337.088
PRDX5	330.464
BASP1	329.759
APOE	327.936
RPL15	327.131
ATP5A1	326.677
COX5B	325.667
RPL35A	324.306
ATP1A2	323.515
PFDN6	323.375
DNM1	322.599
BRD2	322.3
RPS4X	320.813
DDX39B	320.56
RPS17L	320.336
MRFAP1	318.093
SERINC1	316.077
PRNP	315.842
RPS27A	315.725
STXBP1	313.759
RPL19	313.095
RNF5	308.259
BSG	306.982
C6orf136	306.262
SLC1A3	305.158
EEF1G	304.393
RPL35	304.063
RPS17	304.037
RAB3A	303.525
KLC1	301.98
FXYD6	300.303
RPL11	299.828
ARL6IP1	299.823
ATP1A3	298.394
PTMA	297.142
RPS9	295.733
RPL6	294.225
PGAM1	293.587
RPL23	292.552
UQCRH	291.924
FAM107A	289.286
FAU	282.243
MAPT	280.236
SLC1A2	279.93
RPL17	277.36
EDF1	277.013
DKK3	275.552
NCDN	275.328
MAPK1	275.233
RPL10A	274.504
RPS7	274.192
STMN3	273.802
MYL6	272.992
NDUFB8	272.61
MTCH1	272.486
RPL18	270.837
PRKAR1B	269.842
RUNDC3A	269.488
NDUFA13	267.564
MTRNR2L1	267.171
TMEM59L	266.87
SLC22A17	264.307
ATP6V1E1	263.563
PRKACB	263.463
FAIM2	261.509
CABP1	260.639
MORF4L1	260.385
FKBP1A	258.651
FEZ1	257.935
RPL36	257.858
C7orf41	257.523
NEFM	256.308
CSRP1	255.579
PFDN5	255.531
RPL12	255.267
NAPB	254.486
HSPA1A	252.996
RPL14	251.324
EHMT2	251.226
KIF1A	250.622
RPS21	250.541
RPL5	249.07
NDUFA4	248.844
SCG5	246.674
WBP2	246.269
RPL18A	245.81
SERPINI1	245.5
SKP1	245.432
RGS5	245.029
COX6B1	244.796
GPX4	244.339
ITM2B	244.006
GNL1	243.963
CLSTN1	242.989
GABARAP	242.248
YWHAB	242.191
DDR1	241.869
PLD3	240.707
ATP5H	237.314
MIF	236.937
PRDX1	235.022
CHCHD2	234.737
RPS2	233.277
PARK7	232.753
EPB49	232.408
RGS4	231.806
COX8A	230.83
C6orf48	230.782
NDUFS5	230.561
HSPA1B	230.077
PDZD4	229.245
DYNLRB1	228.692
ATP5I	227.996
NCS1	226.537
ARF1	226.414
PHYHIP	225.93
RPS10	225.502
RPS15	225.399
SCD5	224.911
BEX4	224.6
ARF3	222.982
ATF4	222.468
NELF	221.739
CLIP3	221.236
HLA-DRA	221.045
RPL39	220.983
MAP1A	219.023
RPLP2	218.456
KIF5C	218.325
TUBB2B	218.026
TUBA1C	218.011
CCNI	216.162
CAPNS1	215.974
LOC728392	215.16
RPS5	214.924
RPS16	214.708
CEND1	213.247
RPLP0	212.489
GAD1	211.71
YWHAQ	211.465
SNCG	211.323
FAM127A	209.702
RPS15A	208.707
RPL29	207.681
ATP5O	207.574
ATP5J2	207.063
SYN1	206.621
RPL30	206.586
PDE4DIP	206.491
CAMTA1	204.327
HMP19	204.18
RPS28	203.764
PLEKHB1	203.117
RPL23A	202.19
APBB1	201.79
BSCL2	201.478
NDUFB9	200.927
RPS26	200.861
ARHGDIG	199.747
NDUFA1	199.448
GABARAPL2	199.247
DGKZ	198.487
TUBA4A	198.014
NDUFB2	197.835
DYNLL2	197.729
SCN1B	197.153
APLP2	197.056
CD81	196.418
MTRNR2L6	196.343
SRP14	195.213
NEDD8	195.182
PACSIN1	194.183
PPP2R1A	193.71
EIF3C	191.994
AHNAK	191.633
EIF4G2	191.561
SCD	191.14
DDN	190.576
SCAMP5	190.225
LARP6	189.479
ATP6V1B2	187.849
KLHDC3	187.695
C16orf45	187.513
PINK1	186.581
CPLX1	185.703
RPL28	185.619
DBNDD2	184.707
LGALS1	184.605
GNB2L1	184.134
NPTN	183.609
MRPS18B	183.564
GHITM	182.094
COX6C	181.809
PGK1	180.953
TMBIM6	180.903
PIN1	180.654
GOT1	178.81
BAALC	178.724
C14orf2	178.696
LDHA	178.521
SLC25A23	178.504
S100A1	177.27
MLLT11	177.113
WSB2	176.708
NRN1	175.791
HNRNPA1	174.908
TCEAL2	174.726
DPYSL2	174.685
ATP6V1F	174.625
RPL34	174.404
SYN2	174.358
TERF2IP	173.988
PCSK1N	173.788
BEX2	173.759
DSTN	173.624
AIF1	171.596
ALDH2	170.99
RPS20	170.41
RPL32	170.339
TUBB3	169.995
QDPR	169.852
ABR	169.46
EIF4H	169.2
TTYH1	168.941
SYT11	168.889
RPS13	168.601
TMEM130	168.503
PPP3R1	167.946
GPRC5B	167.412
COX5A	166.607
ABHD16A	165.793
ISCU	164.781
TPPP	164.745
PDXP	164.127
MAP4	163.844
NTRK2	163.452
MORF4L2	163.294
KCNAB2	162.636
ENHO	162.149
RAPGEF4	161.634
CTSD	161.257
MYL12B	161.027
EID1	160.601
FXYD7	160.6
CTXN1	160.582
NAPA	160.413
ATP5E	160.194
RPS3	159.885
ARPC3	158.997
COX7B	158.997
SULT4A1	158.502
VDAC1	158.143
BRSK1	157.874
CHGA	157.486
HPCA	157.441
NDFIP1	157.005
SLC25A5	156.313
STX1A	155.562
MLF2	154.522
PTMS	154.112
RHBDD2	153.812
MARCKSL1	153.663
GRINA	153.527
PCMT1	153.467
PNMA2	153.413
NEU1	152.122
DBI	151.982
DCTN1	151.934
RPH3A	151.34
ATP1B2	151.154
RAB6B	150.761
UBL5	150.016
NME2	149.636
SPTAN1	149.614
2013-09-04	149.594
UGP2	149.582
EEF1B2	149.582
RPS19	149.133
ACOT7	148.808
GRIN1	148.517
REEP5	148.471
CCDC72	147.663
S100B	147.53
SNX3	147.448
TOMM7	147.325
MOAP1	146.986
SERINC3	145.504
DLG4	145.219
CUTA	145.039
PAK1	144.734
SLC25A3	144.529
CHL1	144.467
CD63	144.412
TF	144.059
TCEB2	143.854
GTF2I	143.017
PSD	142.926
PAIP2	142.704
HNRNPK	142.688
CADM3	142.687
TOMM20	142.208
RXRB	142.064
ANXA6	141.906
COX7A2	141.397
UQCRC2	141.276
ACO2	141.128
RAC1	140.855
B3GNT1	140.738
ARF5	140.704
MRPS21	140.18
DDAH2	140.128
NELL2	139.685
AK5	138.924
THRA	138.82
PJA2	138.723
TAPBP	138.211
HTRA1	137.799
LY6H	137.495
VPS52	137.407
INA	137.249
RNASE1	137.004
STMN4	136.619
NHP2L1	136.576
SUMO2	136.567
C1orf61	136.163
KALRN	136.034
TUBB4B	135.988
ATP5G2	135.845
ATP6V0E2	134.834
ATP6V0B	134.339
APOD	133.83
CRYM	133.729
MAPK3	133.417
NPTXR	133.32
CNP	133.221
LY6E	133.011
PPP3CA	132.779
CRIP2	132.681
SLC39A7	132.52
EIF5A	132.495
IQSEC1	132.18
SRP9	132.15
PBX2	132.145
RAB6A	132.115
RAN	131.811
ATP6AP1	131.781
RNF11	131.625
REEP2	131.555
ATP5C1	131.451
H2AFV	131.274
HPCAL4	130.905
DNAJA1	130.573
SPTBN1	130.135
SPOCK2	129.617
RAB7A	128.955
EVL	128.871
SH3GL2	128.29
AKT3	128.092
SV2A	127.784
FIS1	127.545
ARPP19	127.301
AGAP2	127.279
CTSB	127.257
RHOA	126.676
PALM	126.632
PPP2CB	126.551
HOPX	125.81
PPP1R1B	125.614
EIF3K	125.201
RNF187	125.075
SIRPA	124.961
RNASEK	124.697
USP11	124.674
PRKAR1A	124.461
CHMP4B	124.144
C1orf43	124.078
GPI	123.833
MAP1B	123.708
BTF3	123.425
MDH2	123.273
SPRYD3	123.123
USMG5	122.831
CAMK2B	121.956
MAPK8IP1	121.702
ATP6AP2	121.615
SNN	121.452
NPM1	121.252
CMPK1	121.107
MATR3	121.073
C9orf16	120.973
ABAT	120.964
PPP2R2C	120.371
ARHGDIA	120.32
2013-09-07	120.076
CDC42	119.973
ABCF1	119.879
MAP1LC3A	119.83
CLDND1	119.238
CLTA	119.147
MAPK8IP2	119.133
NGEF	119.096
NACA	119.052
OCIAD1	118.814
SST	118.545
GLUD1	118.022
PAQR6	118.019
KCNIP2	118.002
CAMKK2	117.468
SOD2	117.215
RIMS3	116.945
ATP6V0D1	116.924
AHCYL1	116.861
RING1	116.799
RDBP	116.698
NCALD	116.624
ITPK1	116.613
S100A6	116.263
PVRL1	116.194
ST6GALNAC6	115.75
ARPC2	115.713
ATPAF1	115.457
ATP5G1	115.431
RCAN2	115.15
NDUFB1	114.286
AP2S1	114.194
B3GAT1	114.11
PTN	113.754
PFN1	113.453
EPB41L1	113.16
OAT	112.996
CSDE1	112.973
RPL22	112.945
BEX5	112.865
SYNPO	112.802
NAP1L5	112.741
NDUFA3	112.582
PPP2CA	112.558
SCG3	112.485
NDUFA5	111.742
CLSTN3	111.684
PPP2R5C	111.68
H3F3A	111.664
RPL10	111.387
ADD1	111.235
CD99L2	111.107
HSP90B1	110.944
ATP6V0A1	110.906
PSMB7	110.876
DIRAS2	110.684
PRRT2	110.182
TSC22D1	110.143
PNMA1	110.076
DDX24	109.964
UBXN6	109.844
ARL6IP4	109.822
CD74	109.658
SCRN1	109.458
TOLLIP	109.117
C16orf5	108.914
PREPL	108.365
DCTN2	108.075
ATXN7L3	107.97
NAP1L3	107.956
BLCAP	107.805
MAPRE3	107.738
RPP21	107.698
PITHD1	107.65
NRSN2	107.561
AGAP3	107.215
PPP3CB	106.936
PTGES3	106.327
HNRNPA2B1	106.162
USF2	105.988
GJA1	105.708
NDRG3	105.685
SNCA	105.625
MYL6B	105.607
MEA1	105.405
C12orf57	105.259
NCL	105.1
AQP4	104.978
BNIP3	104.962
H2AFZ	104.676
SCG2	104.581
ACTR1A	104.495
ARNT2	104.478
MAX	104.39
PPP2R2B	104.207
NDUFB4	103.764
RPL36AL	103.764
NREP	103.666
SBDS	103.611
FAM213A	103.53
ATP5L	103.46
IQSEC3	103.4
RANGAP1	103.159
PPP2R4	102.956
MAP1LC3B	102.896
CAMK2G	102.764
EIF1B	102.713
EPN1	102.592
TSPAN3	102.472
RAB1B	102.427
KIF1B	102.346
PSMC5	102.334
PPA1	102.316
CALY	101.854
LYNX1	101.709
TAP2	101.491
PLEKHM2	101.233
NPDC1	101.107
FBXO2	100.798
NNAT	100.71
UQCRFS1	100.604
NDUFV1	100.548
SIRT2	100.533
JPH4	100.476
ZSCAN18	100.326
PCBP1	100.016
CCDC124	99.8614
SNRPD2	99.8174
PRKCZ	99.7651
HIGD1A	99.5239
CHGB	99.5002
TRAPPC1	99.4348
COPE	99.4331
SEC11C	99.4101
SCOC	99.4009
NDUFB10	99.3974
MXRA7	99.2634
MTSS1L	99.198
NRCAM	99.0279
MT2A	98.7842
AP1S1	98.4909
PSMB4	98.2876
ANK2	98.1841
GAS7	98.1104
PTPRN	98.098
BCAP31	97.8657
SLC6A1	97.8236
NDUFS3	97.7795
CTNND2	97.6306
PI4KA	97.6034
CAP2	97.5221
DCAF8	97.3784
KIFC2	97.0333
CAMKV	96.9165
RHOB	96.788
ATF6B	96.5613
SERPINE2	96.285
TCEAL4	96.1156
STK19	95.6373
BCL2L2	95.5057
ATAT1	95.4223
ATP2A2	95.3387
GNAI2	95.2055
AARS	95.1573
PON2	95.1395
LINGO1	94.9871
DAZAP2	94.936
PGRMC1	94.6097
PSMD4	94.607
TECR	94.2853
HMGB1	94.1684
ATXN1L	94.1159
KIF3C	94.0841
TUBG2	94.0797
VDAC3	94.0515
SYNGR3	93.9627
SLIRP	93.7033
AHSA1	93.4198
NCAM1	93.3964
COPS7A	93.0187
PCGF5	92.9565
C7orf59	92.9304
CALR	92.7708
YPEL3	92.7626
CADM4	92.5534
PPT1	92.5387
CCT7	92.4379
TSPYL2	92.2131
CELF5	91.8997
DIRAS1	91.5744
PSMC3	91.3982
STX1B	91.302
PFKM	91.2844
GSK3A	91.2822
2013-09-08	91.1343
CACNB1	91.0265
TXN	90.9238
NFKBIL1	90.695
HK1	90.6728
TSPYL4	90.5339
OLFM2	90.2972
MAGED1	90.2739
CYC1	89.9236
NDUFA8	89.7625
DNAJB2	89.7424
FHL1	89.6468
RTN2	89.6015
LMO3	89.5782
STRAP	89.423
TPM3	89.2148
SH3GLB2	89.177
NDUFV2	89.0454
INF2	89.0408
USP22	88.848
TSPYL1	88.8456
CYFIP2	88.6396
TPRG1L	88.4351
ATP6V1H	88.3728
HSPA9	88.2986
UQCRC1	88.2823
LIMK1	88.2262
PPP1R9B	88.1996
UROS	88.1384
GSTP1	88.1218
MLC1	88.0953
OAZ2	87.9771
COX7A2L	87.9459
PFKP	87.9261
YPEL5	87.7884
CDKN2D	87.6497
HPCAL1	87.5114
TRMT112	87.4409
CTBP1	87.2683
NECAP1	87.0668
ARL6IP5	87.0538
PAFAH1B1	87.0199
ECHS1	86.952
NBL1	86.9077
AP2B1	86.865
GIT1	86.6732
C17orf79	86.5832
MAGED2	86.5509
JPH3	86.5214
XRCC6	86.4728
UQCR10	86.251
RPS23	86.1829
PTPRA	86.1393
ATP6V1D	85.855
TBCB	85.825
HABP4	85.6327
CDK2AP1	85.5876
MGLL	85.5768
UBE2M	85.5654
RAB11B	85.5208
NDUFB7	85.3586
MEF2C	85.2999
NRXN2	85.2953
NDUFAB1	85.1675
ADAP1	85.1559
VARS	85.0838
RPL37	84.8977
MAP2K1	84.8868
PRDX6	84.8867
RABAC1	84.8058
GABRD	84.7423
MGST3	84.731
SNAP91	84.6695
CBX7	84.6288
HSPD1	84.613
BRK1	84.6061
ARL2	84.6032
MAL	84.5758
GNAO1	84.5252
HNRNPC	84.4017
MAP7D1	84.3329
MT1E	84.2616
RPL36A	84.2553
CDK5R1	84.1567
GABRA1	84.1237
LMO4	84.0546
BIN1	83.8589
RNF157	83.8248
CCDC92	83.7433
RRAGA	83.6908
SREBF2	83.685
ATP9A	83.6557
FAM195B	83.647
ATP2B2	83.5715
UBA1	83.455
PPDPF	83.3414
SYT5	83.2229
CLTC	83.2091
RAP1GAP	83.1888
CANX	83.0655
PNMAL1	83.0228
TIMP2	82.7849
TRIM27	82.7563
CDC37	82.591
EIF3L	82.5563
PTPRN2	82.531
SUMO1	82.5255
SQSTM1	82.4838
NCKAP1	82.3975
CSPG5	82.2781
CBR1	82.2686
VDAC2	82.246
RBFOX3	82.172
ABHD12	82.1556
VPS4A	81.9795
ATN1	81.9574
ID2	81.6748
CCDC85B	81.5588
HPRT1	81.4006
SNRNP25	81.3827
ATP5J	81.3573
PRKACA	81.3442
ATXN7L3B	81.3141
HSPH1	81.309
PIP4K2B	81.213
TKT	80.9312
NPY	80.9181
PMP2	80.8704
MAP2K2	80.8006
STUB1	80.7542
C1orf115	80.443
C20orf43	80.3637
LANCL1	79.9606
IGSF8	79.864
TMEM9	79.8267
TMEM151B	79.7916
CTSF	79.573
PHF1	79.5232
SLC25A22	79.5226
HSBP1	79.461
TMEM59	79.4608
TNIK	79.4196
NFE2L1	79.4126
CUEDC2	79.4009
ARHGEF4	79.1909
SPOCK1	79.163
MZT2B	79.1422
TSR2	79.104
TMEM85	78.9566
SLC12A5	78.8788
DAXX	78.7944
CCDC104	78.7644
C19orf79	78.6448
RBFOX1	78.3842
DTNA	78.3723
CLPTM1	78.2586
PRPF19	78.131
PPP1R10	78.0743
AURKAIP1	78.0605
DNAJC5	77.9584
MRPL33	77.9069
HDGFRP3	77.8695
DUSP3	77.8531
APBA2	77.8145
SRI	77.7901
DNAJB6	77.7529
SEZ6L2	77.6448
PCBP2	77.5681
H3F3B	77.5445
MRFAP1L1	77.4877
ACTR2	77.4742
ATP6V1A	77.4385
SHISA4	77.4198
HLA-F	77.4005
ST13	77.343
ATP5D	77.2949
ZNF365	77.2917
ATP5G3	77.2722
SUMO3	76.9947
CAMKK1	76.9493
CCM2	76.9308
ATCAY	76.9275
CNIH2	76.9143
ARL8B	76.9009
GABBR2	76.8612
CHCHD10	76.8248
NDUFA11	76.7224
SPP1	76.7013
PSMD8	76.5498
KIAA0513	76.4514
CS	76.4152
GNB2	76.3344
UBE2D3	76.3016
PLEKHB2	76.2698
SRSF5	76.2419
RAD23A	76.0591
FABP3	76.0579
PSMA7	76.0206
PRDX3	75.9986
HNRNPL	75.9476
OTUB1	75.8692
MAPK9	75.7757
PPP1R7	75.7478
MAPK8IP3	75.7316
C19orf43	75.5045
BAP1	75.4646
HADHB	75.4646
GOT2	75.3883
RHEB	75.3654
FXYD1	75.2787
FNDC4	75.2756
PCP4	75.2313
MOCS2	75.1845
S100A13	75.1218
TMEM30A	75.093
EIF4A1	75.0413
2013-09-02	75.033
ZNRD1	75.0254
TCEAL7	74.9514
NUDC	74.9027
COX17	74.8179
ADRBK1	74.7811
EFHD2	74.7758
GNPTG	74.7355
COPS6	74.6725
FSCN1	74.4851
DNAJC6	74.4682
BTBD2	74.3103
NME1	74.2294
PSMB5	74.1767
CNBP	74.1107
CNRIP1	74.0105
DHCR24	73.9746
SDHA	73.931
NPTX1	73.8719
SDHB	73.8477
ZMAT2	73.83
BCAN	73.7047
DNAJC7	73.6833
ARHGEF25	73.6748
NARS	73.6326
JUND	73.3734
ARL8A	73.235
FKBP2	73.1388
PITPNA	73.1063
HCFC1R1	73.078
CCDC56	73.0453
TTC9B	73.0157
CAP1	73.0069
NHP2	73.0057
TAF9	72.974
VPS28	72.9193
ROGDI	72.8885
NDUFA12	72.8862
C7orf50	72.8599
TMOD2	72.7885
MAZ	72.7127
EPHB6	72.7098
ZNF358	72.6813
DDX5	72.6715
DRAP1	72.631
GLS	72.6094
TRIM26	72.5437
RPL13	72.543
SSU72	72.418
RNPS1	72.3732
NUCKS1	72.2051
ARL17A	72.1733
ACTR1B	72.1183
WBSCR17	72.0581
PRR13	72.0412
EIF3H	72.0391
LGI3	71.9929
C21orf33	71.9729
FAM3C	71.9272
PTK2B	71.7207
UFC1	71.6712
TCEAL3	71.5493
VSTM2L	71.2856
TCF25	71.235
PSMA6	71.1628
TCP1	71.0219
C8orf46	70.9533
CNTNAP1	70.8886
HSPB8	70.8077
TMEM219	70.7945
LSM2	70.6194
HLA-DPA1	70.5285
MYEOV2	70.5057
TTC3	70.2927
FAM131A	70.1893
FAM108A1	70.1405
SDC3	70.1153
PPT2	69.9748
SFXN5	69.9119
ENPP2	69.8336
NDRG1	69.8314
SET	69.7714
RAB1A	69.6683
MAG	69.657
CDK16	69.6466
FAM168B	69.6447
CLTB	69.5809
ENTPD6	69.5787
VAMP1	69.5761
NDUFB3	69.4985
TBCA	69.4908
IGFBP7	69.3335
PTPLAD1	69.308
BABAM1	69.2293
OMG	69.2276
POLR2E	69.0662
IDI1	69.0501
PPP1R16B	69.0391
PDE2A	68.9863
CACNG7	68.952
MICAL2	68.8922
ATP5F1	68.7999
KCNQ2	68.6463
TCEAL5	68.5961
HLA-C	68.5712
FDFT1	68.5604
ARPC5L	68.5416
ATP2B1	68.4981
NAP1L2	68.4281
LDOC1	68.4034
AP2A1	68.3864
EIF3I	68.2766
ERH	68.2455
NAT8L	68.2418
HAGH	68.2196
GLO1	68.0721
FAM127B	68.0687
DYNC1I1	68.0501
IDH3A	67.9594
ARHGEF9	67.8887
SRPK2	67.8714
CMAS	67.7545
SSBP3	67.6962
NRSN1	67.6259
NUCB1	67.4474
ATL1	67.4266
PFDN1	67.3639
GSTO1	67.3301
FKBP3	67.1959
TNPO2	67.1027
BAI2	67.0297
OPTN	66.9843
SERP2	66.9726
NUDCD3	66.8521
UQCR11	66.8088
MAPK10	66.6693
ETFB	66.6078
KIAA1191	66.5806
FAM134A	66.5618
NENF	66.5365
CTNNA2	66.5214
SARS	66.5192
INPP5F	66.4742
BLOC1S1	66.3943
TUFM	66.3838
BANF1	66.3756
PFDN2	66.3281
NDUFB5	66.3121
CRMP1	66.3072
TNK2	66.2065
GPX1	66.173
VTI1B	66.1497
C12orf53	66.0871
MRPL20	66.0693
HIGD2A	65.9715
MRPL51	65.8812
NEFH	65.8769
AKR1B1	65.8317
VIM	65.8079
ARPC4	65.7041
APOA1BP	65.7034
GATM	65.6799
PSMC1	65.6687
FBXO44	65.6339
SMARCD3	65.6003
SDCBP	65.4064
DDX1	65.3741
SCRG1	65.3451
PSMB3	65.3217
CX3CL1	65.3092
KCNJ4	65.2679
C9orf86	65.2554
GSN	65.1497
CYP46A1	65.1315
TRAPPC2L	65.0394
SCARB2	65.0053
PNMAL2	64.8392
SYTL2	64.74
NMNAT2	64.7305
G3BP2	64.7182
TNXB	64.6269
TMX2	64.5953
DEAF1	64.5426
SORT1	64.4625
PPIB	64.4248
GRB2	64.3976
VPS35	64.3812
GRHPR	64.2977
PSMD2	64.2774
ERMN	64.2221
SLC6A17	64.1543
PPP1R12C	64.1526
STK25	64.1389
AP3S1	63.984
C6orf106	63.9064
RAB5C	63.9002
CACNB3	63.8857
CTNNB1	63.8837
PSMB1	63.799
KLC2	63.7894
OSBPL1A	63.7537
C1orf216	63.7392
CDK5R2	63.733
MRPL41	63.733
RNF220	63.7239
PSMB6	63.7094
WASF1	63.5988
UBE2E3	63.5684
DTX3	63.5257
PPME1	63.472
PLLP	63.4708
NDUFS2	63.4385
DBNDD1	63.4167
MZT2A	63.3935
EIF3E	63.387
HDGF	63.3752
NAP1L1	63.3464
SSB	63.2658
DCTN3	63.1927
MAP3K10	63.1576
DAD1	63.126
SH3BGRL3	63.0874
KIFAP3	63.0647
EPB41L3	63.0293
DPP6	62.964
A2M	62.8556
H1F0	62.5668
LAMP1	62.4868
RAB15	62.417
PMP22	62.403
SCN3B	62.3582
FIBP	62.3038
YBX1	62.297
MAPRE2	62.2643
RPS19BP1	62.2563
F8A1	62.2254
OST4	62.1768
UBQLN1	62.1389
HMGCS1	62.0271
SLC3A2	61.9944
PPP2R5B	61.9937
UBE2V1	61.9681
SPARC	61.9484
PIP5K1C	61.935
TAP1	61.9145
PIK3R1	61.8601
SAP18	61.8115
ProSAPiP1	61.742
CCT3	61.6889
TMEM230	61.6398
RBX1	61.6065
ANKRD11	61.5916
IDH3B	61.5644
DDAH1	61.5644
CHMP2A	61.3862
SYT13	61.3823
TTC1	61.3452
ABCA2	61.3271
MAST4	61.2362
NOMO2	61.1806
C20orf3	61.095
SF3B2	61.0712
SMARCC2	61.0357
CCT8	61.0338
DHX16	60.9013
CAPRIN1	60.8942
PYGB	60.8709
PHACTR3	60.8336
FBXW7	60.8094
RNF167	60.7812
NDUFS8	60.7541
SMAP2	60.745
PUF60	60.617
CLIC1	60.4985
SSR2	60.4388
DLGAP1	60.4241
HMOX2	60.3631
UBE2V2	60.3533
SGSM2	60.347
FLOT2	60.1603
IFI27L2	60.1183
MAGEH1	60.0775
RUFY3	60.0681
ELMO1	60.0677
TXN2	60.0287
TM2D3	59.9309
OXR1	59.9259
ARPC1A	59.9172
PDHB	59.8948
FAM131B	59.8918
PTOV1	59.863
ARPP21	59.8549
TYRO3	59.6847
GTF2H4	59.6631
DCLK1	59.6291
ATP13A2	59.6153
UBA52	59.5756
WBP1	59.542
DOC2A	59.4975
PDCD6	59.4915
NRXN1	59.4657
CAMTA2	59.4556
NDUFS6	59.2036
DDB1	59.1934
KIAA1045	59.1858
GRIA2	59.1153
ITFG1	59.0433
MIEN1	58.9416
RALB	58.9329
ZMYND11	58.9123
DYNC1H1	58.86
STARD7	58.8303
FAM49A	58.7411
ACP1	58.7308
WASF3	58.7282
EIF3F	58.7161
EIF3G	58.7161
CD200	58.6792
SNTA1	58.646
PSIP1	58.6262
STIP1	58.605
EIF3CL	58.4276
FABP7	58.4006
EHD3	58.3373
CELF4	58.2487
DNER	58.21
SPAG7	58.207
FGF13	58.185
CBX6	58.1726
RUSC1	58.151
CXCL14	58.1493
TSPAN13	58.0835
OXCT1	57.9928
GABRG2	57.8762
ITGB1BP1	57.865
PSAT1	57.7749
PDK3	57.7652
GIPC1	57.7355
SKIV2L	57.7204
ATXN10	57.7141
SUB1	57.6725
SETD3	57.5018
NDUFA6	57.446
FAM96B	57.3946
UBE2N	57.3625
COPS8	57.3204
MYO5A	57.3193
ENOPH1	57.202
BAD	57.1916
TUSC2	57.1675
GDI2	57.0467
UNC13A	57.0334
NDUFS4	57.031
FAM32A	56.9915
SYT4	56.9679
GOLM1	56.9463
SERF2	56.9145
NDUFS7	56.8936
POLR2K	56.8899
NDUFC1	56.8727
LRRC4B	56.8026
PCNP	56.7745
ASTN1	56.7479
HS6ST1	56.7293
TPM1	56.6772
GRIN2A	56.511
GPR162	56.4897
HNRNPUL2	56.4704
RAB2A	56.4549
CCT2	56.31
WDR82	56.3083
ARF4	56.298
HAX1	56.2909
PHYHIPL	56.2402
ADD3	56.1015
LPCAT4	56.0942
PHB2	56.0788
H2AFY	56.0587
LAMP2	56.0453
SPCS1	55.9724
PSMA4	55.911
FGFR3	55.8306
DNAJC8	55.7487
USP5	55.7034
BZRAP1	55.6609
CAPZB	55.6592
EBNA1BP2	55.6059
EPS15	55.5576
DCXR	55.5345
C4orf3	55.5109
AZIN1	55.3234
ZC3H7B	55.306
ERI3	55.2973
SELM	55.2837
VARS2	55.2401
MAP2K4	55.2107
C19orf63	55.165
SPINT2	55.1033
GALNT9	55.1002
CTNNA1	54.983
FARSA	54.9643
KCNIP4	54.9527
MAL2	54.8791
SERPINF1	54.8723
WASH1	54.8166
C11orf10	54.8017
RAB40B	54.7554
EIF5	54.7353
PCDHGC3	54.6721
AMZ2	54.6356
PTP4A2	54.6347
ASNA1	54.5273
BAIAP2	54.4798
PKIG	54.4634
CNN3	54.4463
GLTSCR2	54.4059
ZEB2	54.3851
FAM219A	54.3652
PABPC1	54.3528
BNIP3L	54.3404
SAE1	54.2721
C11orf31	54.2511
FAM162A	54.2458
PRAF2	54.2159
DACT3	54.2119
CORO2B	54.1967
IFI6	54.1963
GUCY1B3	54.0886
DNAJA4	54.0745
CDIPT	54.0414
HDLBP	53.9539
CBX1	53.938
RAB5B	53.8781
ATP6V1C1	53.8697
NOVA1	53.7374
XRCC5	53.7368
UQCRQ	53.7299
NAP1L4	53.6368
ZFAND5	53.5668
AAMP	53.5488
NDUFB6	53.5111
NIPSNAP1	53.4917
ABI2	53.4715
KCNJ9	53.3814
TRIM37	53.3407
NUDT4	53.3215
DYNC1LI2	53.2843
EFHD1	53.2261
P4HB	53.1973
C17orf49	53.1739
TMEM147	53.1739
HSPE1	53.0696
TOM1L2	53.0471
CERS1	53.0451
CAMK2D	53.0318
CLIP2	53.0295
SUCLA2	53.0059
HMGN2	52.9419
HSPA12A	52.9396
PNCK	52.9294
LAMTOR1	52.8347
ZCCHC17	52.8005
NCAN	52.7272
DLGAP4	52.7239
SAT2	52.6832
CSTB	52.6446
SNX10	52.6193
ACADVL	52.5892
MFN2	52.5675
RDH11	52.4927
TRIM2	52.3726
CLASP2	52.3546
SNX17	52.1059
TMEM132A	52.0281
GGCT	52.0121
L1CAM	52.0093
RAD21	52.0057
RAB31	51.9584
SPTLC1	51.8914
PIGY	51.8854
C16orf13	51.8819
SEMA6B	51.8617
SAT1	51.8308
HBXIP	51.8212
SPIN1	51.7686
EPDR1	51.7304
HSPA5	51.705
NECAB2	51.7032
PTPN11	51.6963
SVOP	51.6654
SPTBN2	51.5278
SNPH	51.5197
YARS	51.5051
DCAF6	51.4847
WDR13	51.396
HNRPDL	51.3043
PLXNA4	51.2748
HCN2	51.237
ERGIC3	51.176
SMS	51.176
AIF1L	51.1372
C19orf53	51.1345
ASS1	51.1198
MED10	51.0758
CIRBP	51.0628
GPRASP1	51.0521
MRPL28	51.0491
ADAR	50.9864
PODXL2	50.8891
GNG7	50.8753
TIMM17A	50.8429
BRP44L	50.8425
ASPHD1	50.8372
OPALIN	50.8099
MAST3	50.775
CAMK2N2	50.7721
SLC25A4	50.7721
PLA2G16	50.7358
GARS	50.6801
BCAS1	50.6699
ANXA5	50.6679
UBL7	50.64
HAPLN4	50.5423
PRELID1	50.5223
FGF1	50.4852
TPM4	50.4714
ZBTB22	50.4376
SYBU	50.4365
LASP1	50.4138
VCP	50.3994
ATP6V1G1	50.3624
NDUFA2	50.332
TAF7	50.3179
CHMP3	50.2735
TCEA2	50.2321
PTGES2	50.2042
KIAA1598	50.1671
WDR83OS	50.1235
FAM69A	50.0936
JTB	50.084
PPP6R1	50.0774
BCAS2	50.0745
KCNH3	50.0298
ILF3	50.0136
HSD11B1L	50.0043
KCNJ10	49.9423
CCT4	49.9087
CACNG3	49.8978
TMEM14A	49.8884
NLK	49.8533
BTBD6	49.7488
TALDO1	49.7328
DGCR6L	49.6457
IDH2	49.605
HARS	49.5622
IER3	49.5575
EWSR1	49.5534
PHGDH	49.5412
HP1BP3	49.5344
HDDC2	49.5251
ZER1	49.5242
SUPT4H1	49.5189
THYN1	49.4189
FBXW5	49.3559
MCFD2	49.2314
IFITM3	49.2245
DDX17	49.2189
KCTD1	49.209
NETO1	49.1704
ANXA7	49.1654
SCARA3	49.1005
PQBP1	49.0946
AMPD2	49.0862
YJEFN3	49.0666
SYNGAP1	49.0125
PCP4L1	48.9883
TMEM14C	48.9614
RBP4	48.9197
NUTF2	48.9169
NFIX	48.9146
UQCRB	48.9144
PDXK	48.821
PPAP2B	48.817
LPPR2	48.7891
CD9	48.7864
GTF3A	48.7712
DYNLT3	48.7686
IMP4	48.7551
ATP1B3	48.7537
GPR56	48.7465
TAX1BP1	48.7447
LAPTM4A	48.7314
CACYBP	48.7037
PSD2	48.6823
TBC1D9B	48.6815
TESPA1	48.6672
FADS2	48.6063
PDCD5	48.5866
CCT6A	48.4878
CYCS	48.4704
GDAP1	48.4369
PSD3	48.4124
C15orf59	48.4075
SCN2B	48.3996
VPS29	48.3413
PRKCSH	48.3331
ISCA1	48.3328
TRAP1	48.3251
SLC25A11	48.3199
TP53INP2	48.277
CKMT1B	48.1941
C14orf166	48.1317
PNKD	48.1112
SHANK3	48.0526
ARHGAP21	48.0516
CA2	48.009
CHD3	47.9978
MRPL35	47.9832
MRAS	47.9411
JAKMIP1	47.933
PSMD3	47.9074
HTATSF1	47.8827
SYNPR	47.8786
CAB39	47.8767
MEIS3	47.8186
ECH1	47.8012
PDIA3	47.7634
C11orf49	47.758
AKTIP	47.7547
UROD	47.7541
AASDHPPT	47.7517
FBXO41	47.682
HNRNPD	47.6753
C6orf1	47.6431
PSMA1	47.6314
GDA	47.5925
CDK5	47.5159
WDR46	47.4847
MBD3	47.4455
PSMD7	47.4395
SLC25A18	47.423
BZW1	47.3662
SH3BGRL	47.3549
AMPH	47.254
HSD17B4	47.2293
P4HTM	47.1564
DHPS	47.1504
CETN2	47.1133
ABHD8	47.0895
SBF1	47.062
SELK	47.0293
KCNF1	46.9525
RAB11FIP4	46.9498
OTUD4	46.9312
ADCY1	46.9118
CKMT1A	46.9003
CHP	46.8529
FAM192A	46.7966
CHCHD6	46.7819
GRIPAP1	46.7748
MGAT5B	46.6784
YIPF3	46.5969
NDUFAF3	46.5693
COX14	46.5524
AIP	46.4937
ACTR10	46.4842
CDK14	46.4702
TSPAN5	46.4592
PRMT2	46.4483
ANAPC11	46.4463
RSL24D1	46.4359
ELAVL3	46.4186
SF1	46.4014
MARCKS	46.3917
TOMM6	46.373
2013-09-15	46.3274
RPL36A-HNRNPH2	46.2875
DBNL	46.283
OCIAD2	46.2779
RNF208	46.2436
CTDNEP1	46.2274
IK	46.21
OTUD5	46.1743
DGCR2	46.1488
GNG2	46.1455
VPS53	46.1359
MANBAL	46.1165
B4GALT2	46.0907
VGF	46.0601
RNF10	46.0155
NF1	46.0099
NUDT14	46.0075
CYSTM1	45.9837
DUSP26	45.9643
CDC42BPB	45.9407
CPNE6	45.908
SLC30A9	45.8998
SV2B	45.8875
DDX3X	45.8597
HLA-DRB1	45.8536
LDB2	45.8536
ACTN4	45.8477
FAM102A	45.806
STAU2	45.7734
C19orf70	45.7649
PPM1B	45.6835
OLIG1	45.6721
SRM	45.6537
CAMK1	45.6498
TMEM205	45.6472
GADD45GIP1	45.6312
SSBP4	45.6027
MAGED4B	45.5908
SERGEF	45.5776
HRAS	45.5367
OS9	45.528
BRI3	45.5213
FDPS	45.5154
ALDH1A1	45.4914
RB1CC1	45.464
ERCC1	45.4629
MSMO1	45.448
NDEL1	45.4214
SHC3	45.3595
ASRGL1	45.3567
DYNC1I2	45.3346
PA2G4	45.2845
RPL27A	45.2734
LRP3	45.2402
ZFR	45.2235
TADA3	45.2098
SEPP1	45.2038
GMFB	45.1964
SPTBN4	45.1961
TPP1	45.1882
ARRB1	45.1758
SGTA	45.1452
METRN	45.141
EIF4B	45.1392
PRMT1	45.138
GDE1	45.1003
RUSC2	45.0863
PEF1	45.0817
APC	45.0692
ZC3H15	44.9838
PRRC2B	44.9431
CYB5R3	44.8991
TPD52	44.8321
DLG2	44.7721
MADD	44.7602
EML2	44.7066
BCL7B	44.7024
APEX1	44.6741
PFKL	44.6664
SERF1A	44.6307
SMYD2	44.6298
TPGS2	44.561
MINK1	44.5402
CXXC5	44.5382
MAT2B	44.5345
RASGRF1	44.5179
SUN2	44.517
HMGN3	44.4114
DENND5A	44.3785
ILF2	44.2899
FAM171A1	44.2741
C3orf14	44.2629
FAM19A5	44.2629
RANBP1	44.2629
DVL1	44.2177
PLK2	44.2163
SLC9A6	44.2153
MGEA5	44.2035
PTPN5	44.1226
GOLGA7	44.0784
HSPB1	44.0692
POMP	44.0232
COPS4	44.0121
MRPL18	43.9957
PQLC1	43.9695
C18orf32	43.9688
PSMB9	43.925
RPS10-NUDT3	43.9129
CSNK1E	43.8705
GSTA4	43.8373
ERP29	43.7818
USP33	43.7647
TMEM184B	43.7628
RAMP1	43.6868
TMEM111	43.6631
RAB4B	43.6358
HMGA1	43.6061
GANAB	43.5856
VPS26B	43.5662
THTPA	43.5316
VOPP1	43.5157
NT5C3L	43.4868
D4S234E	43.4695
PYCR2	43.4595
TMEM141	43.4029
C11orf2	43.3936
PIP4K2A	43.3853
LUZP6	43.3635
COX7A1	43.3584
DPP7	43.3413
UBQLN4	43.3389
COBL	43.3238
ZNHIT3	43.3173
BTBD1	43.3129
SHISA5	43.3024
WDR47	43.2912
NDUFA7	43.2793
COPA	43.266
FDX1L	43.2239
CREG2	43.2223
MFSD4	43.2193
ZBTB4	43.1491
FAM89B	43.116
C1QBP	43.045
SEC14L2	43.0394
GBAS	43.0352
FAM171B	43.031
PPP2R5D	43.0097
HNRNPA3	42.9978
ANKS1B	42.9811
DGUOK	42.9799
CBX3	42.9784
RAP1GDS1	42.9234
CDC34	42.9005
HLF	42.8972
DNM1L	42.8962
FKBP4	42.8845
ESD	42.8705
SLC41A3	42.8685
EPHX1	42.8648
SRSF2	42.7749
HN1	42.7433
FAM163B	42.7366
CAPZA2	42.6774
RCN2	42.6428
EGLN2	42.6137
ITPKA	42.6007
CCDC132	42.5885
FYN	42.5875
C11orf68	42.5692
THOC7	42.5406
PPP5C	42.5376
MPPED1	42.5141
SUPT5H	42.4215
ITPR1	42.4137
MGST1	42.4125
PSMD10	42.4113
ZNF238	42.4007
PITPNM1	42.3978
ICA1L	42.3803
TMCC2	42.3585
LARP1	42.2643
KIAA0284	42.2443
SHANK1	42.184
TPPP3	42.1772
NDN	42.1629
CNDP1	42.1609
TXNL1	42.1331
TTC7B	42.116
PSMD13	42.1037
MAT2A	42.0805
PEG3	42.0157
EPAS1	41.9575
R3HDM1	41.9293
ZNF385A	41.8313
CNTN1	41.7913
KHDRBS1	41.7901
SMARCA2	41.7715
NOL7	41.7435
CNDP2	41.7232
CHMP5	41.6969
TCEAL6	41.6915
FEZ2	41.6847
FASN	41.6586
KCNMA1	41.652
ATRN	41.6297
C19orf6	41.6278
MTPN	41.6071
GBA2	41.5869
TMEM178	41.5598
PBXIP1	41.549
EZR	41.5418
KCNK1	41.5387
TXNL4A	41.4789
FASTK	41.4715
CMIP	41.4501
MEAF6	41.4428
PGBD5	41.4243
DDHD2	41.4233
NISCH	41.4143
PMVK	41.3843
CGREF1	41.3563
ASAH1	41.3211
HSPA2	41.2773
GABRA5	41.2493
PPP1CB	41.2387
C6orf62	41.2329
MAOB	41.2115
COPZ1	41.1878
LAMTOR2	41.1601
KCNC2	41.1136
SUGP2	41.1125
CLEC2L	41.1013
MRPL27	41.1013
GTF2F1	41.0529
METTL9	41.0245
SYT7	41.0083
HRSP12	40.9793
FN3K	40.9579
PSME2	40.9525
WARS	40.9497
SNRNP70	40.9318
GABRB2	40.9293
CLNS1A	40.9223
PAIP1	40.8926
PMM1	40.8791
PKP4	40.8692
UBE2L3	40.8512
ATPIF1	40.8476
PARP1	40.8444
ARL2BP	40.8273
DDRGK1	40.7846
COPG1	40.6525
GSTT1	40.6429
MRPS26	40.6368
TAF15	40.624
MRPL55	40.6177
ANAPC13	40.5955
ARMCX3	40.581
PPARD	40.5743
POLDIP2	40.573
MRPS15	40.5476
POLR2G	40.5224
KCNN1	40.498
SEC61B	40.4668
GPS1	40.4229
AP2A2	40.4061
UBE2D2	40.3732
RGCC	40.3712
HNRNPH3	40.342
GNAZ	40.3238
DAB2IP	40.2792
TGOLN2	40.2693
SF3B5	40.2646
PVALB	40.2596
RUVBL2	40.2174
SLC6A8	40.1828
BRP44	40.1734
EIF4G1	40.1707
ANKRD40	40.1647
C2orf74	40.1454
ABTB1	40.1111
MBOAT7	40.0482
NLGN2	40.0388
CAPN3	40.0023
AGXT2L1	39.9992
HDHD2	39.9845
KCTD2	39.9725
SDHD	39.9711
ACSL3	39.9633
VBP1	39.9255
TOP2B	39.9211
SNF8	39.8944
CAST	39.7608
NDUFA9	39.7574
MED29	39.7556
NONO	39.7286
CALCOCO1	39.6907
RBFOX2	39.6697
ASTN2	39.6619
NUAK1	39.6491
H1FX	39.6449
COPS5	39.6314
C15orf24	39.6101
DBC1	39.6095
RWDD1	39.579
UQCRHL	39.5733
ARFGAP2	39.573
MLLT6	39.512
RHOC	39.4456
BSDC1	39.4423
SUCLG1	39.4015
DDX41	39.3936
RHOBTB2	39.389
GMPR2	39.3448
ZFAND2A	39.334
BCL2L1	39.3295
C19orf60	39.3271
ZCRB1	39.3181
STAC2	39.3164
GPR37L1	39.3128
ADRM1	39.2888
PDZD11	39.254
MT1G	39.233
SEC61G	39.233
KIAA0430	39.2263
EGFL8	39.2232
NEURL	39.2057
POLR2L	39.1906
SRSF9	39.1896
UBXN1	39.183
KCTD17	39.1716
PSMD14	39.1576
RAB11A	39.114
COMMD7	39.0974
CORO1A	39.0969
GLRB	39.078
TPD52L2	39.0533
MAP4K4	39.0526
MAF1	39.0327
RBBP7	39.0065
TM9SF2	38.9869
SELT	38.9863
CDR1	38.9813
DBN1	38.9508
CASKIN1	38.9001
EI24	38.883
C16orf42	38.8668
STOML2	38.8617
SLAIN1	38.8594
[truncated: 12,807 more rows]
