# Supplementary material for: Whole-genome analysis of 5-hydroxymethylcytosine and 5-methylcytosine at base resolution in the human brain
Source: Genome Biol. 2014 Mar 4;15(3):R49. doi: 10.1186/gb-2014-15-3-r49 (PMC4053808; doi:10.1186/gb-2014-15-3-r49)
Supplement: Additional file 10: Table S4 — hmC, mC, and modC levels on each strand of all individual genes. [file gb-2014-15-3-r49-S10.xlsx]

## Sheet: Modificaion levels and p-values
Expression group	Median RPKM	Sens.hmC%	Antis.hmC%	hmC biases	hmC p-values	Sens.mC%	Antis.mC%	mC biases	mC p-values	Sens.modC%	Antis.modC%	mC biases	mC p-values
0	0	19.853	19.7956	0.0574095	0.391723	54.9465	55.0295	-0.0829603	0.44137	74.7996	74.8251	-0.0255509	0.782963
1	0.4939	21.8134	21.7205	0.092947	0.110596	55.2779	55.4964	-0.218429	0.0836364	77.0914	77.2169	-0.125482	0.349524
2	1.298	23.2641	23.1025	0.161595	0.00493151	53.6581	54.277	-0.618907	9.02189e-07	76.9221	77.3794	-0.457312	0.000417823
3	2.45	24.7986	24.5459	0.252695	3.83006e-06	51.6413	52.3304	-0.689125	5.56279e-08	76.4399	76.8763	-0.436429	0.00112196
4	3.959	25.8632	25.4362	0.426943	2.3031e-12	49.63	50.381	-0.750946	1.32367e-09	75.4932	75.8172	-0.324003	0.0175769
5	6.03	26.6313	26.2709	0.360407	8.46327e-09	47.9263	48.7981	-0.871747	5.61251e-11	74.5576	75.069	-0.51134	0.000350566
6	8.917	26.4593	25.9354	0.523959	1.12367e-13	46.8028	47.812	-1.0092	9.7818e-13	73.2622	73.7474	-0.485237	0.00147943
7	13.07	26.9506	26.5499	0.400666	7.75717e-10	46.135	47.2308	-1.09572	7.72435e-16	73.0856	73.7807	-0.695054	6.69212e-06
8	20.01	27.3901	26.8889	0.501252	3.81679e-10	44.2444	45.3199	-1.07546	4.29244e-13	71.6345	72.2087	-0.574211	0.000393032
9	35.43	27.1155	26.43	0.68542	1.62711e-23	43.2121	44.2527	-1.04062	4.39998e-13	70.3276	70.6828	-0.355199	0.0248788
10	92.55	25.3451	24.6827	0.662415	4.79412e-19	37.6336	38.6607	-1.02713	1.01979e-11	62.9787	63.3434	-0.364717	0.036821

## Sheet: lev0
Chr	Start(0-first)	End(1-first)	Strand	Gene	RPKM	Sens.modC%	Sens.hmC%	Sens.mC%	Antis.modC%	Antis.hmC%	Antis.mC%
chr10	695887	698595	+	C10orf108	0	72.1448	33.5344	38.6105	74.9064	40.4841	34.4222
chr10	696016	711109	+	C10orf108	0	63.3934	32.7718	30.6216	69.7445	34.6643	35.0802
chr10	1068576	1090141	+	IDI2-AS1	0	84.2529	32.3779	51.875	84.459	31.5333	52.9257
chr10	1205707	1210612	+	LINC00200	0	80.5022	21.4964	59.0058	84.6816	25	59.6816
chr10	1568824	1599179	+	ADARB2-AS1	0	83.4321	25.5595	57.8726	84.0492	23.9521	60.0971
chr10	2047666	2056542	-	LOC282980	0	86.1257	22.0023	64.1234	89.5881	21.0356	68.5525
chr10	2342512	2357268	-	LOC399708	0	86.4169	20.299	66.1178	90.5095	20	70.5095
chr10	3183792	3190821	+	LOC100507034	0	88.0074	22.5806	65.4267	91.5819	25	66.5819
chr10	4692376	4720262	-	LOC100216001	0	76.6234	25.9606	50.6628	76.569	24.3489	52.2201
chr10	4698347	4704606	+	LOC338588	0	69.9399	29.7211	40.2188	68.4685	31.0025	37.466
chr10	4868401	4890251	+	AKR1E2	0	74.1712	24.7529	49.4183	85.2878	25.9423	59.3456
chr10	4913858	4958465	-	tAKR	0	89.5383	23.4018	66.1366	91.236	24.1183	67.1178
chr10	5196654	5227150	-	AKR1CL1	0	86.5613	11.3259	75.2354	81.9092	10.9244	70.9848
chr10	5238797	5260910	+	AKR1C4	0	81.3736	14.4235	66.9501	83.9111	14.4818	69.4293
chr10	5406975	5416169	+	UCN3	0	83.989	15.6373	68.3517	85.793	18.0386	67.7543
chr10	5435060	5446793	-	TUBAL3	0	81.8713	24.5236	57.3477	80.0957	22.7778	57.3179
chr10	5540657	5541533	-	CALML5	0	95.2128	10.221	84.9918	95.8333	17.3585	78.4748
chr10	5566923	5568225	+	CALML3	0	84.9372	18.0645	66.8727	83.9009	15.9126	67.9883
chr10	6052656	6104333	-	IL2RA	0	84.8671	21.3757	63.4914	85.6242	22.2301	63.3941
chr10	6194158	6194240	+	MIR3155A	0	100	36.6667	63.3333	83.3333	63.1579	20.1754
chr10	6194170	6194225	-	MIR3155B	0	83.3333	50	33.3333	100	25	75
chr10	6319649	6377937	+	LOC399715	0	87.4292	26.2227	61.2065	88.1712	26.0286	62.1426
chr10	6622386	6627323	+	LOC439949	0	54.7945	24.4944	30.3001	62.9197	21.6355	41.2842
chr10	6821559	6884868	+	LOC100507127	0	83.1744	24.6198	58.5545	83.4491	25.2134	58.2357
chr10	8092412	8095447	-	FLJ45983	0	6.82081	2.20083	4.61998	5.38674	2.80791	2.57883
chr10	8096666	8117164	+	GATA3	0	62.4781	14.4282	48.0499	56.909	13.6454	43.2636
chr10	10826401	10836877	-	SFTA1P	0	70.9632	26.0994	44.8638	76.4521	27.2954	49.1567
chr10	10976902	10994126	-	LOC254312	0	87.7684	21.7654	66.0031	88.6935	23.1341	65.5594
chr10	11113505	11147451	-	LOC439950	0	69.8294	24.9163	44.913	70.4942	26.4702	44.024
chr10	11784355	11806065	+	ECHDC3	0	73.2899	23.0461	50.2438	79.5962	22.7101	56.8861
chr10	11865396	11914276	+	C10orf47	0	84.9462	21.9689	62.9773	85.4796	23.1885	62.2911
chr10	11891606	11936709	-	LOC219731	0	89.6607	24.0148	65.6458	89.6396	22.81	66.8295
chr10	12875132	12877545	+	LOC283070	0	76.25	28.5714	47.6786	64.7929	21.5973	43.1956
chr10	13203553	13253104	+	MCM10	0	87.0442	19.3606	67.6837	87.8523	20.045	67.8072
chr10	13263766	13276328	-	UCMA	0	89	23.9904	65.0096	90.6399	24.4713	66.1686
chr10	15001437	15014850	+	MEIG1	0	76.4629	19.8209	56.6421	67.4229	16.7028	50.7201
chr10	15085894	15115851	+	OLAH	0	89.4626	18.4657	70.9969	89.9188	17.424	72.4948
chr10	15137383	15139318	-	C10orf111	0	38.6598	12.0055	26.6543	31.8501	11.8959	19.9542
chr10	15196720	15197346	-	LOC100192204	0	88.6792	25.3846	63.2946	87.8049	32	55.8049
chr10	16865964	17171816	-	CUBN	0	85.267	23.1009	62.166	85.4861	23.1337	62.3524
chr10	17428934	17450285	+	LOC100128098	0	88.8027	19.9806	68.8221	86.7426	20.3413	66.4014
chr10	18290714	18299491	-	LOC100129213	0	77.9359	21.7557	56.1802	82.4593	24.5965	57.8628
chr10	20840898	20840975	+	MIR4675	0	85.7143	25	60.7143	100	35.2941	64.7059
chr10	21414691	21435488	-	C10orf113	0	79.0576	37.0993	41.9583	81.258	33.7646	47.4935
chr10	22497742	22498912	-	EBLN1	0	86.6667	14.4509	72.2158	95.5224	12.2581	83.2643
chr10	22541000	22547477	+	LOC100130992	0	30.6867	15.4028	15.2839	38.3318	16.1447	22.1871
chr10	22724353	22726858	-	LOC100499489	0	35.8166	14.2857	21.5309	21.9212	11.9004	10.0208
chr10	23216953	23326514	+	ARMC3	0	83.5397	25.084	58.4556	84.5351	27.2134	57.3218
chr10	23481459	23483181	+	PTF1A	0	7.06522	2.3766	4.68862	3.60169	1.9802	1.6215
chr10	23605519	23633772	-	C10orf67	0	74.302	21.5866	52.7155	76.9837	21.0872	55.8964
chr10	24536053	24544975	+	PRINS	0	81.9527	26.3319	55.6208	80.5893	27.6653	52.9239
chr10	25447000	25465205	-	LOC100128811	0	60.843	12.3871	48.456	60.3708	14.8268	45.544
chr10	26223001	26501465	+	MYO3A	0	84.6379	17.007	67.6309	87.1308	16.9793	70.1515
chr10	26878793	26883251	+	LINC00264	0	81.6425	22.4942	59.1483	76.3975	21.7716	54.6259
chr10	26932036	26942383	+	LOC731789	0	87.3838	19.0858	68.298	86.5385	19.1262	67.4122
chr10	27220134	27230930	-	LINC00202	0	86.2529	19.18	67.073	83.6098	20.6369	62.9728
chr10	27534781	27541235	-	LRRC37A6P	0	85.3333	21.7039	63.6295	88.3582	23.3571	65.0011
chr10	28808845	28821283	-	LOC220906	0	77.2163	23.1954	54.0209	76.8421	25.0656	51.7765
chr10	29078239	29084979	-	LOC100507605	0	89.661	28.7204	60.9406	92.9936	34.6832	58.3104
chr10	29577989	29600158	+	LYZL1	0	86.6246	22.5316	64.0931	83.7209	23.6203	60.1006
chr10	29698500	29711299	+	LOC387647	0	63.0058	31.5083	31.4974	71.9066	29.024	42.8826
chr10	29833932	29834026	-	MIR604	0	88.8889	26.087	62.8019	93.75	27.3973	66.3527
chr10	29891192	29891275	-	MIR938	0	100	18.1818	81.8182	100	35.2941	64.7059
chr10	30653255	30663377	-	LOC729668	0	79.8928	23.8927	56.0001	84.8077	23.4414	61.3663
chr10	30900707	30918647	-	LYZL2	0	90.0232	18.8219	71.2013	89.4479	20.3558	69.092
chr10	31605456	31608024	-	ZEB1-AS1	0	32.4955	12.3393	20.1562	52.7322	25.518	27.2142
chr10	32735040	32863492	+	CCDC7	0	88.7404	19.7114	69.029	87.9182	18.9574	68.9609
chr10	32856650	33171792	+	C10orf68	0	90.781	16.2548	74.5262	91.0239	16.6929	74.331
chr10	34048640	34061608	-	LOC100505583	0	86.6407	21.6676	64.9732	90.6977	25.4333	65.2644
chr10	35894337	35897863	+	GJD4	0	63.5161	28.9145	34.6016	56.7613	20.7011	36.0602
chr10	35930099	35930180	-	MIR4683	0	0	0	0	0	0	0
chr10	37414784	37521495	+	ANKRD30A	0	76.8172	12.2987	64.5185	75.159	12.0946	63.0644
chr10	37890365	37891859	-	MTRNR2L7	0	86.3636	0	86.3636	62.5	6.84932	55.6507
chr10	38464598	38503273	+	LOC100129055	0	78.8553	15.7498	63.1055	78.3344	15.741	62.5934
chr10	38645307	38667433	+	HSD17B7P2	0	78.1463	23.2622	54.884	78.801	22.3622	56.4388
chr10	38671997	38691780	-	SEPT7L	0	74.4271	23.5793	50.8478	79.6312	21.3665	58.2647
chr10	38717073	38741081	+	LOC399744	0	89.9934	19.0736	70.9197	90.1309	17.5989	72.532
chr10	38989726	38991371	+	ACTR3BP5	0	33.6449	1.31579	32.3291	49.3151	3.50877	45.8063
chr10	42827313	42863493	-	LOC441666	0	76.7745	17.8655	58.9089	80.1212	17.4417	62.6795
chr10	42970938	42990785	+	LOC84856	0	71.8209	16.9406	54.8803	75.5118	19.5071	56.0046
chr10	43008960	43048280	-	ZNF37BP	0	81.6359	17.4628	64.173	82.0297	19.6266	62.4031
chr10	43867091	43871783	+	FXYD4	0	83.2765	29.0419	54.2345	84.7458	27.0833	57.6624
chr10	43932573	43978007	+	ZNF487P	0	82.423	24.0921	58.3309	83.7097	22.6587	61.051
chr10	44124264	44170147	+	ZNF32-AS3	0	75.9925	19.6527	56.3398	76.2032	18.9812	57.222
chr10	44139319	44140495	+	ZNF32-AS1	0	95.8763	10.5263	85.35	97.8947	14.2292	83.6655
chr10	44141389	44143467	+	ZNF32-AS2	0	98.5507	34.5865	63.9643	94.6154	26.2976	68.3178
chr10	44282859	44285865	-	HNRNPA3P1	0	92.7445	17.9328	74.8117	92.5	21.709	70.791
chr10	44340753	44346070	+	C10orf136	0	89.0244	23.9105	65.1139	83.7349	23.5443	60.1906
chr10	44354858	44390881	+	LOC100506835	0	86.8811	28.8873	57.9938	86.6563	26.8094	59.8469
chr10	44404751	44465355	+	LOC283033	0	84.452	23.3726	61.0795	86.4434	22.9601	63.4833
chr10	44788197	44790097	+	LOC100130539	0	49.2063	19.3593	29.847	45.5696	21.6867	23.8829
chr10	45306471	45455137	-	TMEM72-AS1	0	82.2396	27.278	54.9616	80.7228	26.2312	54.4916
chr10	45406763	45430642	+	TMEM72	0	84.96	27.9595	57.0005	87.1287	28.7578	58.3709
chr10	45594923	45650044	-	LOC100133308	0	86.4319	20.5108	65.9211	85.8985	20.7113	65.1872
chr10	45650109	45681489	+	LOC338579	0	84.518	19.6008	64.9172	90.0542	19.0353	71.019
chr10	45798101	45811056	-	OR13A1	0	88.3311	17.1502	71.1808	89.2857	17.2808	72.0049
chr10	46737612	46762892	-	BMS1P5	0	77.6923	39.6104	38.0819	79.798	32.1429	47.6551
chr10	46897640	46939145	+	FAM35B	0	82.4876	20.3172	62.1704	85.0587	20.2767	64.782
chr10	46993545	47000568	+	GPRIN2	0	86.406	26.0235	60.3824	86.8074	28.6102	58.1972
chr10	47096453	47151400	-	LOC643650	0	81.5079	22.1959	59.312	81.4012	22.7256	58.6757
chr10	47133294	47133836	-	LOC728643	0	80.2632	22.0708	58.1923	75.7576	21.9512	53.8064
chr10	47157988	47174040	-	ANXA8L1	0	94.375	32.8652	61.5098	84.7328	34.8432	49.8896
chr10	47177221	47181688	-	FAM25B	0	87.5	33.3333	54.1667	80	16.6667	63.3333
chr10	47379719	47421238	+	FAM35B2	0	77.6968	18.1733	59.5235	83.959	18.4945	65.4646
chr10	47658233	47701446	+	ANTXRL	0	83.2759	27.9412	55.3347	85.6171	27.9242	57.6929
chr10	47746919	47763040	+	ANXA8L2	0	91.3793	20.1923	71.187	87.5	19.7309	67.7691
chr10	48155942	48158691	+	CTSL1P2	0	77.1429	14.4737	62.6692	84.6154	21.4286	63.1868
chr10	48185855	48186660	+	LOC642826	0	25	18.1818	6.81818	0	0	0
chr10	48413091	48416853	-	GDF2	0	93.797	25.2758	68.5212	87.9093	25.7449	62.1644
chr10	48844035	48862688	-	FRMPD2P1	0	87.037	25.8228	61.2143	83.5227	26.6667	56.8561
chr10	48927373	48952629	-	BMS1P5	0	77.9026	23.4923	54.4103	82.0069	25.625	56.3819
chr10	49203372	49207825	-	FAM25B	0	90.9804	18.6306	72.3498	87.6812	19.375	68.3062
chr10	49218158	49239658	-	LOC399753	0	93.8202	22.6885	71.1317	88.3527	25.431	62.9217
chr10	49364600	49383240	-	FRMPD2P1	0	71.1172	29.5894	41.5278	75.2834	29.2737	46.0097
chr10	50117528	50122280	-	LRRC18	0	94.517	16.7658	77.7512	95.0292	18.0488	76.9805
chr10	50193556	50193632	-	MIR4294	0	100	0	100	100	7.14286	92.8571
chr10	50329883	50359592	+	LOC100506733	0	86.6142	27.3342	59.28	88.3721	24.5933	63.7788
chr10	50339200	50342065	-	FAM170B	0	87.619	28.5417	59.0774	88.9381	26.4271	62.511
chr10	50507186	50535537	+	C10orf71	0	86.4444	21.8108	64.6337	86.3636	19.589	66.7746
chr10	50574160	50599907	-	DRGX	0	87.7231	20.0808	67.6423	87.6347	20.363	67.2717
chr10	50817140	50873150	+	CHAT	0	59.7244	13.1821	46.5423	58.1226	13.3395	44.7831
chr10	50818346	50820766	+	SLC18A3	0	3.47648	1.91176	1.56472	5.0171	2.29753	2.71957
chr10	50821153	50873150	+	CHAT	0	74.6261	15.7737	58.8524	75.541	16.342	59.199
chr10	50822082	50873150	+	CHAT	0	77.8233	16.3712	61.4521	76.3857	16.6726	59.713
chr10	50887683	50916956	+	C10orf53	0	75.7342	15.3664	60.3678	72.9586	15.347	57.6117
chr10	51253907	51371316	-	LOC728407	0	81.0164	26.7188	54.2977	83.8428	26.5353	57.3075
chr10	51549552	51562518	+	MSMB	0	89.7596	17.4265	72.3331	87.7306	19.1235	68.6071
chr10	51780941	51827563	-	FLJ31813	0	81.821	15.2328	66.5881	83.4989	17.3041	66.1948
chr10	52559168	52645435	-	A1CF	0	88.5515	19.4296	69.1219	87.2914	19.8656	67.4258
chr10	54056607	54073888	-	LOC100506939	0	49.0894	14.7509	34.3385	54.7867	18.8361	35.9506
chr10	54525139	54531460	-	MBL2	0	95.4128	22.2531	73.1597	90.6907	20.2516	70.4391
chr10	57358749	57360487	+	MTRNR2L5	0	94.7867	24.9534	69.8333	95.2153	25.4042	69.8112
chr10	60272903	60588845	+	BICC1	0	85.5291	23.2825	62.2465	84.958	23.1368	61.8212
chr10	60474774	60477293	+	LOC728640	0	85.9259	19.6172	66.3087	84.2105	18.1435	66.0671
chr10	61496747	61513203	-	M1	0	88.3965	22.3516	66.0448	84.0367	22.3552	61.6815
chr10	61717974	61720671	-	C10orf40	0	85.3659	31.3433	54.0226	78.6885	26.5306	52.1579
chr10	65132716	65132808	-	MIR1296	0	100	19.0476	80.9524	90	26.6667	63.3333
chr10	65224988	65226322	+	LOC84989	0	0.296736	0.212089	0.0846468	0.617284	0.271739	0.345545
chr10	66585284	66586634	+	ANXA2P3	0	93.3824	9.49721	83.8851	89.9225	18.7755	71.147
chr10	69865873	69971773	+	MYPN	0	87.7705	22.5095	65.261	86.7213	22.3985	64.3228
chr10	69869189	69971773	+	MYPN	0	87.6491	22.6633	64.9858	86.3961	22.7231	63.673
chr10	69990351	69991870	-	ATOH7	0	9.96016	4.81366	5.14649	12.5448	4.84848	7.69632
chr10	70320116	70454239	+	TET1	0	86.4635	31.1899	55.2737	86.1105	28.8886	57.2219
chr10	72014712	72043450	-	NPFFR1	0	83.0797	27.5238	55.5559	76.8722	27.1174	49.7548
chr10	72191691	72201465	-	NODAL	0	53.6441	21.7841	31.86	55.4281	26.0189	29.4091
chr10	72357103	72362531	-	PRF1	0	92.8983	24.8899	68.0084	91.9918	21.3287	70.6631
chr10	72530994	72545157	-	C10orf27	0	92.3657	26.1759	66.1898	89.6021	27.5383	62.0637
chr10	74119697	74336541	-	MIR1256	0	91.4448	28.9807	62.4641	90.8229	29.9542	60.8686
chr10	74653338	74692787	+	OIT3	0	91.0585	19.3469	71.7115	93.3512	19.4234	73.9278
chr10	74694937	74714510	-	PLA2G12B	0	88.5891	21.3533	67.2358	89.1084	19.4336	69.6748
chr10	75007124	75036742	+	C10orf103	0	66.1088	17.707	48.4018	71.3191	19.9453	51.3739
chr10	75404643	75415832	-	SYNPO2L	0	69.0305	24.6141	44.4164	67.9739	27.9749	39.9989
chr10	75458908	75490272	-	BMS1P4	0	76.3569	24.1651	52.1919	78.5117	22.1732	56.3384
chr10	75541807	75543406	+	CHCHD1	0	16.9492	6.37786	10.5713	29.375	15.9574	13.4176
chr10	75556271	75561157	-	LOC100507331	0	83.8624	34.0426	49.8199	80.2299	32.1973	48.0326
chr10	75669726	75682535	-	C10orf55	0	68	18.2154	49.7846	73.2824	21.3774	51.9051
chr10	76797593	76818272	-	DUPD1	0	89.4962	22.1902	67.306	86.1629	24.456	61.707
chr10	76854189	76868970	-	DUSP13	0	82.9482	24.1789	58.7693	87.1757	24.1012	63.0744
chr10	76854191	76859248	-	DUSP13	0	89.7436	24.5011	65.2425	92.3469	24.9431	67.4039
chr10	77056140	77121436	+	ZNF503-AS1	0	88.7341	17.1232	71.6109	89.9109	17.3081	72.6028
chr10	77161285	77168740	+	ZNF503-AS2	0	11.6377	5.12772	6.51001	18.3865	5.36096	13.0255
chr10	77163513	77168740	+	ZNF503-AS2	0	17.2727	7.11704	10.1557	24.2086	7.32513	16.8834
chr10	79686569	79689583	+	LOC100128292	0	51.735	24.0223	27.7127	33.995	14.5576	19.4375
chr10	80008381	80012402	+	LOC100132987	0	54.0984	27.439	26.6593	59.0133	28.2486	30.7647
chr10	80703082	80827205	-	LOC283050	0	82.3717	34.5366	47.835	81.3822	32.6499	48.7323
chr10	81315607	81320163	-	SFTPA2	0	88.3621	22.973	65.3891	89.1089	24.8731	64.2358
chr10	81370694	81375199	+	SFTPA1	0	88.4615	21.9764	66.4851	83.9506	22.7143	61.2363
chr10	81442730	81448650	+	LOC650623	0	88.121	25.331	62.79	92.7619	30.7116	62.0503
chr10	81664653	81691557	+	LOC100288974	0	76.6734	22.925	53.7484	75.8333	24.3391	51.4942
chr10	81679933	81682875	+	MBL1P	0	86.4865	18.319	68.1675	85.4054	22.1169	63.2885
chr10	81805988	81838949	-	LOC219347	0	81.6998	23.1327	58.5671	79.5895	22.6697	56.9198
chr10	81967465	81979413	+	LOC439990	0	87.2945	19.932	67.3624	78.0088	21.1343	56.8745
chr10	82031575	82049434	-	MAT1A	0	88.6288	22.7344	65.8944	90.7308	23.5628	67.168
chr10	82095861	82116500	-	DYDC1	0	81.3634	17.5211	63.8422	84.058	19.1347	64.9232
chr10	82116557	82127829	+	DYDC2	0	59.3516	13.2327	46.1189	80.0752	24.8276	55.2476
chr10	82297657	82406316	+	SH2D4B	0	87.2859	23.1911	64.0948	87.1361	21.7429	65.3931
chr10	82300574	82406316	+	SH2D4B	0	87.2533	22.862	64.3913	87.1804	21.4235	65.7569
chr10	85933553	85945050	+	C10orf99	0	77.624	24.1471	53.4769	81.5256	23.6246	57.901
chr10	85991275	86001217	-	LRIT1	0	93.0952	24.8105	68.2847	88.9943	23.4024	65.5919
chr10	86039735	86054415	+	LOC170425	0	82.7447	22.2813	60.4634	81.9259	20.8811	61.0448
chr10	87337487	87366972	+	LOC100507470	0	89.3372	26.9569	62.3803	87.5929	32.2168	55.3761
chr10	88414313	88426216	+	OPN4	0	82.2284	29.469	52.7594	82.5412	30.5337	52.0075
chr10	88780045	88784487	+	FAM25A	0	93.7838	23.1869	70.5969	93.883	25.5034	68.3796
chr10	88998423	89102315	-	LOC728190	0	80.976	31.663	49.3129	82.9823	32.6566	50.3257
chr10	89102167	89103331	+	LOC439994	0	0.806452	0.550459	0.255993	0	0	0
chr10	89156330	89167457	-	LOC728218	0	87.4459	23.6866	63.7593	85.0112	24.2476	60.7636
chr10	89578069	89605369	+	CFL1P1	0	85.5563	21.8256	63.7307	79.6341	18.378	61.2562
chr10	90346518	90366733	+	LIPJ	0	90.4881	16.9528	73.5353	91.4002	16.8085	74.5917
chr10	90424145	90438572	+	LIPF	0	91.8994	18.4697	73.4298	89.0173	15.4442	73.5731
chr10	90484300	90512513	+	LIPK	0	88.6351	17.7783	70.8568	86.8281	16.9387	69.8894
chr10	90521162	90537999	+	LIPN	0	85.3041	15.5676	69.7364	89.008	17.3224	71.6857
chr10	90562486	90580303	+	LIPM	0	87.1795	21.694	65.4855	86.7257	19.9372	66.7885
chr10	90579658	90611732	-	ANKRD22	0	89.3525	22.1374	67.2151	84.4763	18.506	65.9704
chr10	90751180	90752732	-	FAS-AS1	0	32.2259	14.5478	17.6781	37.9487	10.6732	27.2755
chr10	90823091	90823168	-	MIR4679-2	0	38.4615	28	10.4615	40	26.8293	13.1707
chr10	90965693	90967071	-	CH25H	0	33.4975	14.2045	19.293	16.3755	8.38323	7.99231
chr10	91137812	91144962	+	IFIT1B	0	90.184	29.8646	60.3194	89.4558	29.8611	59.5947
chr10	91190050	91295313	-	SLC16A12	0	85.7353	19.7292	66.0061	84.3556	20.3017	64.0539
chr10	91451056	91457685	-	FLJ37201	0	90.2613	29.6505	60.6108	87.6404	28.4178	59.2226
chr10	91589249	91600618	+	LOC643529	0	56.2092	13.2182	42.991	72.0624	15.5452	56.5171
chr10	92671856	92681032	-	ANKRD1	0	87.8698	30.9735	56.8964	82.2378	28.2462	53.9916
chr10	92911760	92912837	-	NUDT9P1	0	96.2963	27.0588	69.2375	100	33.0275	66.9725
chr10	93066718	93371217	-	LOC100188947	0	83.4184	24.532	58.8865	83.7137	24.9511	58.7626
chr10	94178242	94180410	-	MARK2P9	0	66.2857	20.3163	45.9694	54.6296	13.3172	41.3124
chr10	94821020	94828454	+	CYP26C1	0	37.592	15.9074	21.6845	34.8969	13.1194	21.7775
chr10	94833231	94837641	+	CYP26A1	0	11.3356	2.72727	8.60831	14.3529	6.17463	8.17832
chr10	94833646	94837641	+	CYP26A1	0	12.6566	2.9453	9.71134	15.4639	7.17154	8.29237
chr10	95256368	95288849	+	CEP55	0	83.9409	18.3522	65.5886	83.0041	17.6204	65.3837
chr10	95256388	95288849	+	CEP55	0	83.9986	18.3629	65.6357	83.4589	17.648	65.8109
chr10	95372344	95425429	+	PDE6C	0	89.1291	20.6974	68.4318	89.9775	20.2151	69.7624
chr10	95717896	95721672	-	PIPSL	0	94.5073	23.7131	70.7942	92.4528	16.8913	75.5615
chr10	96039046	96046827	-	LOC100128054	0	80.1739	31.2875	48.8864	85.0288	32.1332	52.8956
chr10	96305573	96361856	+	HELLS	0	87.1692	15.749	71.4202	91.4327	16.2257	75.207
chr10	96443250	96495947	+	CYP2C18	0	83.5244	13.3015	70.2228	81.973	11.2602	70.7128
chr10	96522462	96612671	+	CYP2C19	0	81.8697	11.0292	70.8404	82.158	11.6769	70.481
chr10	96698414	96749148	+	CYP2C9	0	82.3594	11.2709	71.0884	85.4942	13.2548	72.2394
chr10	96953956	96988686	+	C10orf129	0	90.4566	23.1319	67.3247	89.9425	23.6327	66.3099
chr10	97512962	97849992	-	LOC728558	0	82.8795	22.7035	60.1761	81.6861	22.422	59.2641
chr10	97667721	97698415	+	C10orf131	0	82.4731	18.8454	63.6277	87.8329	18.5194	69.3135
chr10	97759847	97792441	+	CC2D2B	0	89.1772	19.3853	69.7919	88.1171	20.6357	67.4814
chr10	98064084	98098321	+	DNTT	0	85.4346	23.3021	62.1325	87.0094	22.3514	64.658
chr10	98862512	98863504	+	LOC100505540	0	83.6066	24.5192	59.0873	66.6667	22.1402	44.5264
chr10	98912798	99052430	-	ARHGAP19-SLIT1	0	78.2224	24.7144	53.5079	79.4332	23.7547	55.6785
chr10	99349449	99350691	+	C10orf62	0	83.0508	31.9018	51.149	80.597	33.6066	46.9905
chr10	101292689	101296280	+	NKX2-3	0	13.2626	4.27252	8.99008	23.5165	9.83425	13.6822
chr10	101542462	101611662	+	ABCC2	0	86.4389	18.0733	68.3655	86.6121	18.6449	67.9671
chr10	101686965	101718755	+	DNMBP-AS1	0	89.9404	28.8975	61.0429	91.5166	27.5688	63.9479
chr10	101802064	101841642	-	CPN1	0	87.8665	17.8771	69.9894	87.4513	19.1598	68.2916
chr10	101996912	101997059	-	SNORA12	0	100	33.3333	66.6667	93.3333	15.5556	77.7778
chr10	102133332	102148111	+	LINC00263	0	73.0964	28.3624	44.7341	87.0336	27.6752	59.3584
chr10	102222811	102243399	+	WNT8B	0	70.617	16.878	53.739	72.3164	16.5428	55.7736
chr10	102505467	102589698	+	PAX2	0	63.6351	15.2533	48.3818	58.6927	14.5445	44.1482
chr10	102672325	102719347	+	FAM178A	0	78.085	31.7842	46.3008	78.6263	28.2973	50.329
chr10	102734741	102734841	+	MIR608	0	100	40	60	100	54.5455	45.4545
chr10	102849077	102890903	-	TLX1NB	0	70.7029	17.2303	53.4726	63.8734	16.6418	47.2317
chr10	102891060	102897546	+	TLX1	0	8.91583	3.64346	5.27237	8.97853	3.24523	5.7333
chr10	102986732	102988717	-	LBX1	0	10.3376	3.79845	6.5391	8.54701	2.94494	5.60207
chr10	102989350	102998616	+	FLJ41350	0	22.561	7.28477	15.2762	18.1244	4.66126	13.4632
chr10	103361173	103361254	-	MIR3158-2	0	100	35.7143	64.2857	95.6522	27.2727	68.3794
chr10	103529886	103535759	-	FGF8	0	54.4248	19.5316	34.8932	62.9526	20	42.9526
chr10	103578824	103588646	+	LOC100289509	0	83.0146	32.307	50.7076	88.359	35.9144	52.4446
chr10	103986142	103989344	+	ELOVL3	0	64.9485	17.8571	47.0913	71.4588	14.5712	56.8876
chr10	103989945	104001231	-	PITX3	0	45.8194	16.0316	29.7878	47.3764	14.7655	32.611
chr10	104196268	104196341	+	MIR146B	0	100	26.6667	73.3333	80	40	40
chr10	104209573	104216050	+	LOC100505761	0	42.0584	22.9698	19.0886	37.7551	18.3473	19.4078
chr10	104474297	104498946	+	SFXN2	0	75.3604	22.1386	53.2218	76.752	23.3254	53.4266
chr10	104613966	104661655	+	C10orf32-AS3MT	0	77.5027	22.0059	55.4968	83.2051	23.4113	59.7938
chr10	105005643	105007773	+	LOC729020	0	91.1602	21.8837	69.2766	84.1463	26.3708	57.7756
chr10	105154009	105154158	-	MIR1307	0	82.3529	38.4615	43.8914	69.6429	37.4603	32.1825
chr10	105232560	105238997	-	CALHM3	0	89.8051	20.6448	69.1603	84.4755	22.6981	61.7775
chr10	105506536	105515167	+	LOC100505839	0	91.4701	33.5655	57.9046	92.8222	33.6047	59.2175
chr10	105791045	105845638	-	COL17A1	0	87.2201	29.3078	57.9123	84.1611	28.8105	55.3506
chr10	105807846	105807944	-	MIR936	0	100	18.1818	81.8182	33.3333	31.25	2.08333
chr10	105978546	105978641	-	MIR609	0	100	20	80	75	50	25
chr10	106113521	106214848	+	CCDC147	0	87.4789	21.1331	66.3458	85.4472	21.4453	64.0019
chr10	111705316	111768139	-	LOC100505933	0	71.4683	28.4073	43.061	68.1103	27.9199	40.1905
chr10	112628647	112630662	-	LOC282997	0	90.3614	32.7273	57.6342	92.4528	33.3782	59.0746
chr10	112696360	112697013	-	RPL13AP6	0	96.7742	32.1321	64.6421	96.9325	30.7692	66.1633
chr10	114043492	114063070	+	TECTB	0	87.0312	24.1981	62.8331	84.1854	25.817	58.3684
chr10	114067935	114116353	-	GUCY2GP	0	87.126	19.7125	67.4135	86.9897	19.9016	67.0881
chr10	114393928	114394013	+	MIR4295	0	50	46.6667	3.33333	81.8182	38.7097	43.1085
chr10	114610672	114615127	+	LOC143188	0	93.2432	26.015	67.2282	87	25.9724	61.0276
chr10	115511212	115542192	+	C10orf81	0	88.0417	23.4743	64.5674	86.8138	23.1943	63.6195
chr10	115524577	115537489	+	C10orf81	0	88.609	25.8942	62.7148	87.163	22.9499	64.2132
chr10	115933863	115933938	-	MIR2110	0	0	0	0	4.7619	0	4.7619
chr10	115999017	116049751	+	VWA2	0	81.9144	25.4094	56.505	81.5076	26.8081	54.6995
chr10	118083939	118139541	+	C10orf96	0	89.2049	17.2089	71.9959	86.1034	17.2171	68.8863
chr10	118187423	118237468	+	PNLIPRP3	0	86.8708	20.2016	66.6692	85.2951	20.2728	65.0223
chr10	118305427	118327367	+	PNLIP	0	86.7368	17.6564	69.0805	85.7625	17.5125	68.25
chr10	118350489	118368686	+	PNLIPRP1	0	86.1686	21.5879	64.5807	84.4668	21.0665	63.4003
chr10	118380464	118404654	+	PNLIPRP2	0	79.7512	21.6275	58.1237	78.7234	19.7919	58.9315
chr10	118609022	118642112	+	ENO4	0	81.7236	22.6837	59.0399	81.6434	24.3979	57.2455
chr10	119243803	119304579	-	EMX2OS	0	58.8102	17.4868	41.3233	57.5453	17.1732	40.3721
chr10	119806331	119969665	+	CASC2	0	86.2505	21.7603	64.4902	86.7998	22.8349	63.9649
chr10	120863628	120897376	+	FAM45B	0	77.6674	30.1391	47.5283	82.5388	26.7294	55.8093
chr10	121718024	121718104	+	MIR4682	0	100	5.26316	94.7368	100	40	60
chr10	122521323	122610691	-	LOC283089	0	86.8278	26.1895	60.6383	86.372	27.6071	58.7649
chr10	124214178	124216868	+	ARMS2	0	91.2088	34.9576	56.2512	87.7301	35.3488	52.3812
chr10	124457224	124459338	-	C10orf120	0	90.5512	23.242	67.3092	89.9281	18.6014	71.3267
chr10	124516209	124557161	+	FLJ46361	0	84.2057	19.1398	65.0659	79.7814	19.2205	60.5609
chr10	124591670	124605691	-	CUZD1	0	90.6217	21.6537	68.968	91.4621	20.6913	70.7708
chr10	124639148	124658230	+	LOC399815	0	73.6689	13.0772	60.5917	74.9091	13.3946	61.5144
chr10	124670216	124672627	+	FAM24A	0	80.531	19.7832	60.7478	82.7957	20	62.7957
chr10	124907637	124910188	+	HMX2	0	4.3222	2.50139	1.82081	4.25777	1.53928	2.71849
chr10	126135997	126138550	-	NKX1-2	0	7.60456	4.25532	3.34924	5.71429	5.10276	0.611522
chr10	126721351	126721439	-	MIR4296	0	50	19.0476	30.9524	100	18.1818	81.8182
chr10	127262939	127267014	+	LOC100169752	0	91.8033	19.5876	72.2156	87	18.9055	68.0945
chr10	127344262	127371713	-	C10orf122	0	89.2461	17.1807	72.0653	88.543	19.5715	68.9715
chr10	127371811	127398246	+	LOC283038	0	85.31	24.1888	61.1212	87.0056	24.2801	62.7256
chr10	127393858	127408062	-	FLJ37035	0	72.7273	21.6672	51.0601	75.1691	19.9789	55.1901
chr10	127455026	127464390	-	MMP21	0	86.7122	26.5382	60.174	84.9347	26.7943	58.1404
chr10	127508308	127508391	+	MIR4484	0	100	14.5833	85.4167	100	9.09091	90.9091
chr10	129347612	129350935	+	NPS	0	70.0965	25	45.0965	67.507	24.8439	42.6631
chr10	129535537	129539450	+	FOXI2	0	14.4882	6.63475	7.85344	17.377	6.40763	10.9694
chr10	129676113	129691211	-	CLRN3	0	87.0209	25.3974	61.6235	83.254	27.8493	55.4047
chr10	129894924	129924468	-	MKI67	0	82.6343	18.0537	64.5806	81.1088	18.7652	62.3436
chr10	131641562	131641638	-	MIR4297	0	88	34.375	53.625	42.8571	27.8689	14.9883
chr10	131862161	131909081	-	LOC387723	0	81.0249	21.3427	59.6822	82.9173	20.4512	62.4662
chr10	131904272	131907101	+	CTAGE7P	0	81.3299	25.6329	55.697	85.8156	27.345	58.4706
chr10	132760850	132760931	-	MIR378C	0	75	28.5714	46.4286	100	23.0769	76.9231
chr10	133604733	133622535	-	FLJ46300	0	75.504	19.1176	56.3863	72.6365	19.6819	52.9547
chr10	134258713	134261825	+	C10orf91	0	87.7155	28.0203	59.6952	84.104	29.4227	54.6813
chr10	134598319	134599537	-	NKX6-2	0	5.75	1.69972	4.05028	2.73224	1.51947	1.21277
chr10	134779037	134790001	+	LOC399829	0	79.9172	20.7292	59.188	79.4811	23.7915	55.6896
chr10	135043777	135045062	+	UTF1	0	3.18627	1.56454	1.62174	3.60577	3.04348	0.562291
chr10	135051407	135055433	+	VENTX	0	63.7333	19.194	44.5393	53.3333	15.7953	37.538
chr10	135061014	135061124	-	MIR202	0	56.6667	21.7391	34.9275	50	16.2393	33.7607
chr10	135075919	135090407	-	ADAM8	0	84.1849	24.2759	59.9091	84.252	23.21	61.042
chr10	135160843	135166187	+	PRAP1	0	69.337	29.0144	40.3226	82.1074	29.9552	52.1522
chr10	135185059	135185167	-	MIR3944	0	96.6667	42.8571	53.8095	90.1639	36.7925	53.3715
chr10	135267431	135281953	+	LOC619207	0	81.4533	17.2635	64.1898	78.9571	17.3278	61.6292
chr10	135380222	135383462	-	SPRNP1	0	62.2024	9.20245	52.9999	78.9668	13.1542	65.8126
chr10	135438602	135440299	-	FRG2B	0	69.1176	13.8462	55.2715	63.6364	6.94444	56.6919
chr10	135480367	135485275	+	DUX4L2	0	48.75	10.8434	37.9066	40	2.40964	37.5904
chr10	135480368	135485275	+	DUX4	0	48.75	10.8434	37.9066	40	2.40964	37.5904
chr10	135480370	135485275	+	DUX4L7	0	48.75	10.8434	37.9066	40	2.40964	37.5904
chr10	135480431	135485275	+	DUX2	0	48.75	10.8434	37.9066	40	2.40964	37.5904
chr10	135483677	135488584	+	DUX4	0	48.2234	4.87805	43.3453	46.9965	5.80913	41.1873
chr10	135483680	135491883	+	DUX4L7	0	37.7404	10.4651	27.2753	44.9102	5.73477	39.1754
chr10	135483741	135488584	+	DUX2	0	48.2234	4.87805	43.3453	46.9965	5.80913	41.1873
chr10	135493659	135498492	+	DUX2	0	52.0202	3.0303	48.9899	4.7619	4.16667	0.595238
chr11	126986	131920	-	LOC100133161	0	89.1892	14.2857	74.9035	87.8571	21.7765	66.0806
chr11	193079	194500	+	LOC653486	0	84.6715	23.4286	61.243	83.7079	15.8537	67.8542
chr11	196760	200258	+	ODF3	0	80.4762	32.1937	48.2825	83.6449	31.6254	52.0194
chr11	278569	285304	+	NLRP6	0	24.7432	8.87728	15.8659	27.4262	10.2694	17.1567
chr11	298202	299526	-	IFITM5	0	85	20.6557	64.3443	84.1667	16.6102	67.5565
chr11	308106	309410	+	IFITM2	0	55.3459	22.1429	33.2031	61.7021	27.8049	33.8972
chr11	313990	315272	+	IFITM1	0	86.0294	24.4505	61.5789	80.6452	30.7042	49.9409
chr11	319672	320914	-	IFITM3	0	29.5238	23.4375	6.08631	47.9532	22.884	25.0692
chr11	417929	442011	-	ANO9	0	81.6733	18.6348	63.0385	78.5412	19.6854	58.8558
chr11	554849	560779	-	C11orf35	0	43.4783	22.2222	21.256	51.7475	14.0371	37.7103
chr11	565656	568457	-	MIR210HG	0	72.4051	40.1961	32.209	66.3082	38.0655	28.2427
chr11	568088	568198	-	MIR210	0	0	0	0	18.1818	5.55556	12.6263
chr11	616564	625067	-	CDHR5	0	90.4846	28.4422	62.0424	89.4548	30.3075	59.1473
chr11	626312	627173	-	SCT	0	33.0189	17.2	15.8189	58.5366	7.35931	51.1773
chr11	779453	780755	+	NS3BP	0	87.9518	40	47.9518	86.7925	43.7158	43.0766
chr11	811680	811814	+	SNORA52	0	70	48.4848	21.5152	72.7273	27.6596	45.0677
chr11	1074874	1104417	+	MUC2	0	87.4622	17.344	70.1183	89.4078	14.8683	74.5395
chr11	1244294	1283406	+	MUC5B	0	86.3258	25.1923	61.1335	86.253	23.4644	62.7886
chr11	1330937	1331937	+	LOC255512	0	41.989	22.114	19.8749	36.5482	17.7542	18.7941
chr11	1593970	1620414	+	LOC338651	0	68.8545	22.873	45.9815	70.2079	23.0098	47.1981
chr11	1605571	1606513	-	KRTAP5-1	0	83.3333	24.3902	58.9431	89.2857	29.927	59.3587
chr11	1618406	1619524	-	KRTAP5-2	0	77.7778	19.1489	58.6288	90.9091	27.193	63.7161
chr11	1628794	1629693	-	KRTAP5-3	0	62.5	24	38.5	61.5385	26.7606	34.7779
chr11	1642187	1643368	-	KRTAP5-4	0	100	29.1667	70.8333	72.093	13.3333	58.7597
chr11	1651032	1652159	+	KRTAP5-5	0	66.6667	15.1163	51.5504	86.5385	24.2291	62.3094
chr11	1686828	1689086	+	FAM99A	0	74	19.2691	54.7309	88.4615	19.0476	69.4139
chr11	1704499	1706859	-	FAM99B	0	81.6514	11.6	70.0514	81.7308	15.3846	66.3462
chr11	1718424	1718985	+	KRTAP5-6	0	42.8571	12.5	30.3571	71.4286	28	43.4286
chr11	1855673	1858750	+	SYT8	0	93.5223	19.9546	73.5676	83.7736	24.0202	59.7534
chr11	1860232	1862910	+	TNNI2	0	87.5912	21.813	65.7782	91.8644	19.8198	72.0446
chr11	1860718	1862910	+	TNNI2	0	87.1391	21.5852	65.5539	91.3534	17.7177	73.6357
chr11	1861431	1862910	+	TNNI2	0	88.3152	22.2015	66.1137	92.9648	18.3036	74.6613
chr11	1940798	1959936	+	TNNT3	0	84.8	23.9794	60.8206	84.7322	22.7545	61.9778
chr11	2004438	2011150	-	MRPL23-AS1	0	85.9504	31.2214	54.729	85.443	32.726	52.717
chr11	2016405	2019065	-	H19	0	88.7712	22.1398	66.6314	88.651	22.8381	65.8128
chr11	2017988	2018061	-	MIR675	0	100	3.7037	96.2963	100	13.6364	86.3636
chr11	2150341	2182439	-	INS-IGF2	0	47.9836	13.0775	34.9062	41.4005	12.6697	28.7308
chr11	2155363	2155439	-	MIR483	0	100	26.6667	73.3333	58.3333	33.3333	25
chr11	2161757	2169896	+	IGF2-AS	0	14.389	4.16247	10.2265	14.5473	4.71579	9.83151
chr11	2167852	2182439	-	INS-IGF2	0	66.2527	17.1358	49.1169	61.8306	17.1063	44.7243
chr11	2181008	2182439	-	INS	0	87.1951	21.1699	66.0252	89.5	20.0864	69.4136
chr11	2185158	2193035	-	TH	0	67.3548	26.0079	41.347	70.3825	20.3488	50.0337
chr11	2289727	2292182	-	ASCL2	0	5.84416	1.96629	3.87786	4.02477	2.40314	1.62163
chr11	2317506	2323143	-	C11orf21	0	81.4815	18.4013	63.0801	82.7225	18.9796	63.7429
chr11	2423522	2425106	+	TSSC4	0	89.6552	36.2745	53.3807	91.6084	27.2727	64.3357
chr11	2425745	2444275	-	TRPM5	0	81.8952	16.0652	65.83	82.9567	19.2839	63.6728
chr11	2629557	2721228	-	KCNQ1OT1	0	85.2079	24.3052	60.9026	80.8672	22.9948	57.8724
chr11	2891262	2893336	+	KCNQ1DN	0	77.1242	33.2248	43.8994	57.3248	35.7995	21.5253
chr11	2909326	2925175	-	SLC22A18AS	0	68.4509	22.9675	45.4833	70.2428	24.0026	46.2402
chr11	2949502	2950650	-	PHLDA2	0	6.36792	4.39462	1.97331	8.35381	3.09917	5.25463
chr11	2985000	2985123	-	SNORA54	0	100	48.6486	51.3514	96.6667	53.3333	43.3333
chr11	3239173	3240043	-	MRGPRG	0	85.7143	14.8325	70.8817	95.7143	19.3825	76.3318
chr11	3239561	3244361	+	C11orf36	0	88.3178	19.4239	68.8939	80.0344	23.2008	56.8337
chr11	3249040	3253616	-	MRGPRE	0	83.4758	20.8084	62.6674	84.0864	19.4599	64.6266
chr11	3402190	3430378	+	LOC650368	0	89.2562	16.5503	72.7059	88.1439	16.6891	71.4547
chr11	3411936	3413145	-	OR7E12P	0	61.8182	7.04225	54.7759	89.8305	13.1313	76.6992
chr11	3647713	3658789	+	TRPC2	0	93.3555	17.9749	75.3806	93.0441	20.4503	72.5938
chr11	3666360	3685646	+	ART1	0	90.5768	21.7446	68.8322	90.5026	19.3107	71.1918
chr11	3877291	3877371	+	MIR4687	0	0	0	0	0	0	0
chr11	4208381	4223883	+	LOC100506082	0	65.8377	18.0105	47.8272	74.9094	16.2696	58.6398
chr11	4388492	4389616	-	OR52B4	0	86.2069	11.4458	74.7611	86.747	8.29694	78.45
chr11	4470524	4471591	+	OR52K2	0	89.5833	9.5	80.0833	97.2222	12	85.2222
chr11	4510108	4511138	+	OR52K1	0	93.3333	10.6383	82.695	95.614	18.0672	77.5468
chr11	4566420	4567374	+	OR52M1	0	89.1566	13.1429	76.0138	92.1429	13.3562	78.7867
chr11	4592652	4599050	-	C11orf40	0	82.5436	15.8637	66.68	85.2381	16.7976	68.4405
chr11	4608020	4609135	+	OR52I2	0	96.875	12.5984	84.2766	95	20.1149	74.8851
chr11	4615268	4616243	+	OR52I1	0	97.561	34.4444	63.1165	92.6829	24.1611	68.5219
chr11	4660944	4662068	+	OR51D1	0	96	9.83607	86.1639	89.1089	17.9894	71.1195
chr11	4665155	4676716	+	OR51E1	0	87.7395	15.8904	71.8491	85.3135	15.4582	69.8554
chr11	4701400	4719076	-	OR51E2	0	85.8511	16.5126	69.3385	88.1036	16.9723	71.1312
chr11	4790208	4791147	-	OR51F1	0	86.2069	13.8614	72.3455	86.2745	15.1943	71.0802
chr11	4824662	4825610	-	OR52R1	0	87.8788	9.375	78.5038	95.5556	13.4921	82.0635
chr11	4842615	4843644	+	OR51F2	0	96.5517	17.3611	79.1906	89.3082	13.9053	75.4029
chr11	4869466	4870438	-	OR51S1	0	100	9.30233	90.6977	84.6939	15.1111	69.5828
chr11	4903048	4904113	+	OR51T1	0	91.2281	15.4286	75.7995	79.3651	13.9818	65.3833
chr11	4928599	4929538	+	OR51A7	0	83.3333	15	68.3333	91.1765	25	66.1765
chr11	4935948	4936893	-	OR51G2	0	100	12.6984	87.3016	92.9204	10.6942	82.2262
chr11	4944603	4945569	-	OR51G1	0	79.7619	13.7931	65.9688	86.5741	11.7308	74.8433
chr11	4967388	4968330	-	OR51A4	0	57.1429	14.2857	42.8571	80.5556	5.14706	75.4085
chr11	4976001	4976943	-	OR51A2	0	50	0	50	90.4762	4.34783	86.1284
chr11	5009423	5013659	+	MMP26	0	93.1579	16.8591	76.2988	88.6447	18.0195	70.6252
chr11	5020212	5021160	+	OR51L1	0	77.4194	5.26316	72.1562	86.5385	6.66667	79.8718
chr11	5067755	5068691	+	OR52J3	0	87.931	19.1667	68.7644	93.2	15.625	77.575
chr11	5079879	5080857	-	OR52E2	0	88.4615	18.9189	69.5426	88.8	13.0178	75.7822
chr11	5152921	5153872	-	OR52A5	0	84.2105	15.0943	69.1162	90.678	23.6434	67.0346
chr11	5172660	5173599	-	OR52A1	0	80.9524	12.766	68.1864	83.3333	14.9606	68.3727
chr11	5220964	5221930	-	OR51V1	0	78.5714	24.0602	54.5113	80.2083	21.9178	58.2905
chr11	5246695	5248301	-	HBB	0	80.7692	27.7027	53.0665	88.6792	23.1638	65.5154
chr11	5254058	5255858	-	HBD	0	89.7959	13.913	75.8829	91.4894	20.7207	70.7686
chr11	5263184	5264822	-	HBBP1	0	89.1892	16.3347	72.8545	90.7692	18.0952	72.674
chr11	5269501	5271087	-	HBG1	0	72.1739	10.2881	61.8858	80.4348	19.6262	60.8086
chr11	5274420	5276011	-	HBG2	0	79.1304	16.5354	62.595	85.7143	16.1616	69.5527
chr11	5289579	5291373	-	HBE1	0	90.2655	14.5522	75.7132	85.4167	23.0769	62.3397
chr11	5322243	5323176	-	OR51B4	0	87.3016	9.03226	78.2693	90.0826	14.8472	75.2355
chr11	5344527	5345582	-	OR51B2	0	83.3333	17.1642	66.1692	87.6289	16.4659	71.163
chr11	5362112	5526882	-	OR51B5	0	85.9076	16.4272	69.4803	83.9754	15.6104	68.365
chr11	5363743	5526882	-	OR51B5	0	85.8342	16.4213	69.4129	83.9876	15.6071	68.3805
chr11	5372737	5373676	+	OR51B6	0	83.6364	13.75	69.8864	94.7917	19.4969	75.2948
chr11	5410606	5411664	+	OR51M1	0	94.4444	9.31677	85.1277	91.6084	11.3269	80.2815
chr11	5443340	5444436	+	OR51Q1	0	90	15.3153	74.6847	89.2655	9.85222	79.4133
chr11	5461771	5462783	-	OR51I1	0	76.3158	9.90099	66.4148	74.4186	9.52381	64.8948
chr11	5474637	5475707	+	OR51I2	0	97.0588	11.215	85.8439	94.5736	14.7727	79.8009
chr11	5509914	5510978	+	OR52D1	0	89.4737	5.6338	83.8399	97.4359	8.73786	88.698
chr11	5528529	5531153	-	UBQLN3	0	91.7808	17.9704	73.8104	92.9577	17.1271	75.8307
chr11	5535622	5537956	-	UBQLNL	0	93.1034	17.7778	75.3257	92.0792	25.7143	66.3649
chr11	5565790	5566753	-	OR52H1	0	92.9577	16.6667	76.2911	90.9722	11.6197	79.3525
chr11	5602106	5603114	+	OR52B6	0	82.0513	14.1509	67.9003	93.2836	10.5058	82.7777
chr11	5617864	5665625	+	TRIM6-TRIM34	0	86.8606	19.4447	67.4158	87.7321	20.0128	67.7193
chr11	5664411	5687610	+	TRIM78P	0	93.1432	17.1221	76.0211	91.8993	18.0625	73.8368
chr11	5757677	5758768	+	OR56B1	0	92.8571	22.2222	70.6349	84.375	18.75	65.625
chr11	5775922	5776959	+	OR52N4	0	93.5484	24.1379	69.4105	84.5238	9.35673	75.1671
chr11	5798863	5799897	-	OR52N5	0	100	18.5567	81.4433	89.5062	10.5085	78.9977
chr11	5809083	5810046	-	OR52N1	0	88.5714	18.8235	69.7479	73.0769	20.2381	52.8388
chr11	5841565	5842531	+	OR52N2	0	92.3077	21.1538	71.1538	90.9091	16.2162	74.6929
chr11	5862185	5863127	-	OR52E6	0	100	11.1111	88.8889	74.1176	17.8744	56.2433
chr11	5877978	5878932	-	OR52E8	0	75	8.26446	66.7355	87.8378	17.1429	70.695
chr11	5905522	5906461	+	OR52E4	0	92	7.8125	84.1875	94.2308	11.1111	83.1197
chr11	5968576	5969524	+	OR56A3	0	71.4286	10.7692	60.6593	90.3226	14.6919	75.6306
chr11	5988782	5989724	-	OR56A5	0	72	14.2857	57.7143	78.7234	12.9252	65.7982
chr11	6007121	6008215	-	OR52L1	0	92.3077	13.6691	78.6386	87.9121	10.6838	77.2283
chr11	6023280	6024378	-	OR56A4	0	72.7273	24.8276	47.8997	87.7863	20.2046	67.5817
chr11	6047900	6048971	-	OR56A1	0	74.0741	10.2564	63.8177	87.1212	20	67.1212
chr11	6129008	6129968	+	OR56B4	0	89.6552	21.4286	68.2266	86	18.6047	67.3953
chr11	6190584	6191556	-	OR52B2	0	93.0233	9.32203	83.7012	85.9375	18.5185	67.419
chr11	6220453	6221416	+	OR52W1	0	97.619	25.1799	72.4392	92.4051	25.974	66.431
chr11	6226797	6232365	+	C11orf42	0	90	26.4033	63.5967	91.9481	24.3719	67.5762
chr11	6260321	6265707	+	CNGA4	0	90.5579	16.0075	74.5504	92.3339	16.1934	76.1405
chr11	6340175	6341740	-	PRKCDBP	0	38.3607	10.2672	28.0934	47.6804	10.5028	37.1776
chr11	6452267	6462254	-	HPX	0	89.6732	21.662	68.0112	90.5074	20.8333	69.674
chr11	6632047	6633475	-	TAF10	0	14.4828	10.0683	4.4145	21.131	7.44681	13.6841
chr11	6734380	6743110	-	GVINP1	0	88.1783	19.7794	68.3989	87.5	19.0616	68.4384
chr11	6789237	6790188	-	OR2AG2	0	94.1176	6.08696	88.0307	94.9367	11.1111	83.8256
chr11	6806247	6807245	+	OR2AG1	0	88.8889	17.1875	71.7014	97.619	21.6667	75.9524
chr11	6815755	6817139	-	OR6A2	0	90.7692	18.9189	71.8503	94.5455	16.7857	77.7597
chr11	6866913	6867867	+	OR10A5	0	93.0233	10.8696	82.1537	88.8112	10.0358	78.7753
chr11	6890985	6891897	+	OR10A2	0	95.5556	5.7971	89.7585	90.3846	13.5135	76.8711
chr11	6897855	6898850	+	OR10A4	0	95.2381	16.8317	78.4064	93.9759	16.6667	77.3092
chr11	6912804	6913731	-	OR2D2	0	94.4444	17.4603	76.9841	91.3043	13.5714	77.7329
chr11	6942232	6943225	+	OR2D3	0	97.2973	6.17284	91.1245	93.3333	22.7907	70.5426
chr11	6947653	6979278	+	ZNF215	0	68.9749	12.7465	56.2284	72.4657	13.8585	58.6072
chr11	7041699	7092757	+	NLRP14	0	75.8233	17.5238	58.2995	82.9024	19.0843	63.8181
chr11	7110164	7112379	+	RBMXL2	0	89.9846	9.59538	80.3892	82.4726	7.06977	75.4028
chr11	7710668	7727941	-	OVCH2	0	83.4921	24.6552	58.8369	80.5007	22.5126	57.9881
chr11	7817520	7818489	-	OR5P2	0	94.2857	2.20588	92.0798	92.3077	8.69565	83.612
chr11	7846583	7847519	-	OR5P3	0	94.7368	18.4211	76.3158	84.2105	17.037	67.1735
chr11	7870597	7871118	+	OR5E1P	0	74.1379	22.9592	51.1787	63.7363	18.9024	44.8338
chr11	7872297	7927502	-	LOC283299	0	81.0087	16.2379	64.7708	78.9527	16.1131	62.8396
chr11	7949264	7950209	-	OR10A6	0	93.1507	13.4146	79.7361	80.8333	12.1429	68.6905
chr11	7960122	7961067	-	OR10A3	0	88.5057	13.2979	75.2079	87.6712	17.6724	69.9988
chr11	7981155	7985059	-	NLRP10	0	87.8628	14.6172	73.2456	92.953	16.7488	76.2043
chr11	8705773	8705903	+	SNORA3	0	72.7273	33.7079	39.0194	78.3784	40.4494	37.9289
chr11	8706985	8707116	+	SNORA45	0	100	35.4839	64.5161	62.5	29.5455	32.9545
chr11	8941622	8954553	-	C11orf16	0	90.4878	23.6812	66.8066	89.3194	23.2088	66.1106
chr11	8959118	8964580	-	ASCL3	0	92.0949	16.0743	76.0205	87.4735	18.8558	68.6177
chr11	9115909	9117737	+	KRT8P41	0	93.5361	20.5371	72.999	96.5217	19.9475	76.5742
chr11	9450312	9450501	+	SNORA23	0	66.6667	25	41.6667	66.6667	38.4615	28.2051
chr11	9776316	9781080	-	LOC440028	0	46.1059	22.055	24.0509	46.7257	22.411	24.3147
chr11	9779839	9832866	+	LOC283104	0	85.8051	29.9368	55.8683	81.7423	30.441	51.3013
chr11	10529433	10530723	-	MTRNR2L8	0	78.4615	18.75	59.7115	94.4805	29.9882	64.4923
chr11	10529816	10529873	-	MIR4485	0	49.1228	10.7843	38.3385	97.2222	27.0492	70.173
chr11	10562782	10621479	+	MRVI1-AS1	0	84.2754	26.3397	57.9357	84.962	27.0243	57.9377
chr11	10823013	10823155	-	SNORD97	0	77.4194	27.1429	50.2765	83.3333	31.5068	51.8265
chr11	10879763	10900823	+	LOC729013	0	69.218	25.2994	43.9186	79.5012	23.9583	55.5429
chr11	11373488	11374904	-	CSNK2A1P	0	91.0217	26.0062	65.0155	94.686	34.5572	60.1288
chr11	12308446	12380691	+	MICALCL	0	82.7608	23.8356	58.9252	85.7356	23.0236	62.712
chr11	13001080	13011095	-	LOC100506305	0	87.6812	25.684	61.9972	87.7215	23.3906	64.331
chr11	13513600	13517567	-	PTH	0	80.9969	26.4069	54.59	81.6038	30.1149	51.4888
chr11	14988214	14993832	-	CALCA	0	71.1027	17.5896	53.5131	44.6316	15.6639	28.9677
chr11	14990047	14993832	-	CALCA	0	67.757	18.0556	49.7015	40.9611	14.6341	26.327
chr11	15095145	15100177	+	CALCB	0	29.9766	11.3036	18.673	29.5983	7.1831	22.4152
chr11	15133969	15268754	+	INSC	0	83.7825	25.0805	58.702	83.9957	24.3913	59.6044
chr11	15136483	15268754	+	INSC	0	84.7452	25.1014	59.6438	85.4485	24.4861	60.9624
chr11	17073432	17074591	+	OR7E14P	0	96.6667	18.8406	77.8261	84.6939	17.2414	67.4525
chr11	17741109	17743678	+	MYOD1	0	6.49351	2.8128	3.6807	5.55556	1.32931	4.22625
chr11	18042083	18062335	-	TPH1	0	91.2705	21.6822	69.5883	91.2217	21.7631	69.4586
chr11	18134018	18137679	-	SAA3P	0	60.177	10.6509	49.5261	69.0821	14.5221	54.5601
chr11	18194383	18195827	+	MRGPRX4	0	93.0818	8.49057	84.5912	87.39	6.5764	80.8136
chr11	18230684	18233055	+	LOC494141	0	83.9286	10.4524	73.4762	82.3344	12.4372	69.8972
chr11	18230831	18235111	+	LOC494141	0	86.921	13.4831	73.4378	90.0804	14.5882	75.4922
chr11	18252901	18270221	-	SAA2-SAA4	0	82.7473	18.0639	64.6833	79.7035	17.8439	61.8597
chr11	18259779	18270221	-	SAA2	0	80.651	18.6728	61.9782	76.6284	17.2447	59.3837
chr11	18266774	18270221	-	SAA2	0	86.7188	22.9642	63.7546	91.3043	14.7727	76.5316
chr11	18287807	18291523	+	SAA1	0	88.3268	14.8496	73.4772	86.6667	15.8859	70.7807
chr11	18433852	18472793	+	LDHC	0	88.432	18.1438	70.2881	90.3887	18.02	72.3687
chr11	18477373	18501147	+	LDHAL6A	0	90.5882	21.6396	68.9486	90.7013	22.7768	67.9245
chr11	18621350	18631802	+	LOC100506540	0	91.3706	27.1964	64.1741	89.0792	28.4563	60.6229
chr11	18725851	18747777	-	IGSF22	0	66.7504	17.8659	48.8845	63.3428	19.9637	43.3791
chr11	18955359	18956549	-	MRGPRX1	0	84.6154	11.7816	72.8338	94	12.96	81.04
chr11	19076002	19082228	-	MRGPRX2	0	91.6427	19.6203	72.0224	86.8771	22.0366	64.8405
chr11	19203577	19223589	-	CSRP3	0	85.0791	27.483	57.5961	86.2849	27.8287	58.4561
chr11	19245609	19263202	-	E2F8	0	74.0696	18.0235	56.0461	81.8841	19.8633	62.0207
chr11	19532439	19545625	-	NAV2-AS4	0	81.4085	39.6387	41.7698	84.8432	38.6689	46.1743
chr11	19596856	19596919	+	MIR4486	0	100	48.6486	51.3514	100	50	50
chr11	19732479	19736218	-	LOC100126784	0	6.26959	4.25068	2.01891	8.4507	4.27125	4.17946
chr11	20177759	20181870	-	DBX1	0	5.17483	1.99591	3.17892	6.14574	2.86307	3.28267
chr11	20620945	20676610	+	SLC6A5	0	57.7152	15.4765	42.2386	63.6444	17.1253	46.5191
chr11	22868467	22881972	-	LOC100500938	0	89.8876	19.1451	70.7425	89.4309	18.8599	70.571
chr11	26580578	26593815	-	MUC15	0	87.8561	24.5726	63.2834	88.656	23.1928	65.4632
chr11	26688565	26743574	-	SLC5A12	0	86.551	21.1918	65.3592	87.4611	20.4176	67.0435
chr11	27528398	27719718	+	BDNF-AS1	0	85.5685	24.0369	61.5317	85.9	24.5244	61.3756
chr11	28042162	28129746	-	KIF18A	0	88.427	16.5809	71.8461	90.0119	17.1345	72.8774
chr11	30252562	30256824	+	FSHB	0	85.3659	23.8208	61.5451	84.7926	22.6121	62.1805
chr11	30885149	31014233	-	DCDC5	0	84.0554	21.2332	62.8222	85.4716	21.314	64.1576
chr11	31284170	31391357	-	DCDC1	0	86.7415	16.0558	70.6856	85.0462	16.2755	68.7707
chr11	31838113	31908587	+	DKFZp686K1684	0	70.625	17.2875	53.3375	69.4122	17.2108	52.2014
chr11	32409321	32457081	-	WT1	0	57.8697	11.5206	46.3492	58.2234	11.6139	46.6095
chr11	32457284	32461620	+	WT1-AS	0	7.18039	1.38504	5.79534	9.01194	2.06928	6.94267
chr11	33037409	33055128	+	DEPDC7	0	75.3049	26.3475	48.9574	67.6655	25.0883	42.5772
chr11	33037727	33055128	+	DEPDC7	0	77.551	27.4743	50.0767	72.8024	26.9962	45.8062
chr11	33097695	33101000	+	LINC00294	0	91.3146	28.5219	62.7926	93.1868	30.3867	62.8001
chr11	33183202	33213142	+	LOC338739	0	87.6239	24.4924	63.1316	86.1768	24.2249	61.9519
chr11	33719653	33722286	-	C11orf91	0	60.7509	36.9093	23.8415	57.2016	38.5902	18.6114
chr11	34500341	34533346	-	ELF5	0	84.801	24.9613	59.8397	83.9774	26.7621	57.2154
chr11	34963383	34963467	+	MIR1343	0	91.4286	32.9897	58.4389	88.6364	27.6596	60.9768
chr11	36613492	36619829	-	RAG2	0	47.8664	13.1343	34.7321	35.2518	11.153	24.0988
chr11	42209292	42275240	-	LOC100507205	0	86.6531	17.6827	68.9704	88.1906	18.5565	69.6342
chr11	43283053	43290919	-	HNRNPKP3	0	67.7852	22.9962	44.7891	69.5556	22.3857	47.1698
chr11	43602943	43603033	+	MIR129-2	0	0	0	0	3.22581	0.847458	2.37835
chr11	43918852	43921424	+	LOC729799	0	95.625	35.0176	60.6074	92.7336	31.6252	61.1084
chr11	43930838	43942494	-	LOC100507300	0	86.9919	29.5874	57.4045	85.3919	32.8644	52.5275
chr11	44069530	44081527	+	ACCSL	0	92.0746	20.5771	71.4975	87.874	20.5142	67.3598
chr11	44995452	44999578	+	LOC221122	0	84.5638	25.1073	59.4565	82.6829	25.7541	56.9289
chr11	45115563	45246639	+	PRDM11	0	74.804	26.4843	48.3198	74.1472	27.1297	47.0175
chr11	45168893	45246639	+	PRDM11	0	75.9881	31.4022	44.586	79.4619	31.9977	47.4641
chr11	45743857	45746106	+	LOC100507384	0	93.9252	22.9231	71.0022	90.2326	21.7786	68.454
chr11	45928085	45928833	-	C11orf94	0	81.1111	35.1145	45.9966	77.9817	30.719	47.2627
chr11	45943195	45950647	+	GYLTL1B	0	55.8118	25.1462	30.6656	54.0434	28.776	25.2674
chr11	46397951	46398034	+	MIR4688	0	100	42.8571	57.1429	100	7.69231	92.3077
chr11	46406639	46408107	-	CHRM4	0	96.2217	24.3354	71.8863	96.7105	28.4375	68.273
chr11	46740742	46761056	+	F2	0	91.7476	22.2989	69.4487	90.7991	23.5428	67.2563
chr11	46867961	46895967	+	LOC100507401	0	79.7867	24.7888	54.9979	82.0499	25.2176	56.8324
chr11	47352956	47374253	-	MYBPC3	0	91.3196	25.0088	66.3108	87.2148	25.6207	61.5942
chr11	47459307	47470730	-	RAPSN	0	88.9374	22.0092	66.9282	88.4843	20.7009	67.7834
chr11	47608229	47610746	+	FAM180B	0	58.9744	34.5631	24.4113	52.1978	29.6386	22.5592
chr11	47681142	47736928	-	AGBL2	0	90.1925	21.0453	69.1472	89.3299	20.0126	69.3174
chr11	48238361	48239291	+	OR4B1	0	64.0625	7.97101	56.0915	81.4159	7.17703	74.2389
chr11	48266655	48267567	+	OR4X2	0	88.4615	0	88.4615	82.6087	2.15054	80.4582
chr11	48285412	48286330	+	OR4X1	0	64.2857	1.78571	62.5	58.3333	9.82143	48.5119
chr11	48327774	48328704	+	OR4S1	0	83.3333	8.60215	74.7312	77.7778	7.6	70.1778
chr11	48346492	48347482	+	OR4C3	0	56.5217	6.84932	49.6724	83.3333	20.4545	62.8788
chr11	48366899	48373999	-	OR4C45	0	68.0328	4.95208	63.0807	58.1673	8.18345	49.9839
chr11	48510344	48511274	+	OR4A47	0	100	5.55556	94.4444	88.6364	6.41026	82.2261
chr11	48997049	49003247	-	LOC120824	0	75.8491	16.2246	59.6244	73.251	13.3212	59.9299
chr11	49053151	49059529	+	LOC283116	0	78.4777	11.4818	66.9958	77.9456	9.16149	68.7841
chr11	49075265	49080664	-	TRIM64C	0	76.7528	18.362	58.3908	81.57	20.32	61.25
chr11	49580079	49831969	+	LOC440040	0	72.178	16.6362	55.5417	72.2491	17.9258	54.3233
chr11	49973942	49974971	+	OR4C13	0	26.3158	4.34783	21.968	44.6809	4.25532	40.4255
chr11	50003008	50004071	-	OR4C12	0	41.6667	10.1449	31.5217	85.7143	7.40741	78.3069
chr11	50238998	50257633	-	LOC441601	0	75.9279	8.32877	67.5992	74.0214	8.97692	65.0444
chr11	50368317	50379802	+	LOC646813	0	50.1597	5.59593	44.5638	52.3723	6.38821	45.9841
chr11	51411377	51412448	-	OR4A5	0	67.3077	9.16667	58.141	74.2857	6.12245	68.1633
chr11	51515281	51516211	+	OR4C46	0	77.7778	6.06061	71.7172	58.0645	0	58.0645
chr11	55061178	55065708	-	LOC440041	0	66.0448	10.7914	55.2534	58.0838	7.00483	51.079
chr11	55110676	55111663	+	OR4A16	0	38.2979	0.840336	37.4575	47.9592	4.31034	43.6488
chr11	55135359	55136394	+	OR4A15	0	64.0625	7.69231	56.3702	56.5517	2.07101	54.4807
chr11	55321782	55322895	+	OR4C15	0	42.4242	0	42.4242	53.3333	5.17241	48.1609
chr11	55339603	55340536	+	OR4C16	0	67.4419	7.69231	59.7496	68.5185	5.46875	63.0498
chr11	55370829	55371874	-	OR4C11	0	81.4815	5.35714	76.1243	76.7442	10.5528	66.1914
chr11	55405833	55406772	+	OR4P4	0	67.1053	10.1449	56.9603	76.6355	4.30622	72.3293
chr11	55418379	55419315	+	OR4S2	0	80	10.4478	69.5522	80.2632	5.68562	74.5775
chr11	55432642	55433572	+	OR4C6	0	64.6154	7.14286	57.4725	66.2651	11.1111	55.1539
chr11	55540913	55541858	+	OR5D13	0	83.3333	4.5977	78.7356	70.5882	8.86076	61.7275
chr11	55563031	55563976	+	OR5D14	0	87.1795	9.44882	77.7307	81.4815	13.9394	67.5421
chr11	55578942	55579878	+	OR5L1	0	79.2453	10	69.2453	86.4407	11.2903	75.1504
chr11	55587105	55588047	+	OR5D18	0	80	9.49367	70.5063	80.4878	7.29614	73.1917
chr11	55594694	55595630	+	OR5L2	0	59.375	12.3188	47.0562	63.2653	5.92593	57.3394
chr11	55606227	55607214	+	OR5D16	0	70	10.8844	59.1156	69.7674	10.9929	58.7745
chr11	55681125	55682058	-	OR5W2	0	68.4211	7.89474	60.5263	80.3571	7.8534	72.5037
chr11	55702931	55703876	-	OR5I1	0	92.1348	13.6095	78.5254	89.7959	15.6962	74.0997
chr11	55735033	55735939	-	OR10AG1	0	93.617	19.4595	74.1576	83.871	22.1277	61.7433
chr11	55746178	55753881	-	OR7E5P	0	85.3138	9.99463	75.3191	88.3534	9.18854	79.1649
chr11	55761156	55762101	-	OR5F1	0	80	8.37209	71.6279	72.7848	13.2022	59.5826
chr11	55797894	55798869	+	OR5AS1	0	77.5	7.24638	70.2536	75.3846	10.4167	64.9679
chr11	55860783	55861716	+	OR8I2	0	85	13.5417	71.4583	89.2857	17.134	72.1518
chr11	55872518	55873457	+	OR8H2	0	73.5632	15.2466	58.3166	69.9029	7.08447	62.8184
chr11	55889848	55890787	+	OR8H3	0	73.8462	10.8108	63.0353	74.8201	13.879	60.9411
chr11	55904246	55905194	-	OR8J3	0	87.1795	6.38298	80.7965	89.3805	9.09091	80.2896
chr11	55926869	55927793	-	OR8K5	0	87.1795	17.1053	70.0742	77.7778	16.1458	61.6319
chr11	55944093	55945032	+	OR5J2	0	85.7143	8.79121	76.9231	84.3137	8.13953	76.1742
chr11	55999581	56000661	-	OR5T2	0	82.9268	4.16667	78.7602	73.5294	8.52273	65.0067
chr11	56019675	56020698	+	OR5T3	0	92.8571	11.6667	81.1905	82	21.875	60.125
chr11	56043114	56044095	+	OR5T1	0	96	11.1111	84.8889	85.0746	14.8148	70.2598
chr11	56057602	56058538	-	OR8H1	0	91.1504	16.5803	74.5701	92.3077	10.9626	81.3451
chr11	56085782	56086721	+	OR8K3	0	87.5	10.3896	77.1104	84	7.89474	76.1053
chr11	56113514	56114474	+	OR8K1	0	81.9444	22.561	59.3835	90.8046	16.5385	74.2661
chr11	56127690	56128764	+	OR8J1	0	78.1818	14.5833	63.5985	74.4186	6.45161	67.967
chr11	56143099	56508560	+	OR8U8	0	82.3552	12.1212	70.234	82.9273	11.8238	71.1035
chr11	56184733	56185708	-	OR5R1	0	89.6552	13.4969	76.1582	85.1351	15.5882	69.5469
chr11	56229944	56230877	-	OR5M9	0	82.5	9.13242	73.3676	90.2098	11.9565	78.2533
chr11	56236963	56238014	-	OR5M3	0	82.6923	13.3005	69.3918	80.8219	12.4294	68.3925
chr11	56257910	56258846	-	OR5M8	0	79.4872	9.09091	70.3963	89.916	11.1111	78.8049
chr11	56309815	56310733	-	OR5M11	0	81.1111	14.5299	66.5812	82.7815	7.07071	75.7107
chr11	56344249	56345197	-	OR5M10	0	72	10.5263	61.4737	77.9661	12.069	65.8971
chr11	56380030	56380978	-	OR5M1	0	78.7879	17.0213	61.7666	81.0811	14.1538	66.9272
chr11	56408964	56409915	-	OR5AP2	0	95.3125	3.10078	92.2117	92.233	6.10329	86.1297
chr11	56431161	56432094	+	OR5AR1	0	91.1765	7.82609	83.3504	95.122	5.99078	89.1312
chr11	56467863	56468781	+	OR9G9	0	83.3333	7.87879	75.4545	75.3927	6.95444	68.4382
chr11	56510303	56511287	-	OR9G4	0	85.2459	7.97101	77.2749	89.8305	8.8	81.0305
chr11	56756388	56757318	+	OR5AK2	0	76.6667	14.0351	62.6316	87.7551	14.3791	73.376
chr11	56805008	56805935	+	OR5AK4P	0	92.3077	21.5686	70.7391	83.3333	17.2414	66.092
chr11	57105840	57137549	+	P2RX3	0	77.5465	23.6244	53.9222	76.4069	19.9761	56.4308
chr11	57144241	57148623	-	PRG3	0	70.4969	17.2924	53.2045	71.608	20.2358	51.3723
chr11	57154833	57158130	-	PRG2	0	83.9357	28.1481	55.7876	91.2844	26.465	64.8194
chr11	57310113	57317747	+	SMTNL1	0	85.8333	27.4534	58.3799	90.2439	28.3593	61.8846
chr11	57408670	57408759	+	MIR130A	0	40	0	40	30	7.69231	22.3077
chr11	57479994	57586652	+	TMX2-CTNND1	0	74.9105	31.5631	43.3474	74.8695	31.3978	43.4718
chr11	57510985	57519253	-	BTBD18	0	86.9822	30.3779	56.6043	89.4161	35.27	54.146
chr11	57791352	57949038	+	OR9Q1	0	83.6043	19.5149	64.0894	84.8094	19.6412	65.1682
chr11	57798424	57799378	+	OR6Q1	0	85.7143	12.381	73.3333	94.0678	12.6214	81.4464
chr11	57885971	57886916	-	OR9I1	0	89.8876	23.0337	66.8539	91.25	18.2186	73.0314
chr11	57957905	57958990	+	OR9Q2	0	93.3962	22.2222	71.174	95.4268	17.6923	77.7345
chr11	57970675	57971653	-	OR1S2	0	88.8889	16	72.8889	81.3953	18.894	62.5013
chr11	57982216	57983194	+	OR1S1	0	96.3636	16.3934	79.9702	93.8144	14.6245	79.1899
chr11	57995353	57996390	-	OR10Q1	0	93.7984	7.22022	86.5782	95.8466	9.52381	86.3228
chr11	58034263	58035732	-	OR10W1	0	75.7576	8.43373	67.3238	96.4912	14.0845	82.4067
chr11	58125597	58126542	-	OR5B17	0	89.4737	19.697	69.7767	81.5385	22.807	58.7314
chr11	58169937	58170882	-	OR5B3	0	85.7143	13.9241	71.7902	80.3922	19.2593	61.1329
chr11	58189737	58190786	-	OR5B2	0	93.9394	11.5385	82.4009	92.7536	27.957	64.7966
chr11	58206592	58207646	-	OR5B12	0	100	14.7541	85.2459	90.7407	9.375	81.3657
chr11	58274648	58275578	-	OR5B21	0	86.3636	17.4419	68.9218	87.8049	22.2749	65.53
chr11	58346586	58393205	+	ZFP91-CNTF	0	70.9656	32.5683	38.3973	75.1722	34.8273	40.3449
chr11	58476229	58499447	-	GLYAT	0	75.1543	16.2414	58.9129	73.3884	15.728	57.6604
chr11	58477560	58499447	-	GLYAT	0	74.4224	16.6557	57.7668	73.9437	16.0793	57.8644
chr11	58695101	58724543	+	GLYATL1	0	84.9551	15.5621	69.393	80.772	16.3456	64.4264
chr11	58701115	58825925	-	LOC283194	0	83.0243	15.5272	67.4971	82.9856	15.1786	67.807
chr11	58710721	58724543	+	GLYATL1	0	88.1335	15.6721	72.4614	87.8146	17.9443	69.8703
chr11	58874657	58894888	+	FAM111B	0	86.1331	13.8481	72.285	81.3665	15.2263	66.1401
chr11	59131931	59132867	+	OR5AN1	0	100	16.6667	83.3333	88	28.7879	59.2121
chr11	59189451	59190426	-	OR5A2	0	93.75	22.5166	71.2334	85.8824	23.2558	62.6265
chr11	59210641	59211589	+	OR5A1	0	87.2727	9.09091	78.1818	90.625	12.8655	77.7595
chr11	59224433	59225378	+	OR4D6	0	91.4634	10.6383	80.8251	91.6129	10.2804	81.3325
chr11	59244902	59245838	+	OR4D10	0	86.3636	9.09091	77.2727	88.4058	8.72483	79.681
chr11	59271048	59271984	+	OR4D11	0	89.2857	12.069	77.2167	92.5926	19.2623	73.3303
chr11	59282385	59283330	+	OR4D9	0	80.6452	20.3046	60.3406	91.573	12.2016	79.3714
chr11	59480388	59481318	-	OR10V1	0	93.4426	18.4466	74.996	92.0732	8.03109	84.0421
chr11	59516284	59517054	+	OR10V2P	0	91.4286	20.3125	71.1161	89.3617	20.3187	69.043
chr11	59596745	59612974	-	GIF	0	89.8868	16.316	73.5709	90.3196	17.3587	72.9609
chr11	59620280	59634041	-	TCN1	0	86.5199	17.0561	69.4639	85.639	15.9704	69.6686
chr11	59807747	59815516	+	PLAC1L	0	90.128	14.0716	76.0564	88.0829	14.3881	73.6948
chr11	59824100	59838588	+	MS4A3	0	87.8623	13.1643	74.6981	87.0684	13.4027	73.6657
chr11	59856136	59865940	+	MS4A2	0	89.6907	13.4944	76.1963	87.3563	15.7098	71.6465
chr11	60102354	60108441	+	MS4A6E	0	82.6425	17.5847	65.0577	80.678	15.192	65.486
chr11	60197061	60215265	+	MS4A5	0	81.6377	11.9765	69.6612	81.965	12.5526	69.4125
chr11	60223281	60238225	+	MS4A1	0	83.995	14.0078	69.9873	78.6885	14.4135	64.2751
chr11	60260250	60274901	+	MS4A12	0	82.1147	15.0826	67.0322	80.0274	18.5291	61.4983
chr11	60282885	60310191	+	MS4A13	0	82.2794	12.4779	69.8015	83.5476	11.6192	71.9284
chr11	60383223	60454621	+	LINC00301	0	85.3825	12.666	72.7165	82.0452	11.9091	70.1361
chr11	60467046	60483285	+	MS4A8B	0	85.287	20.3887	64.8983	85.3659	16.5301	68.8357
chr11	60524339	60544204	+	MS4A15	0	83.3333	20.0355	63.2979	80.777	19.5208	61.2562
chr11	60552820	60568778	+	MS4A10	0	84.6756	19.9916	64.684	82.1069	20.0373	62.0696
chr11	60635014	60643164	+	ZP1	0	87.9913	26.9636	61.0277	82.6224	28.692	53.9304
chr11	60970983	60980350	+	PGA3	0	67.663	22.3881	45.275	68.8596	28.6047	40.255
chr11	60989820	60999179	+	PGA4	0	85.1852	36	49.1852	69.1176	23.4375	45.6801
chr11	61008643	61018929	+	PGA5	0	80.1762	28.9167	51.2595	82.7853	33.0763	49.709
chr11	61276067	61276129	+	MIR4488	0	0	0	0	0	0	0
chr11	61382507	61406921	+	RPLP0P2	0	82.3367	25.9934	56.3433	80.7587	24.4313	56.3274
chr11	61521500	61525136	-	DKFZP434K028	0	71.5976	22.0729	49.5247	72.0848	24.5305	47.5543
chr11	61957709	61961009	+	SCGB1D1	0	86.2637	17.207	69.0568	85.9375	16.4151	69.5224
chr11	61976139	61981411	+	SCGB2A1	0	88.8283	20.2622	68.5661	86.988	17.2345	69.7535
chr11	62009723	62012280	+	SCGB1D2	0	76.087	15.7895	60.2975	67.1642	24.1218	43.0424
chr11	62037629	62040628	+	SCGB2A2	0	76.0504	22.7368	53.3136	84.6154	23.2323	61.3831
chr11	62063753	62066536	-	SCGB1D4	0	83.6066	21.9858	61.6207	75.463	20.1814	55.2816
chr11	62186506	62190678	+	SCGB1A1	0	72.695	28.2579	44.4371	81.6415	32.4733	49.1682
chr11	62327634	62327778	-	MIR3654	0	92.8571	36.9565	55.9006	100	22.2222	77.7778
chr11	62432893	62433042	+	SNORA57	0	0	0	0	1.08696	0	1.08696
chr11	62457733	62494856	-	HNRNPUL2-BSCL2	0	52.4194	22.1567	30.2626	64.1227	24.3547	39.7679
chr11	62475065	62476678	+	GNG3	0	41.3223	19.5122	21.8101	21.5909	13.2743	8.31657
chr11	62619459	62623360	-	SNHG1	0	19.6825	7.1708	12.5117	19.5067	9.81257	9.69416
chr11	62621134	62621204	-	SNORD30	0	38.0952	20.6897	17.4056	42.8571	30.5556	12.3016
chr11	62621375	62621440	-	SNORD29	0	36.3636	13.0435	23.3202	33.3333	18.1818	15.1515
chr11	62622763	62622838	-	SNORD26	0	0	0	0	0	0	0
chr11	62623036	62623103	-	SNORD25	0	0	0	0	0	0	0
chr11	62760295	62783317	-	SLC22A8	0	87.5784	27.2641	60.3143	89.8187	30.2364	59.5823
chr11	62847411	62911693	-	SLC22A24	0	78.8116	14.5592	64.2524	80.482	14.4027	66.0793
chr11	62931295	62997124	-	SLC22A25	0	82.5373	14.7559	67.7813	81.3583	15.2317	66.1266
chr11	63014620	63321124	-	MIR3680-1	0	84.4788	19.4498	65.0291	82.2439	19.5212	62.7226
chr11	63057429	63079246	+	SLC22A10	0	85.2973	16.8539	68.4434	86.0188	16.0997	69.9191
chr11	63273523	63284246	+	LGALS12	0	90.9704	31.0713	59.8991	88.7906	34.3458	54.4448
chr11	63275458	63284246	+	LGALS12	0	91.9162	31.087	60.8292	88.4808	33.3333	55.1475
chr11	63320241	63330855	-	HRASLS2	0	87.6133	29.6376	57.9757	79.4186	28.0244	51.3942
chr11	64084164	64085033	-	TRMT112	0	5.09259	2.1645	2.92809	7.16724	2.5641	4.60313
chr11	64323097	64338999	+	SLC22A11	0	86.6456	26.9159	59.7297	85.8342	27.6969	58.1372
chr11	64358281	64369820	+	SLC22A12	0	90.4939	24.6032	65.8908	88.9006	27.8673	61.0333
chr11	64591661	64612041	-	CDC42BPG	0	84.1133	23.9086	60.2047	87.9937	24.691	63.3027
chr11	64658608	64658718	-	MIR192	0	83.3333	22.6415	60.6918	96.6667	27.4194	69.2473
chr11	64658826	64658911	-	MIR194-2	0	83.3333	38.0952	45.2381	66.6667	10	56.6667
chr11	64701942	64703360	-	GPHA2	0	72.1212	32.9082	39.213	78.0702	42.3077	35.7625
chr11	64705928	64727609	-	C11orf85	0	89.487	19.9268	69.5602	86.8817	21.7566	65.1251
chr11	64781584	64808044	+	ARL2-SNX15	0	74.2796	25.9795	48.3002	75.7076	23.7451	51.9625
chr11	64855843	64856542	-	LOC100130348	0	95.0617	27.0175	68.0442	96.4286	22.3301	74.0985
chr11	64883874	64885170	-	ZNHIT2	0	22.0109	5.97826	16.0326	11.245	4.35556	6.88942
chr11	64888098	64889672	-	FAU	0	20.7207	6.23342	14.4873	8.78661	4.0146	4.77201
chr11	64937706	64940688	+	SPDYC	0	90.0641	16.6667	73.3974	91.0145	24.0642	66.9503
chr11	64981310	65010228	+	SLC22A20	0	82.4039	22.3625	60.0414	86.0916	21.5338	64.5578
chr11	65190268	65194003	+	NEAT1	0	23.0975	15.2363	7.86114	25.5155	12.987	12.5285
chr11	65336690	65337884	-	LOC254100	0	4.25532	0.865801	3.38952	6.80628	3.125	3.68128
chr11	65337942	65339239	+	SSSCA1	0	11.4198	8.51613	2.90362	17.7536	6.19308	11.5605
chr11	65360325	65363467	-	KCNK7	0	76.1146	27.8274	48.2873	56.8075	33.9674	22.8401
chr11	65403780	65403840	+	MIR4690	0	90.9091	20	70.9091	100	0	100
chr11	65554504	65564690	+	OVOL1	0	58.0772	16.5532	41.524	63.1379	17.6582	45.4797
chr11	65657874	65659106	+	CCDC85B	0	0.643777	0.115075	0.528702	0.719424	0.186567	0.532857
chr11	65659691	65667997	-	FOSL1	0	57.216	19.9115	37.3045	39.1354	15.5812	23.5542
chr11	65713114	65727434	+	TSGA10IP	0	83.5943	17.0373	66.557	88.1787	18.9182	69.2604
chr11	65779461	65780976	+	CST6	0	59.5556	15.4959	44.0597	44.2922	10.2317	34.0606
chr11	65784222	65793988	-	CATSPER1	0	75.9197	15.3552	60.5645	78.3802	17.484	60.8962
chr11	66314390	66330797	+	ACTN3	0	79.0138	27.4105	51.6032	71.5699	29.0972	42.4727
chr11	66742753	66744479	+	C11orf86	0	83.1683	29.1209	54.0474	81.0811	22.4422	58.6388
chr11	67085309	67159158	+	LOC100130987	0	74.4484	24.5151	49.9333	71.9077	21.5977	50.31
chr11	67171383	67177561	+	TBC1D10C	0	69.2557	32.87	36.3856	74.9559	33.25	41.7059
chr11	67171446	67177561	+	TBC1D10C	0	69.2182	32.8854	36.3328	75.0442	33.0827	41.9615
chr11	67202980	67205153	-	PTPRCAP	0	73.0594	35.6449	37.4144	78.7234	39.372	39.3514
chr11	67218771	67220200	-	GPR152	0	53.8961	26.0753	27.8208	71.1382	29.5918	41.5464
chr11	67222817	67229245	+	CABP4	0	90.3131	24.4541	65.859	89.9573	20.9119	69.0453
chr11	67286417	67290899	-	CABP2	0	87.3294	14.2857	73.0437	86.4286	17.0659	69.3627
chr11	67380994	67383135	-	DOC2GP	0	57.9832	29.0064	28.9768	54.5455	33.3333	21.2121
chr11	67395408	67397408	-	NUDT8	0	27.381	12.2265	15.1544	24.183	12.6499	11.5331
chr11	67395409	67397408	-	NUDT8	0	27.381	12.2265	15.1544	24.183	12.6499	11.5331
chr11	67398773	67407031	-	TBX10	0	91.0336	24.4024	66.6312	88.2883	23.7023	64.586
chr11	67429632	67442102	-	ALDH3B2	0	86.3328	19.1379	67.1949	88.8317	21.0127	67.819
chr11	67559237	67572807	-	FAM86C2P	0	60.802	21.7618	39.0401	64.3466	20.7339	43.6126
chr11	67801363	67801448	+	MIR4691	0	86.6667	40	46.6667	100	35	65
chr11	68451982	68458643	+	GAL	0	66.7503	21.7058	45.0445	68.4772	20.0759	48.4013
chr11	68474907	68518988	-	MTL5	0	82.7708	24.6074	58.1634	82.3949	23.472	58.9229
chr11	68503599	68518988	-	MTL5	0	79.9324	26.8331	53.0994	75.4527	27.4617	47.991
chr11	68747489	68748455	-	MRGPRD	0	89.3805	20.202	69.1785	94.3662	19.697	74.6692
chr11	69061621	69064754	+	MYEOV	0	92.4051	31.0722	61.3329	88.563	31.0793	57.4837
chr11	69513005	69519106	-	FGF19	0	20.2417	12.3301	7.91164	25.9459	14.4913	11.4546
chr11	69587796	69590171	-	FGF4	0	13.7876	3.125	10.6626	8.33333	3.64372	4.68961
chr11	69624735	69634192	-	FGF3	0	38.8192	9.06125	29.7579	52.8409	10.8481	41.9929
chr11	70130060	70130176	+	MIR548K	0	100	24.0741	75.9259	75	12.7273	62.2727
chr11	70718374	70718473	-	MIR3664	0	100	16.6667	83.3333	66.6667	25.7143	40.9524
chr11	71116791	71134400	-	FLJ42102	0	85.4124	26.918	58.4944	88.7944	28.1957	60.5987
chr11	71238312	71239210	+	KRTAP5-7	0	80.4878	21.0526	59.4352	85.7143	26.8519	58.8624
chr11	71249070	71250253	+	KRTAP5-8	0	91.6667	20.5882	71.0784	83.1169	27.2727	55.8442
chr11	71259465	71260653	+	KRTAP5-9	0	70.8333	25.1613	45.672	86.0465	22.449	63.5975
chr11	71276608	71277666	+	KRTAP5-10	0	87.5	26.5306	60.9694	83.3333	33.1395	50.1938
chr11	71292900	71293921	-	KRTAP5-11	0	59.0909	28.125	30.9659	90.1639	26.8817	63.2822
chr11	71544245	71548608	+	DEFB108B	0	86.7133	23.9884	62.7248	83.3333	28.3333	55
chr11	71576554	71639493	-	LOC100133315	0	91.0478	17.835	73.2128	90.9269	18.3129	72.614
chr11	71589498	71595607	+	LOC100129216	0	92.3858	23.1915	69.1943	92.3567	24.8352	67.5215
chr11	71783273	71783348	-	MIR3165	0	25	25	0	25	22.2222	2.77778
chr11	71846770	71850934	+	FOLR3	0	90.4372	16.129	74.3081	91.3462	16.4164	74.9297
chr11	71900601	71907367	+	FOLR1	0	91.8534	23.1771	68.6763	89.5918	20.2239	69.368
chr11	71900958	71907367	+	FOLR1	0	91.9087	22.6348	69.2739	89.648	19.8178	69.8303
chr11	71903172	71907367	+	FOLR1	0	92.0228	21.6606	70.3621	89.0863	17.2244	71.8619
chr11	71950120	71955220	-	PHOX2A	0	29.9523	11.9965	17.9558	31.4483	9.46482	21.9835
chr11	73661363	73681332	+	DNAJB13	0	85.8881	23.1544	62.7337	82.809	22.9902	59.8188
chr11	73977701	74022699	-	P4HA3	0	84.4517	19.152	65.2996	85.8674	22.3162	63.5512
chr11	74202922	74204755	-	LIPT2	0	14.9675	12.2762	2.69125	22.2591	17.1429	5.11628
chr11	74431312	74431382	-	MIR4696	0	60	54.5455	5.45455	85.7143	23.5294	62.1849
chr11	74799795	74800758	-	OR2AT4	0	82.3529	18.5185	63.8344	95.0617	15.6716	79.3901
chr11	75046135	75046230	-	MIR326	0	100	27.4194	72.5806	68.1818	33.3333	34.8485
chr11	75115464	75115610	+	SNORD15B	0	75	45.9677	29.0323	78.125	50	28.125
chr11	75428933	75442331	+	MOGAT2	0	89.5881	26.6507	62.9374	91.6	24.3139	67.2861
chr11	75469499	75479692	-	LOC283214	0	77.0629	22.4932	54.5697	82.5046	22.7782	59.7264
chr11	75897369	75917574	-	WNT11	0	83.7468	26.4327	57.3141	81.5907	25.9346	55.6561
chr11	76391209	76432833	-	GUCY2E	0	87.306	23.0801	64.226	87.4847	23.0949	64.3898
chr11	76745434	76753005	+	B3GNT6	0	66.6667	21.385	45.2817	53.2225	19.3161	33.9063
chr11	76813885	76814377	+	OMP	0	93.4524	30.26	63.1923	92.6316	29.6029	63.0287
chr11	76927602	76998463	-	GDPD4	0	88.6908	19.0801	69.6107	88.5972	18.3544	70.2427
chr11	77726760	77734320	-	KCTD14	0	86.5014	29.21	57.2913	76.3676	21.8385	54.5291
chr11	77774906	77779403	+	THRSP	0	90.7937	32.7343	58.0594	90.8602	35.2823	55.578
chr11	82612736	82645699	+	C11orf82	0	73.4277	21.2072	52.2204	78.3133	20.1958	58.1175
chr11	82752505	82752640	-	SNORA70E	0	100	28.5714	71.4286	77.7778	41.6667	36.1111
chr11	82783107	82784754	+	LOC100506233	0	10.3614	5.48926	4.87219	12.9167	8.24742	4.66924
chr11	85394892	85397320	-	CCDC89	0	63.9344	28.8969	35.0375	69.1781	27.4298	41.7483
chr11	85566143	85631051	+	CCDC83	0	90.1221	20.0556	70.0666	86.4489	21.628	64.8208
chr11	86085777	86134151	+	CCDC81	0	83.5788	25.5264	58.0524	84.8877	24.0814	60.8063
chr11	86567972	86568996	-	OR7E2P	0	93.4426	27.2189	66.2237	92.8571	27.3438	65.5134
chr11	86666662	86711989	+	LOC100506368	0	84.2441	22.0131	62.2309	78.6251	22.1369	56.4882
chr11	87846414	87908635	-	RAB38	0	86.7282	16.0545	70.6737	87.8193	18.0281	69.7911
chr11	88911039	89028927	+	TYR	0	88.267	20.5325	67.7345	89.3142	21.1242	68.19
chr11	89057521	89224653	-	NOX4	0	88.314	21.5339	66.7801	88.328	21.5976	66.7304
chr11	89443466	89451040	+	TRIM77P	0	90.2521	23.5726	66.6795	85.9375	23.1591	62.7784
chr11	89530822	89541743	-	TRIM49	0	89.8126	19.1713	70.6414	87.37	17.8164	69.5535
chr11	89575164	89584136	+	TRIM53P	0	95.122	14.7368	80.3851	90	24.6914	65.3086
chr11	89586009	89596232	+	LOC399940	0	93.9227	14.5877	79.3349	92.8205	16.4319	76.3886
chr11	89603605	89609185	-	TRIM64B	0	82.2148	21.6814	60.5333	81.7352	26.6807	55.0545
chr11	89644578	89653576	-	TRIM49L1	0	100	12.8205	87.1795	100	27.027	72.973
chr11	89657231	89666229	+	TRIM49L1	0	87.5	9.30233	78.1977	92.3077	25	67.3077
chr11	89701671	89707240	+	TRIM64	0	69.5652	38.1818	31.3834	70.2703	25.7576	44.5127
chr11	89714613	89724838	-	LOC399940	0	89.2562	15.9204	73.3358	71.0145	14.9606	56.0539
chr11	89726708	89735676	-	TRIM53P	0	98.5507	14.0704	84.4804	88.4058	18.9394	69.4664
chr11	89764273	89775193	+	TRIM49L2	0	85.0746	13.0841	71.9905	95	11.1111	83.8889
chr11	92702788	92715948	+	MTNR1B	0	71.8555	20.1346	51.721	68.553	15.6493	52.9037
chr11	93063882	93171636	+	CCDC67	0	86.4349	15.7522	70.6827	87.0974	17.2991	69.7984
chr11	93454679	93455032	+	SCARNA9	0	62.5	19.2308	43.2692	100	27.2727	72.7273
chr11	93463680	93463812	-	SNORA25	0	83.3333	61.1111	22.2222	81.8182	35	46.8182
chr11	93464668	93464739	-	SNORD6	0	100	30.4348	69.5652	82.3529	27.2727	55.0802
chr11	93465526	93465665	-	SNORA8	0	75	26.6667	48.3333	77.2727	42.8571	34.4156
chr11	93466393	93466466	-	SNORD5	0	76.4706	38.0952	38.3754	90.9091	29.1667	61.7424
chr11	93466631	93466763	-	SNORA18	0	63.1579	39.5349	23.623	66.6667	29.2135	37.4532
chr11	93466839	93466930	-	MIR1304	0	62.5	32.7586	29.7414	88.8889	29.0909	59.798
chr11	93468275	93468402	-	SNORA40	0	80	52.381	27.619	100	30.4348	69.5652
chr11	93754377	93847374	+	HEPHL1	0	84.2741	14.5385	69.7357	85.9784	15.0466	70.9318
chr11	94038802	94040858	+	FOLR4	0	88.3562	19.2982	69.0579	96.0396	14.1732	81.8664
chr11	94758421	94760760	+	KDM4E	0	90.2622	16.1765	74.0857	91.6129	16.5072	75.1057
chr11	96074601	96074690	+	MIR1260B	0	42.8571	21.0526	21.8045	30	7.69231	22.3077
chr11	100862810	100864666	+	TMEM133	0	88.5714	31.8436	56.7279	92.0635	35.1955	56.868
chr11	101761404	101787253	-	ANGPTL5	0	68.1818	19.0058	49.176	67.3926	16.8423	50.5503
chr11	101918168	101955291	+	C11orf70	0	87.3953	16.2563	71.139	83.0792	15.5704	67.5088
chr11	102391238	102401478	-	MMP7	0	90.5006	26.3359	64.1648	86.4682	26.5807	59.8875
chr11	102447565	102496063	-	MMP20	0	85.5988	24.1157	61.4832	85.7824	25.2749	60.5075
chr11	102562414	102576468	-	MMP27	0	88.25	18.242	70.008	87.0307	17.733	69.2977
chr11	102582525	102595685	-	MMP8	0	88.0872	20.4345	67.6528	87.8158	17.6086	70.2072
chr11	102641232	102651359	-	MMP10	0	85.5357	23.9047	61.631	81.0176	19.4805	61.5371
chr11	102654406	102707497	+	LOC100288077	0	82.5181	16.8647	65.6534	85.822	16.3826	69.4393
chr11	102660640	102668966	-	MMP1	0	93.2969	15.7195	77.5774	91.5541	17.107	74.4471
chr11	102706527	102714342	-	MMP3	0	88.225	20.3532	67.8717	85.3821	18.741	66.6411
chr11	102733463	102745764	-	MMP12	0	88.1761	18.5083	69.6678	85.1497	19.6791	65.4706
chr11	102813720	102826463	-	MMP13	0	89.8045	19.5167	70.2877	92.5357	17.638	74.8977
chr11	103907307	103909922	+	DDI1	0	96.2712	13.6585	82.6126	94.5946	13.0915	81.5031
chr11	104756444	104769397	-	CASP12	0	77.0079	27.027	49.9808	81.1563	24.4113	56.745
chr11	104757417	104769397	-	CASP12	0	76	27.0765	48.9235	79.6651	24.1768	55.4883
chr11	104772275	104788902	-	LOC643733	0	88.7967	19.9558	68.8409	88.1466	21.0477	67.0988
chr11	104864966	104893895	-	CASP5	0	88.9801	22.1299	66.8502	89.0974	17.7773	71.3201
chr11	104912052	104916051	-	CARD16	0	82.7027	23.796	58.9067	86.8571	25.3886	61.4685
chr11	104963195	104972158	-	CARD17	0	89.1071	19.8427	69.2645	88.604	19.1096	69.4944
chr11	105008447	105010461	-	CARD18	0	89.4737	21.5311	67.9426	92.7536	17.3228	75.4308
chr11	107462470	107463949	+	LOC643923	0	16.1458	7.01001	9.13582	13.5417	10.0264	3.51528
chr11	111126706	111156972	+	C11orf53	0	86.8432	28.8126	58.0306	84.4652	29.637	54.8282
chr11	111164113	111170539	-	C11orf92	0	32.6299	16.3331	16.2968	32.6946	15.6886	17.0061
chr11	111218481	111218547	+	MIR4491	0	88	14.8936	73.1064	100	26.6667	73.3333
chr11	111222980	111250157	-	POU2AF1	0	86.7978	23.9477	62.85	89.201	26.3959	62.8051
chr11	111284966	111288911	-	LOC100132078	0	81.875	33.3333	48.5417	86.0294	33.2746	52.7548
chr11	111338255	111383079	-	BTG4	0	87.8928	19.9063	67.9865	87.7872	19.156	68.6312
chr11	111383662	111383746	+	MIR34B	0	0	0	0	0	0	0
chr11	111384163	111384240	+	MIR34C	0	40	10.7143	29.2857	55.5556	31.5789	23.9766
chr11	111385509	111407756	+	C11orf88	0	81.9527	27.6378	54.3148	84.2907	27.4551	56.8356
chr11	111783459	111784817	+	HSPB2	0	34.3434	15.942	18.4014	34.9693	23.5808	11.3885
chr11	111789600	111797595	+	C11orf52	0	75.5387	27.836	47.7026	76.3689	30.0451	46.3237
chr11	111955538	111957522	-	TIMM8B	0	14.0039	8.31974	5.68421	26.5957	5	21.5957
chr11	112013973	112034840	-	IL18	0	85.1363	23.5072	61.629	88.3588	25.3446	63.0142
chr11	112038094	112043279	+	TEX12	0	93.4701	21.3799	72.0903	92.1769	19.5795	72.5974
chr11	112118875	112131583	-	C11orf34	0	86.1233	22.6137	63.5096	87.5905	24.8201	62.7703
chr11	113140253	113144623	-	LOC100288346	0	75.2688	33.3082	41.9606	87.5332	44.2945	43.2387
chr11	113258512	113271140	+	ANKK1	0	78.3186	21.3694	56.9492	81.25	19.7942	61.4558
chr11	113280316	113346001	-	DRD2	0	81.0259	23.5587	57.4672	80.6734	21.9492	58.7242
chr11	113320744	113320810	-	MIR4301	0	33.3333	25	8.33333	100	20	80
chr11	113650517	113651207	+	CLDN25	0	95.9184	19.0476	76.8707	92.3077	26.5487	65.759
chr11	113845796	113861034	+	HTR3A	0	84.4934	22.119	62.3744	84.6696	22.9018	61.7678
chr11	113848221	113861034	+	HTR3A	0	86.0248	20.9182	65.1067	85.2761	22.471	62.805
chr11	114392436	114430580	-	FAM55A	0	87.5123	17.0508	70.4616	89.3959	16.1974	73.1984
chr11	114441312	114466484	-	FAM55D	0	88.4075	14.3347	74.0728	89.9384	13.9899	75.9485
chr11	114549199	114577652	+	FAM55B	0	88.1679	17.3829	70.7851	86.865	16.0037	70.8613
chr11	115626050	115630918	-	LOC283143	0	73.2456	26.7887	46.4569	72.449	27.916	44.533
chr11	116660085	116663136	-	APOA5	0	66.8831	18.172	48.7111	78.6787	16.5269	62.1517
chr11	116691417	116694011	-	APOA4	0	94.695	21.8101	72.8849	95.1691	20.8122	74.3569
chr11	116700623	116703787	+	APOC3	0	95.283	20.7483	74.5347	93.7759	21.5657	72.2102
chr11	116706468	116708338	-	APOA1	0	21.1087	18.3569	2.75187	56.5495	24.343	32.2065
chr11	117066328	117072630	-	LOC100652768	0	76.5452	30.6795	45.8657	74.2537	33.1881	41.0656
chr11	117162061	117162857	+	BACE1-AS	0	83.0986	28.4615	54.6371	91.3793	37.1257	54.2536
chr11	117690789	117698807	-	FXYD2	0	78.0992	27.3701	50.7291	78.6408	28.853	49.7878
chr11	117771355	117800168	-	TMPRSS13	0	85.87	27.692	58.178	86.6282	27.3655	59.2628
chr11	117773756	117800168	-	TMPRSS13	0	85.5847	27.6153	57.9694	85.5549	26.4385	59.1164
chr11	117778509	117800168	-	TMPRSS13	0	87.6777	28.7695	58.9083	87.9259	25.909	62.017
chr11	117886486	117957508	-	LOC100526771	0	85.5912	23.5538	62.0374	85.9711	23.6326	62.3385
chr11	117947726	117990556	+	TMPRSS4	0	87.1597	23.4685	63.6912	86.7882	22.438	64.3501
chr11	118100335	118123011	-	MPZL3	0	83.405	20.7119	62.6931	80.4813	19.0838	61.3975
chr11	118175294	118186890	+	CD3E	0	84.3886	18.0699	66.3187	74.1815	16.4407	57.7408
chr11	118209788	118213459	-	CD3D	0	85.6643	18.1488	67.5155	84.1584	17.4061	66.7523
chr11	118215058	118224497	+	CD3G	0	78.9926	13.9031	65.0896	78.863	16.3726	62.4904
chr11	118251934	118289530	-	LOC100131626	0	69.8911	24.1044	45.7866	72.8508	23.7161	49.1347
chr11	118398209	118401740	+	TTC36	0	43.1262	18.7545	24.3717	41.5873	17.8613	23.726
chr11	118528941	118550381	-	TREH	0	80.7692	26.4783	54.2909	83.0645	30.3127	52.7518
chr11	118754474	118766980	+	CXCR5	0	87.6404	27.7797	59.8607	84.0416	26.5818	57.4598
chr11	118764100	118766980	+	CXCR5	0	86.9792	30.1549	56.8242	84.7917	30.8108	53.9809
chr11	118842416	118851995	+	FOXR1	0	85.0829	17.0764	68.0064	83.9727	19.7632	64.2096
chr11	118873670	118874303	-	RPL23AP64	0	87.8378	37.7358	50.102	79.3103	44.5783	34.732
chr11	118964584	118966177	-	H2AFX	0	0.973236	0.332963	0.640273	0.875274	0.0821018	0.793172
chr11	119056165	119060932	+	PDZD3	0	83.6305	23.3677	60.2628	71.564	23.155	48.409
chr11	119060962	119066584	-	CCDC153	0	91.018	21.4858	69.5322	91.0959	20.0464	71.0495
chr11	119252487	119369944	+	LOC100499227	0	77.4959	23.2607	54.2351	75.6641	23.3571	52.307
chr11	119981993	120008863	-	TRIM29	0	87.1388	26.3693	60.7695	88.1997	27.6494	60.5503
chr11	120107348	120190653	+	POU2F3	0	80.6953	23.338	57.3573	86.8912	23.5774	63.3138
chr11	120110902	120190653	+	POU2F3	0	82.7592	23.2457	59.5136	87.46	23.4991	63.9609
chr11	120120467	120136641	-	LOC649133	0	86.6618	22.0851	64.5767	81.4884	21.1613	60.327
chr11	121959810	122073770	-	MIR100HG	0	66.6232	30.5552	36.068	68.5866	31.5086	37.078
chr11	121970464	121970552	-	MIR125B1	0	14.1304	3.92157	10.2089	7.89474	0	7.89474
chr11	121986061	121986923	-	BLID	0	87.2727	25.8741	61.3986	85.7143	35	50.7143
chr11	122022936	122023016	-	MIR100	0	93.3333	35.4839	57.8495	100	42.4242	57.5758
chr11	122709254	122743347	+	CRTAM	0	84.5839	23.7216	60.8623	87.2638	21.1577	66.1061
chr11	122848356	122852379	-	BSX	0	12.605	5.34846	7.25658	13.4951	5.64706	7.84809
chr11	122888273	122890319	+	LOC341056	0	92.9577	19.7712	73.1865	91.9431	13	78.9431
chr11	123252147	123252220	-	MIR4493	0	100	25	75	100	10.7143	89.2857
chr11	123624287	123625226	-	OR6X1	0	89.3617	10.2362	79.1255	97.3684	21.1538	76.2146
chr11	123676115	123677057	-	OR6M1	0	76	15.7895	60.2105	83.4646	16.7901	66.6744
chr11	123753632	123756340	-	TMEM225	0	93.0481	15.6863	77.3619	86.5217	18.9076	67.6142
chr11	123777138	123778083	+	OR8D4	0	63.6364	24	39.6364	82.6087	29.5154	53.0933
chr11	123810323	123811280	+	OR4D5	0	92.5926	4.54545	88.0471	93.6364	5.68182	87.9545
chr11	123813573	123814545	-	OR6T1	0	98.3871	15.0602	83.3269	88.3495	15.4195	72.93
chr11	123847402	123848398	-	OR10S1	0	86.7925	12.5654	74.227	85.9649	12.9577	73.0072
chr11	123886281	123887217	+	OR10G4	0	93.5897	11.0465	82.5432	92.1053	13.4259	78.6793
chr11	123893719	123894655	+	OR10G9	0	96.8254	13.7931	83.0323	78.5714	23.1132	55.4582
chr11	123900329	123901265	+	OR10G8	0	93.75	15.4255	78.3245	92.5743	10.3858	82.1885
chr11	123908772	123909708	-	OR10G7	0	79.2453	18.7879	60.4574	94.0426	16.9611	77.0814
chr11	124095397	124096312	+	OR8G2	0	96.875	19.1489	77.7261	80.2469	17.0507	63.1962
chr11	124120422	124135756	+	OR8G1	0	85.8995	17.2996	68.5999	80.8803	17.3143	63.566
chr11	124134722	124135763	+	OR8G5	0	92.5926	13.587	79.0056	85.4167	23.1884	62.2283
chr11	124179735	124180662	-	OR8D1	0	89.2857	13.9241	75.3617	90.2174	13.4783	76.7391
chr11	124189157	124190093	-	OR8D2	0	79.5918	15.1899	64.402	92.8571	12	80.8571
chr11	124252297	124253239	-	OR8B2	0	80	17.9104	62.0896	92.7083	19.788	72.9203
chr11	124266305	124267247	-	OR8B3	0	87.5	36.8421	50.6579	96.4286	31.9672	64.4614
chr11	124293837	124294767	-	OR8B4	0	94.2857	35.4167	58.869	83.6066	22.7273	60.8793
chr11	124310045	124310981	-	OR8B8	0	90.625	20.9302	69.6948	87.1795	15.6522	71.5273
chr11	124412617	124413550	-	OR8B12	0	81.4286	7.20721	74.2214	88.1657	17.402	70.7637
chr11	124439964	124440945	+	OR8A1	0	64.2857	24.8227	39.463	72.973	18.9066	54.0664
chr11	124481452	124490251	+	PANX3	0	89.2074	17.0825	72.1249	88.6288	15.1973	73.4315
chr11	124789145	124790573	+	HEPN1	0	54.8387	31.6092	23.2295	56.6038	26.2774	30.3264
chr11	124824016	124911385	+	CCDC15	0	88.3479	18.2002	70.1477	84.4629	17.5526	66.9104
chr11	125542228	125550793	-	ACRV1	0	96.3899	15.5268	80.8631	95.4545	13.8254	81.6292
chr11	125616187	125619743	+	PATE1	0	84.9206	13.7529	71.1677	84.2975	11.7647	72.5328
chr11	125646027	125648714	-	PATE2	0	86.5079	15.896	70.612	86.0294	22.1893	63.8401
chr11	125658005	125661495	+	PATE3	0	86.8421	13.2212	73.621	92.029	18.118	73.911
chr11	125703210	125709967	+	PATE4	0	78.5388	16.9329	61.6059	82.3171	20.2381	62.079
chr11	126211611	126225482	-	FLJ39051	0	80.8144	33.0261	47.7883	76.4885	34.0902	42.3984
chr11	126858353	126858438	-	MIR3167	0	90	38.0952	51.9048	94.4444	49.0196	45.4248
chr11	126872804	126875953	+	KIRREL3-AS3	0	28.9641	15.9609	13.0031	57.0881	26.2997	30.7884
chr11	128561566	128565918	-	LOC100507392	0	5.72852	3.00704	2.72148	9.95893	4.27461	5.68432
chr11	128707914	128737268	-	KCNJ1	0	89.4907	24.2644	65.2263	86.761	24.5807	62.1803
chr11	128804626	128813294	-	TP53AIP1	0	82.6681	28.1069	54.5611	84.6465	24.7885	59.858
chr11	128805269	128807729	-	TP53AIP1	0	85.83	31.3618	54.4682	86.9403	27.5578	59.3825
chr11	129245880	129322174	+	BARX2	0	81.9423	18.7122	63.2301	82.2973	19.1894	63.1078
chr11	129685740	129729898	+	TMEM45B	0	84.5841	17.9091	66.675	85.5527	18.8328	66.7199
chr11	129872518	129875381	+	LINC00167	0	36.2187	20.5932	15.6255	21.4724	12.4476	9.02484
chr11	130318868	130346539	+	ADAMTS15	0	80.3273	21.6364	58.6909	76.6204	22.0207	54.5997
chr11	133710516	133715392	-	SPATA19	0	83.8207	26.0519	57.7687	74.9326	24.5788	50.3538
chr11	133766329	133771635	-	LOC283174	0	87.9908	24.3148	63.676	89.834	28.2649	61.5691
chr11	133768398	133768476	-	MIR4697	0	83.3333	20	63.3333	77.7778	8.82353	68.9542
chr11	133902166	133911236	+	LOC100128239	0	49.4429	22.4028	27.0401	36.6611	21.2018	15.4593
chr11	134306375	134375555	+	LOC283177	0	80.6256	24.6407	55.985	79.6011	25.4939	54.1072
chr12	87983	91263	+	LOC100288778	0	86.3158	31.8707	54.4451	83.3992	27.4074	55.9918
chr12	147945	149412	-	FAM138D	0	60.8392	13.5531	47.286	41.7722	11.0345	30.7377
chr12	246576	258332	-	LOC574538	0	78.772	26.5375	52.2345	73.7199	23.2117	50.5082
chr12	1609656	1613590	+	LOC100292680	0	74.9415	28.9179	46.0235	84.6975	33.6842	51.0133
chr12	1901122	2027870	-	CACNA2D4	0	79.4205	21.6544	57.7661	79.5573	20.8702	58.687
chr12	2038367	2045742	-	LOC100271702	0	68.705	34.7363	33.9687	77.7531	31.2343	46.5188
chr12	2785166	2800323	-	LOC100652846	0	84.3664	26.0376	58.3288	81.0959	24.9923	56.1036
chr12	2870365	2880835	-	LOC283440	0	86.7213	20.3584	66.3629	92.1764	18.1448	74.0316
chr12	2945981	2968961	+	LOC100507424	0	88.0411	23.8546	64.1865	86.166	24.6441	61.5219
chr12	2985423	2998691	+	C12orf32	0	62.4732	25.4488	37.0244	64.1298	22.996	41.1338
chr12	2986364	2998691	+	C12orf32	0	68.9489	27.369	41.58	66.7961	24.5579	42.2382
chr12	3724493	3862366	-	EFCAB4B	0	88.5315	24.735	63.7964	86.592	24.7466	61.8454
chr12	3757108	3862366	-	EFCAB4B	0	88.6057	24.0745	64.5312	86.6801	24.2251	62.455
chr12	4477392	4488894	-	FGF23	0	89.5325	13.79	75.7425	90.2144	17.1875	73.0269
chr12	4543307	4554780	-	FGF6	0	84.4358	20.2098	64.226	85.4514	20.1636	65.2878
chr12	4829751	4881892	+	GALNT8	0	87.8247	23.4849	64.3398	87.2541	20.8415	66.4125
chr12	5541279	5604465	+	NTF3	0	77.1165	21.5386	55.5779	79.1865	21.3667	57.8197
chr12	5603297	5604465	+	NTF3	0	92.2034	17.0532	75.1502	92.9577	23.6427	69.315
chr12	5671816	6055398	-	ANO2	0	87.9247	22.6272	65.2975	87.1252	22.738	64.3872
chr12	6419601	6437672	+	PLEKHG6	0	77.0637	24.2543	52.8095	72.8676	24.6381	48.2295
chr12	6420098	6437672	+	PLEKHG6	0	80.2066	25.7951	54.4115	79.1033	26.0377	53.0655
chr12	6421816	6437672	+	PLEKHG6	0	81.1765	26.03	55.1465	80.3938	26.2407	54.1532
chr12	6456008	6484390	-	SCNN1A	0	79.4613	24.2884	55.1729	83.5347	23.2136	60.3211
chr12	6548166	6560683	-	LOC678655	0	79.927	29.9658	49.9612	84.8	29.1993	55.6007
chr12	6554050	6560884	+	CD27	0	70.0516	27.9563	42.0953	70.9722	28.9822	41.99
chr12	6601315	6602471	-	MRPL51	0	60.9827	20.8197	40.163	40.249	12.7953	27.4537
chr12	6619387	6619717	+	SCARNA10	0	100	17.2414	82.7586	100	5.88235	94.1176
chr12	6690638	6690775	-	SCARNA11	0	70	36.8421	33.1579	73.913	41.6667	32.2464
chr12	6747241	6756580	-	ACRBP	0	73.8961	23.7006	50.1955	70.6488	23.2023	47.4465
chr12	6881669	6887621	+	LAG3	0	68.6598	24.9397	43.7201	74.0741	23.9484	50.1257
chr12	6957971	6960456	-	CDCA3	0	61.9608	16.1468	45.814	52.9412	21.5168	31.4244
chr12	6993144	6993768	+	RPL13P5	0	85.2941	18.8976	66.3965	77.2727	25.9259	51.3468
chr12	6993845	6994950	+	DSTNP2	0	89.1304	30.6569	58.4735	84.2466	18.677	65.5695
chr12	7053202	7055165	+	C12orf57	0	17.4807	4.7619	12.7188	16.4114	8.75421	7.65717
chr12	7072861	7072929	+	MIR200C	0	71.4286	28	43.4286	100	20	80
chr12	7073259	7073354	+	MIR141	0	77.7778	37.037	40.7407	100	28.5714	71.4286
chr12	7076499	7076769	-	SCARNA12	0	100	37.2881	62.7119	100	22.2222	77.7778
chr12	7260903	7274447	+	MATL2963	0	78.554	21.0544	57.4996	76.1062	21.5891	54.5171
chr12	7276279	7281466	-	RBP5	0	91.1528	22.3392	68.8136	91.3043	21.8369	69.4674
chr12	7456927	7480969	+	ACSM4	0	88.0435	14.1764	73.867	88.6912	15.1285	73.5627
chr12	7801995	7818502	-	APOBEC1	0	92.4963	17.0113	75.485	92.1384	16.8814	75.2569
chr12	7842380	7848360	-	GDF3	0	83.6457	18.6017	65.044	85.7656	19.4169	66.3486
chr12	7864088	7870152	+	DPPA3	0	91.1392	13.8618	77.2774	90.3604	15.0045	75.3559
chr12	7882010	7902069	-	CLEC4C	0	89.4647	17.3863	72.0784	89.6552	17.2023	72.4529
chr12	7917811	7926717	+	NANOGNB	0	87.4877	19.8951	67.5926	91.371	20.2467	71.1242
chr12	7941994	7948655	+	NANOG	0	89.913	14.885	75.0281	87.3134	16.6453	70.6681
chr12	8286364	8287448	-	POU5F1P3	0	80	14.922	65.078	72.6804	17.8082	54.8722
chr12	8325149	8332642	+	ZNF705A	0	70.0234	27.7516	42.2718	74.5501	28.5266	46.0235
chr12	8332804	8353596	+	FAM66C	0	70.0265	28.7175	41.309	74.2092	27.7757	46.4336
chr12	8383644	8395542	-	FAM86FP	0	69.4915	27.6045	41.887	70.9524	31.3812	39.5711
chr12	8509559	8543348	-	LOC389634	0	83.5529	24.5081	59.0449	79.837	22.9196	56.9174
chr12	8608590	8630926	+	CLEC6A	0	80.7876	11.2088	69.5788	80.5677	14.5242	66.0435
chr12	8666135	8674960	+	CLEC4D	0	85.5234	19.0772	66.4461	84.1317	18.3062	65.8255
chr12	8685900	8693558	-	CLEC4E	0	89.4807	15.6401	73.8406	90.75	18.2903	72.4597
chr12	8754761	8765442	-	AICDA	0	85.0352	14.2541	70.7811	85.8664	16.4497	69.4167
chr12	8798539	8815433	-	MFAP5	0	91.0219	21.9735	69.0484	90.8832	19.1514	71.7318
chr12	9208184	9217666	-	C12orf33	0	74.8387	16.1823	58.6564	61.0459	16.3034	44.7425
chr12	9217772	9220651	+	LOC144571	0	89.1667	44.0506	45.116	87.1795	48.3589	38.8206
chr12	9301435	9360966	-	PZP	0	90.6151	20.0368	70.5782	90.7986	21.5744	69.2242
chr12	9381128	9386803	-	A2MP1	0	93.633	24.3942	69.2388	92.3372	21.4511	70.8861
chr12	9392065	9392147	-	MIR1244-1	0	92	35.7143	56.2857	83.3333	50	33.3333
chr12	9392598	9395645	+	LOC100499405	0	55.5944	21.9975	33.5969	51.4739	21.0345	30.4394
chr12	9436252	9466684	+	LOC642846	0	70.3441	17.4978	52.8464	82.5937	23.6028	58.9909
chr12	9570286	9600768	-	DDX12P	0	78.6342	17.5717	61.0626	84.7694	19.4894	65.28
chr12	9747869	9760497	-	KLRB1	0	94.4146	18.7349	75.6797	90.6296	20.7333	69.8962
chr12	9769879	9811010	+	LOC374443	0	80.4657	21.2993	59.1664	80.5508	20.36	60.1908
chr12	9786014	9811010	+	LOC374443	0	75.5519	22.7175	52.8344	72.6198	21.2137	51.406
chr12	9795467	9811010	+	LOC374443	0	69.7909	24.4674	45.3235	66.1629	22.8098	43.3531
chr12	9800514	9811010	+	LOC374443	0	67.1039	26.4193	40.6846	65.9453	22.311	43.6344
chr12	9800642	9811010	+	LOC374443	0	68.0655	26.895	41.1705	70.5238	23.2133	47.3105
chr12	9868455	9885895	-	CLECL1	0	82.9185	21.0489	61.8695	86.8289	21.7902	65.0387
chr12	9875087	9885895	-	CLECL1	0	84.375	22.0144	62.3606	82.7534	24.0844	58.669
chr12	9980076	9997603	+	KLRF1	0	87.7903	14.2936	73.4967	89.7505	18.0967	71.6538
chr12	10034087	10048432	+	KLRF2	0	90.7652	14.887	75.8782	88.9308	17.5264	71.4044
chr12	10065825	10084980	-	CLEC2A	0	86.9836	20.3484	66.6352	84.4004	19.7274	64.673
chr12	10103914	10138194	+	CLEC12A	0	90.4469	17.7622	72.6847	90.2589	18.3121	71.9468
chr12	10124007	10138194	+	CLEC12A	0	88.5455	19.0353	69.5101	90.9238	18.4571	72.4667
chr12	10145661	10151899	-	CLEC1B	0	88.9189	27.7123	61.2067	88.535	26.6046	61.9305
chr12	10163230	10171399	+	CLEC12B	0	79.8493	28.2392	51.6101	80.3181	29.7101	50.6079
chr12	10223079	10251605	-	CLEC1A	0	85.5398	20.4421	65.0977	86.2789	19.2654	67.0135
chr12	10524951	10562745	-	KLRC4-KLRK1	0	85.9822	25.6447	60.3376	86.097	27.7295	58.3675
chr12	10559982	10562356	-	KLRC4	0	86.6242	30.1418	56.4824	86.4583	29.9595	56.4988
chr12	10598637	10605979	-	KLRC1	0	91.3978	16.0702	75.3276	88.7195	17.2207	71.4988
chr12	10741076	10752434	-	KLRAP1	0	81.9427	21.1613	60.7814	89.4472	23.8418	65.6054
chr12	10954130	10955226	-	TAS2R7	0	88.2353	11.3043	76.9309	76.7857	14.1361	62.6496
chr12	10958649	10959579	-	TAS2R8	0	92	19.0476	72.9524	94.7368	25.974	68.7628
chr12	10961692	10962767	-	TAS2R9	0	93.8462	17.3554	76.4908	89.1566	21.5116	67.645
chr12	10977944	10978868	-	TAS2R10	0	79.3388	32.5792	46.7597	81.5789	27.6119	53.967
chr12	10998447	11324224	-	PRH1-PRR4	0	88.8715	31.2011	57.6704	88.5018	29.8946	58.6072
chr12	11033559	11036874	-	PRH1	0	83.2335	37.6997	45.5339	82.7273	31.0769	51.6503
chr12	11060524	11062161	-	TAS2R13	0	97.3913	43.554	53.8373	88.7097	37.9928	50.7168
chr12	11081833	11087444	+	PRH2	0	93.2476	25.6571	67.5905	94.8387	33.1588	61.6799
chr12	11081834	11087444	+	PRH2	0	93.2476	25.6571	67.5905	94.8387	33.1588	61.6799
chr12	11090852	11091806	-	TAS2R14	0	90.2913	29.5833	60.7079	88.785	27.972	60.813
chr12	11138511	11139511	-	TAS2R50	0	86.2745	23.4234	62.8511	91.2	43.9462	47.2538
chr12	11148560	11150474	-	TAS2R20	0	89.759	33.2046	56.5544	95.1852	31.3725	63.8126
chr12	11174270	11175170	-	TAS2R19	0	72.2222	36.5385	35.6838	89.5833	47.0588	42.5245
chr12	11182985	11184006	-	TAS2R31	0	88.8889	44.2553	44.6336	94.4444	35.3175	59.127
chr12	11213963	11214893	-	TAS2R46	0	80.6452	52.5424	28.1028	100	28.8462	71.1538
chr12	11243885	11244912	-	TAS2R43	0	97.6744	42.4242	55.2502	96.875	30.4688	66.4062
chr12	11285883	11286843	-	TAS2R30	0	66.6667	32.4324	34.2342	57.1429	35.3535	21.7893
chr12	11323779	11325723	+	LOC100129361	0	15.2057	5.76425	9.44148	10.67	7.19512	3.47485
chr12	11338598	11339543	-	TAS2R42	0	78.3784	37.3494	41.029	82.7586	21.0526	61.706
chr12	11418856	11422641	-	PRB3	0	88.8	13.5048	75.2952	81.295	15.4088	65.8862
chr12	11460014	11463366	-	PRB4	0	84.3478	14.5695	69.7783	79.7688	19.3651	60.4037
chr12	11504756	11508524	-	PRB1	0	84.6154	16.129	68.4864	84.6154	13.1944	71.4209
chr12	11544473	11548498	-	PRB2	0	95.9016	16.6667	79.235	90.3226	17.8832	72.4394
chr12	11700963	11717335	+	LOC338817	0	81.4232	23.0699	58.3533	85.9165	23.0419	62.8746
chr12	12223877	12252627	+	BCL2L14	0	86.6944	29.2748	57.4196	85.5422	29.6278	55.9144
chr12	12224401	12252627	+	BCL2L14	0	86.669	29.2926	57.3764	85.4863	29.5576	55.9287
chr12	12264885	12264967	+	MIR1244-1	0	77.7778	37.931	39.8467	87.5	36.8421	50.6579
chr12	12508341	12510001	-	LOH12CR2	0	49.0862	31.9465	17.1397	34.8416	28.3544	6.4872
chr12	12917582	12917677	+	MIR613	0	93.3333	19.2308	74.1026	91.6667	14.8649	76.8018
chr12	13028410	13029070	+	RPL13AP20	0	97.006	15.6627	81.3433	95.1807	17.3387	77.842
chr12	13043955	13066600	+	GPRC5A	0	78.8165	20.6885	58.128	82.5333	19.5594	62.9739
chr12	13068762	13068852	+	MIR614	0	100	30.7692	69.2308	81.8182	30	51.8182
chr12	13093708	13103318	-	GPRC5D	0	89.3545	31.3984	57.9561	92.3077	31.2468	61.0609
chr12	13132770	13137576	+	LOC100506314	0	69.6507	26.8022	42.8484	62.7586	24	38.7586
chr12	13153375	13157764	+	HTR7P1	0	41.8803	19.1041	22.7763	43.5935	19.5122	24.0813
chr12	13523604	13529679	-	C12orf36	0	81.7073	29.1667	52.5407	74.6988	25.4593	49.2395
chr12	14656596	14720791	-	PLBD1	0	84.5672	22.1054	62.4619	88.4755	20.406	68.0695
chr12	14765567	14849519	-	GUCY2C	0	87.7347	20.0893	67.6455	86.1749	21.1905	64.9844
chr12	14957583	14967116	-	C12orf69	0	91.5986	26.1642	65.4344	92.1951	24.264	67.9311
chr12	14982244	14996413	-	ART4	0	88.4925	24.3733	64.1192	84.2029	27.9085	56.2944
chr12	15066975	15091463	-	ERP27	0	85.1915	24.776	60.4155	86.3856	24.7191	61.6665
chr12	16341418	16430619	-	SLC15A5	0	82.9455	18.4322	64.5133	84.0801	17.2599	66.8202
chr12	17141680	17143562	+	SKP1P2	0	94.186	13.2231	80.9629	95.3704	10.4478	84.9226
chr12	18414473	18801352	+	PIK3C2G	0	87.8364	19.6177	68.2187	87.0625	20.0943	66.9682
chr12	18836115	18890918	-	PLCZ1	0	87.6899	18.2438	69.4461	86.8362	18.6883	68.1479
chr12	18891044	18892122	+	CAPZA3	0	88.4615	16.1049	72.3567	91.6667	15.0862	76.5805
chr12	20167618	20251802	+	LOC100506393	0	88.1549	19.8453	68.3096	87.614	19.2329	68.381
chr12	20963637	21069843	+	SLCO1B3	0	86.6245	14.3019	72.3225	85.2998	14.128	71.1718
chr12	21168629	21243040	+	SLCO1B7	0	85.8038	13.0855	72.7183	85.5199	12.5321	72.9878
chr12	21284127	21392730	+	SLCO1B1	0	86.6218	13.4614	73.1604	84.8778	12.9202	71.9576
chr12	21525801	21532914	+	IAPP	0	87.5264	23.6581	63.8684	84.4985	23.8356	60.6629
chr12	21689122	21757781	-	GYS2	0	88.7635	20.7266	68.0368	87.2686	20.8106	66.458
chr12	24365354	24365429	+	MIR920	0	100	16.6667	83.3333	100	50	50
chr12	24719897	24737102	-	LINC00477	0	90.7133	20.777	69.9363	92.4115	21.3841	71.0274
chr12	25146364	25150373	-	C12orf77	0	91.0781	27.6389	63.4392	78.4512	30.4965	47.9547
chr12	25629015	25706217	-	IFLTD1	0	87.5664	19.2565	68.3099	87.2719	19.1285	68.1434
chr12	25649250	25801496	-	IFLTD1	0	87.6941	22.0968	65.5973	87.0059	22.99	64.0159
chr12	25652785	25706217	-	IFLTD1	0	89.1456	19.0146	70.131	87.642	19.1611	68.4808
chr12	26107587	26112375	-	LOC100506451	0	21.3351	10.3787	10.9564	37.8995	15.493	22.4066
chr12	27233989	27235455	-	C12orf71	0	94.8529	31.2693	63.5836	85.5932	30.2548	55.3384
chr12	27619742	27655118	+	C12orf70	0	87.0421	21.6812	65.3609	87.0923	23.869	63.2233
chr12	27849427	27850566	+	REP15	0	91.0256	35.6522	55.3735	91.1765	30.7692	60.4072
chr12	27915598	27924209	-	MANSC4	0	93.2445	25.0689	68.1757	93.4755	25.4902	67.9853
chr12	29580488	29650619	-	OVCH1	0	90.3961	19.702	70.694	89.8427	19.5896	70.2531
chr12	30948614	30955645	+	LOC100287314	0	54.6185	20.1022	34.5163	40.9174	15.7958	25.1217
chr12	31173696	31226781	-	LOC100506660	0	83.5181	22.6969	60.8213	83.6662	21.3505	62.3157
chr12	31477249	31478879	+	FLJ13224	0	1.46341	0.646552	0.816863	0.929368	0.601685	0.327683
chr12	31944118	31945175	-	H3F3C	0	88.4615	9.16497	79.2966	89.7674	9.58904	80.1784
chr12	40019971	40115720	+	C12orf40	0	87.2724	18.4124	68.8599	88.017	18.0237	69.9933
chr12	43748011	43945724	-	ADAMTS20	0	85.0768	17.5803	67.4965	84.4789	17.5233	66.9556
chr12	45456400	45459194	-	RACGAP1P	0	93.4473	16.2861	77.1611	92.8571	18.0488	74.8084
chr12	45566816	45609789	-	PLEKHA8P1	0	81.9871	18.5428	63.4444	85.4109	21.1356	64.2752
chr12	45580873	45581252	-	RNY5	0	95.4545	12.6582	82.7963	92.8571	16.0338	76.8234
chr12	47581594	47581674	+	MIR4698	0	100	0	100	90.9091	6.06061	84.8485
chr12	47602202	47610226	-	LOC100233209	0	86.3208	19.7394	66.5813	89.7883	21.205	68.5833
chr12	48235319	48298814	-	VDR	0	83.7511	21.414	62.3371	83.8766	22.1855	61.6911
chr12	48366747	48398285	-	COL2A1	0	61.0723	17.1553	43.917	60.3657	16.3036	44.0621
chr12	48596121	48597075	-	OR10AD1	0	91.1111	20.9302	70.1809	88.4393	25.9887	62.4506
chr12	48722762	48724062	+	H1FNT	0	91.9386	10.8193	81.1193	93.0348	12.3529	80.6819
chr12	48866447	48866843	+	ANP32D	0	76.4706	2.12766	74.3429	93.0233	12	81.0233
chr12	48876285	48890297	+	C12orf54	0	90.3315	16.9014	73.4301	83.3068	16.3085	66.9984
chr12	48919414	48921886	+	OR8S1	0	94.686	14.7609	79.9251	85.3774	15.5393	69.8381
chr12	48961466	48963829	-	LALBA	0	81.25	10.1124	71.1376	93.9759	16.6031	77.3729
chr12	49050430	49050565	-	SNORA2A	0	100	12	88	100	32	68
chr12	49121217	49159568	+	LOC255411	0	88.6915	17.6707	71.0208	88.5489	19.1686	69.3803
chr12	49165745	49165827	-	MIR4701	0	100	40	60	75	55.5556	19.4444
chr12	49483205	49488602	-	DHH	0	23.135	9.17814	13.9568	18.4564	12.563	5.89333
chr12	49688908	49692481	+	PRPH	0	18.9432	5.82371	13.1195	16.8421	6.85745	9.98465
chr12	49716970	49725514	+	TROAP	0	67.8623	10.2535	57.6088	65.051	13.0899	51.9611
chr12	49726199	49730971	-	C1QL4	0	39.9087	11.5876	28.3211	31.405	13.2376	18.1673
chr12	49741040	49745685	+	DNAJC22	0	58.7719	20.5524	38.2195	77.3469	21.1282	56.2187
chr12	49782956	49786116	+	LOC100335030	0	90.8676	34.1339	56.7337	85.755	29.4355	56.3195
chr12	49976657	49999410	-	FAM186B	0	87.2866	27.9989	59.2878	90.851	28.1915	62.6595
chr12	49981287	49999433	-	FAM186B	0	91.5682	26.6029	64.9652	93.5705	27.4457	66.1248
chr12	50222325	50234937	+	LOC100286844	0	74.8936	23.547	51.3466	82.3353	24.4407	57.8946
chr12	50302665	50305646	-	LOC283332	0	91.9732	28.4014	63.5719	87.7301	27.4238	60.3062
chr12	50344523	50352664	+	AQP2	0	84.8592	26.6619	58.1973	81.0931	27.5491	53.544
chr12	50355278	50359461	+	AQP5	0	51.0504	23.9067	27.1437	61.7257	28.6564	33.0693
chr12	50627924	50627995	-	MIR1293	0	100	20.6897	79.3103	88.8889	14.8148	74.0741
chr12	50721094	50790405	-	FAM186A	0	91.2835	20.6083	70.6752	91.6376	19.6146	72.023
chr12	51236700	51281663	+	TMPRSS12	0	88.7826	21.0258	67.7568	87.9229	21.5472	66.3756
chr12	51347781	51364289	+	HIGD1C	0	94.0789	28.9204	65.1586	90.2806	26.8074	63.4732
chr12	51722226	51740463	-	CELA1	0	86.5217	23.4154	63.1063	85.3982	22.2539	63.1443
chr12	52281792	52285505	+	ANKRD33	0	73.8342	20.6499	53.1843	75.5155	21.2429	54.2725
chr12	52562779	52585784	-	KRT80	0	87.0085	29.9218	57.0867	83.9064	30.0652	53.8412
chr12	52599364	52604639	-	LOC283403	0	73.8351	36.2225	37.6126	82.0375	29.8951	52.1424
chr12	52604713	52617597	+	LOC283404	0	75.547	27.8378	47.7091	75.2927	27.4769	47.8159
chr12	52626953	52642709	+	KRT7	0	87.0833	29.6491	57.4343	67.0516	24.0265	43.0251
chr12	52695648	52702947	+	KRT86	0	50.5198	19.9095	30.6102	51.1706	17.5803	33.5902
chr12	52708084	52715182	-	KRT83	0	88.3333	25.7775	62.5559	87.3134	22.5149	64.7986
chr12	52753789	52761309	-	KRT85	0	92.1622	26.414	65.7482	87.695	25.378	62.3169
chr12	52771595	52779417	-	KRT84	0	85.3859	20.0544	65.3315	87.8049	16.8013	71.0036
chr12	52787734	52800176	-	KRT82	0	88.8235	23.4063	65.4172	90.9713	21.6484	69.3229
chr12	52817853	52828110	-	KRT75	0	92.6174	22.8346	69.7828	91.223	23.3021	67.9209
chr12	52840434	52845910	-	KRT6B	0	90.3134	17.2507	73.0627	90.8356	19.977	70.8585
chr12	52862299	52867569	-	KRT6C	0	89.7887	16.2367	73.552	91.3947	14.6028	76.7919
chr12	52880957	52887181	-	KRT6A	0	86.7133	15.2889	71.4244	90.1685	19.3511	70.8174
chr12	52937692	52946931	-	KRT71	0	85.3379	26.6702	58.6677	87.0406	26.0901	60.9505
chr12	52959602	52967609	-	KRT74	0	84.3709	25.4258	58.9451	85.8223	27.0645	58.7578
chr12	52979372	52995322	-	KRT72	0	78.4734	16.8857	61.5877	82.8358	17.0052	65.8306
chr12	53001353	53012343	-	KRT73	0	82.9558	22.6267	60.3291	82.4779	21.3403	61.1376
chr12	53038341	53045959	-	KRT2	0	90.9341	25.3605	65.5735	90.689	26.7537	63.9353
chr12	53068519	53074191	-	KRT1	0	88.743	14.9137	73.8293	89.9083	14.6459	75.2624
chr12	53083410	53097247	-	KRT77	0	75.1558	21.2161	53.9397	68.6081	21.7447	46.8634
chr12	53161938	53171129	-	KRT76	0	91.314	18.4713	72.8427	90.0285	21.4054	68.6231
chr12	53183468	53189892	-	KRT3	0	59.4771	13.9475	45.5296	64.3011	16.5277	47.7734
chr12	53200326	53207900	-	KRT4	0	86.6337	21.9233	64.7103	90.9274	17.7372	73.1902
chr12	53215230	53228077	-	KRT79	0	87.4473	22.0313	65.4159	87.3373	20.0383	67.299
chr12	53232745	53242778	-	KRT78	0	89.5086	19.9393	69.5694	90.1146	16.5133	73.6013
chr12	53290970	53298868	-	KRT8	0	82.74	23.5892	59.1508	81.8265	26.1712	55.6552
chr12	53436972	53448222	-	LOC283335	0	30.0093	15.1626	14.8467	31.5464	18.3227	13.2237
chr12	53497273	53518323	+	SOAT2	0	89.2392	26.0966	63.1427	90.2786	25.4888	64.7899
chr12	53662082	53687427	+	ESPL1	0	82.8862	16.8469	66.0393	83.4358	17.7735	65.6624
chr12	53720359	53730004	-	SP7	0	87.1304	29.7959	57.3345	73.1397	29.6061	43.5336
chr12	53817638	53825318	+	AMHR2	0	88.3117	23.4838	64.8279	90.0459	22.8106	67.2354
chr12	53900473	53901422	-	NPFF	0	81.6901	28.5714	53.1187	76.9231	31.6547	45.2684
chr12	53907767	53911392	+	LOC100652999	0	80.8696	31.0038	49.8658	80.9249	25.2078	55.7171
chr12	54332575	54340328	+	HOXC13	0	8.17073	2.53521	5.63552	8.25688	2.12221	6.13467
chr12	54348713	54350350	+	HOXC12	0	4.51866	2.56176	1.95691	5.49828	1.40023	4.09805
chr12	54356091	54362698	-	HOTAIR	0	20.9501	6.73604	14.214	19.7466	6.45581	13.2908
chr12	54366909	54370203	+	HOXC11	0	3.7797	1.61887	2.16083	4.2524	1.57952	2.67288
chr12	54378945	54384062	+	HOXC10	0	10.8922	2.74823	8.14401	9.55795	3.19253	6.36541
chr12	54402889	54406545	+	HOXC8	0	9.82659	2.60926	7.21733	11.0647	3.52628	7.53844
chr12	54410641	54424607	+	HOXC6	0	18.9246	6.3372	12.5874	21.2985	6.471	14.8275
chr12	54422193	54424607	+	HOXC6	0	8.38816	3.17209	5.21607	11.8143	4.27892	7.53542
chr12	54426831	54429144	+	HOXC5	0	10.4615	3.33828	7.12326	15.2749	5.55985	9.7151
chr12	54447660	54449814	+	HOXC4	0	11.7647	5.66038	6.10433	17.8248	5	12.8248
chr12	54452037	54516018	+	FLJ12825	0	56.1219	12.6348	43.487	59.1752	13.5689	45.6063
chr12	54472622	54475607	-	LOC100240735	0	40.367	7.13743	33.2295	38.6885	7.3	31.3885
chr12	54495992	54496483	+	LOC100240734	0	76.4706	15.5172	60.9533	54.2857	21.5054	32.7803
chr12	54519854	54526626	+	LOC400043	0	42.2611	16.5862	25.675	46.2857	15.6597	30.626
chr12	54674532	54678663	+	HNRNPA1P10	0	18.6012	14.8668	3.73443	12.2563	5.36873	6.88754
chr12	54685895	54694791	-	NFE2	0	77.1513	30.6555	46.4958	80.6691	23.951	56.7181
chr12	54730999	54731098	+	MIR148B	0	63.1579	43.1373	20.0206	54.5455	28.5714	25.974
chr12	54756228	54758270	-	GPR84	0	83.7607	24.8555	58.9052	91.4634	30.625	60.8384
chr12	54849735	54867386	-	GTSF1	0	87.8965	21.6711	66.2254	86.3492	24.4334	61.9158
chr12	55001970	55004246	-	GLYCAM1	0	59.633	20.712	38.9211	74.6835	29.2308	45.4528
chr12	55024622	55028663	-	LACRT	0	85.0394	22.2222	62.8171	88.25	20.6704	67.5796
chr12	55038374	55042149	-	DCD	0	89.8089	14.5119	75.297	90.5923	22.9917	67.6006
chr12	55248298	55252174	+	MUCL1	0	73.0769	19.3642	53.7128	79.1519	16.64	62.5119
chr12	55413728	55423801	+	NEUROD4	0	67.679	15.9176	51.7614	76.9231	16.6904	60.2326
chr12	55523552	55524560	+	OR9K2	0	89.6552	6.25	83.4052	90.3614	9.66184	80.6996
chr12	55614808	55615759	+	OR10A7	0	96.4286	13.4615	82.967	93.7008	11.5385	82.1623
chr12	55641071	55642010	+	OR6C74	0	83.3333	26.8293	56.5041	92	8.63636	83.3636
chr12	55688071	55689016	-	OR6C6	0	85.2941	11.2245	74.0696	77.2152	8.04598	69.1692
chr12	55714383	55715322	+	OR6C1	0	85.7143	4.47761	81.2367	98.5075	15.6863	82.8212
chr12	55725484	55726420	+	OR6C3	0	76.1905	20	56.1905	82.0225	25.2381	56.7844
chr12	55758894	55759833	+	OR6C75	0	85.7143	19.0476	66.6667	90.566	13.9241	76.642
chr12	55794312	55795251	+	OR6C65	0	78.9474	50	28.9474	78.0488	30.1724	47.8764
chr12	55820037	55820976	+	OR6C76	0	80.7018	23.3645	57.3373	72.9412	15.4696	57.4716
chr12	55845997	55846936	+	OR6C2	0	66.6667	6.25	60.4167	96.7742	13.3333	83.4409
chr12	55862983	55863922	-	OR6C70	0	84.375	17.1429	67.2321	83.5443	24.1071	59.4372
chr12	55886161	55887100	+	OR6C68	0	65.5172	19.3548	46.1624	71.4286	21.875	49.5536
chr12	55945010	55945940	+	OR6C4	0	94.8718	21.7949	73.0769	91.4286	18.6603	72.7683
chr12	56030675	56031617	+	OR10P1	0	86.6667	8.33333	78.3333	93.6652	11.655	82.0101
chr12	56109817	56118526	+	BLOC1S1-RDH5	0	52.584	24.4344	28.1496	54.0268	23.662	30.3649
chr12	56223391	56230030	+	TMEM198B	0	39.3411	21.1513	18.1898	43.3697	15.3143	28.0554
chr12	56347888	56360496	-	PMEL	0	82.2188	18.8525	63.3664	78.5384	18.6519	59.8865
chr12	56510373	56511616	+	RPL41	0	2.40964	1.22378	1.18586	1.79211	1.09689	0.695223
chr12	56623819	56631629	+	SLC39A5	0	89.2704	29.891	59.3794	87.931	28.3828	59.5482
chr12	56624500	56631629	+	SLC39A5	0	89.5501	29.7068	59.8432	88.6997	28.8495	59.8502
chr12	56732662	56734194	+	IL23A	0	50.4	22.3881	28.0119	91.1111	18.75	72.3611
chr12	56754354	56756583	-	APOF	0	52.459	25.5843	26.8748	56.4103	19.3811	37.0291
chr12	56843285	56848435	-	MIP	0	78.1491	19.3662	58.7829	72.6293	14.6915	57.9378
chr12	57037463	57037538	-	SNORD59B	0	61.9048	27.2727	34.632	52.381	49.0909	3.29004
chr12	57038810	57038885	-	SNORD59A	0	0	0	0	0	0	0
chr12	57316937	57328189	-	SDR9C7	0	86.7384	19.1924	67.5459	88.0531	22.962	65.0911
chr12	57345215	57351418	-	RDH16	0	91.4373	15.1751	76.2622	91.4729	16.1398	75.3331
chr12	57388354	57390469	+	GPR182	0	89.1753	29.2952	59.8801	93.4783	33.8419	59.6364
chr12	57422300	57443901	-	MYO1A	0	89.9376	18.147	71.7906	89.9105	17.9703	71.9402
chr12	57588286	57588359	+	MIR1228	0	90	28.125	61.875	81.8182	20.6897	61.1285
chr12	57828542	57844609	+	INHBC	0	91.2456	21.4815	69.7641	90.8824	21.2793	69.6031
chr12	57853917	57866047	+	GLI1	0	66.289	15.9188	50.3701	65.1661	17.8274	47.3387
chr12	57853933	57866047	+	GLI1	0	66.289	15.9188	50.3701	65.2624	17.8593	47.4031
chr12	58120022	58122139	+	LOC100130776	0	37.6344	14.7033	22.9311	38.2353	10.9628	27.2725
chr12	58156116	58160976	-	CYP27B1	0	20.7972	9.54379	11.2534	28.7419	10.0901	18.6518
chr12	58325231	58329947	-	LOC100506844	0	64.7423	22.2319	42.5104	64.2633	17.78	46.4834
chr12	63540215	63546590	-	AVPR1A	0	18.6347	6.82777	11.8069	23.6047	9.84743	13.7572
chr12	64660762	64784345	-	C12orf56	0	88.2435	21.4763	66.7672	88.236	21.9883	66.2477
chr12	65016288	65016385	+	MIR548C	0	100	26.9231	73.0769	64.2857	15	49.2857
chr12	65277553	65371302	+	FLJ41278	0	86.9234	25.4713	61.4521	90.4038	24.5766	65.8273
chr12	66151800	66220754	-	RPSAP52	0	70.295	14.9184	55.3766	72.1704	15.0116	57.1588
chr12	66218239	66309307	+	HMGA2	0	78.5473	19.4209	59.1264	79.1247	19.4158	59.7089
chr12	66696334	66737423	+	HELB	0	86.8235	25.414	61.4095	85.2798	22.0135	63.2663
chr12	68548549	68553521	-	IFNG	0	84.3521	20.1483	64.2037	87.9479	18.4962	69.4516
chr12	68595128	68619571	-	IL26	0	80.8833	17.2961	63.5872	77.1447	20.0871	57.0576
chr12	68642024	68647281	-	IL22	0	90.4988	17.2122	73.2866	88.6792	17.1152	71.5641
chr12	69068150	69080639	-	LOC100507250	0	80.5766	17.3302	63.2464	83.3973	16.4904	66.9069
chr12	70002344	70004942	-	LRRC10	0	93.1193	18.6613	74.458	97.2868	18.3158	78.971
chr12	71518876	71551779	-	TSPAN8	0	86.2705	21.5519	64.7186	84.9206	20.0367	64.8839
chr12	72242073	72244763	-	MRS2P2	0	93.8865	31.1151	62.7714	93.7984	32.4074	61.391
chr12	72647286	72667289	-	LOC283392	0	49.7453	14.6827	35.0627	52.1008	15.2948	36.806
chr12	72656326	72667289	-	LOC283392	0	38.8393	11.7814	27.0579	40.133	12.4109	27.7221
chr12	74526955	74686411	-	LOC100507377	0	88.1332	17.9973	70.1359	87.5834	17.2223	70.3611
chr12	75728462	75764169	+	GLIPR1L1	0	89.3865	25.067	64.3196	88.9447	25.1642	63.7806
chr12	77415025	77459360	-	E2F7	0	83.5204	21.0809	62.4394	81.0786	20.9029	60.1757
chr12	80838125	81073968	+	PTPRQ	0	89.1503	17.4132	71.7371	87.7953	17.0002	70.7951
chr12	81101407	81103256	+	MYF6	0	43.0595	9.87552	33.184	37.5556	10.4712	27.0844
chr12	81110707	81113447	+	MYF5	0	64.0496	13.1707	50.8789	62.0968	14.2857	47.8111
chr12	81329514	81329612	-	MIR618	0	84.6154	18.5185	66.0969	77.7778	10.5263	67.2515
chr12	85408093	85430055	-	TSPAN19	0	82.8244	20.3503	62.4741	83.8767	20.7129	63.1638
chr12	85674035	85695561	+	ALX1	0	58.2479	14.1677	44.0802	62.7216	13.883	48.8386
chr12	86198330	86230318	-	RASSF9	0	89.555	17.9758	71.5792	85.481	19.2974	66.1836
chr12	86268072	86276770	+	NTS	0	90.2613	16.3694	73.8919	87.4419	15.1386	72.3033
chr12	88176662	88178488	-	MKRN9P	0	92.1053	21.0379	71.0674	88.535	21.8919	66.6431
chr12	88373815	88423176	-	C12orf50	0	85.7847	19.1767	66.6079	85.5593	18.8772	66.6821
chr12	89404902	89413469	-	LOC728084	0	56.5217	16.6848	39.8369	62.9501	18.7624	44.1877
chr12	90102731	90105729	+	LOC338758	0	17.3913	7.8346	9.5567	9.52381	3.53496	5.98885
chr12	91311799	91342446	+	C12orf37	0	85.3958	25.461	59.9348	85.9387	23.4105	62.5282
chr12	91345991	91348953	-	C12orf12	0	84.9099	17.3347	67.5752	83.4337	17.7989	65.6348
chr12	91357455	91398803	-	EPYC	0	87.0436	21.8342	65.2094	89.4873	21.5723	67.9151
chr12	91444270	91452131	-	KERA	0	75.5747	21.5938	53.9809	76.1905	19.4313	56.7592
chr12	92378751	92536447	-	LOC256021	0	85.5061	29.8511	55.655	84.9832	29.3564	55.6268
chr12	92813869	92821924	-	CLLU1OS	0	88.172	30.888	57.284	86.6987	29.4589	57.2398
chr12	92815306	92824778	+	CLLU1	0	88.2911	29.3641	58.927	88.3162	32.9102	55.4059
chr12	92817734	92824730	+	CLLU1	0	88.6538	29.507	59.1469	88.0478	34.6028	53.445
chr12	93096618	93102325	+	C12orf74	0	87.5949	24.0803	63.5147	93.0556	23.4753	69.5803
chr12	93130264	93165868	+	PLEKHG7	0	89.2239	28.74	60.4839	90.5706	29.5046	61.066
chr12	93397533	93771512	-	LOC643339	0	88.279	24.0707	64.2084	87.0309	24.2679	62.763
chr12	93771745	93796052	+	NUDT4P1	0	65.8949	24.6398	41.2551	61.4153	24.8142	36.6012
chr12	93959403	93965174	-	LOC144481	0	33.6218	11.7267	21.895	33.4504	8.53706	24.9133
chr12	94853778	94856344	+	LOC144486	0	37.6543	6.65083	31.0035	15.4018	7.45501	7.94677
chr12	95228173	95228289	+	MIR492	0	100	17.2414	82.7586	95.2381	19.1489	76.0892
chr12	95228229	95228804	+	KRT19P2	0	81.5789	30.9524	50.6266	64	26.1538	37.8462
chr12	95910887	95945263	-	USP44	0	75.207	24.0401	51.167	83.2863	24.8473	58.439
chr12	96260825	96336428	-	CCDC38	0	85.1757	21.789	63.3867	85.9247	20.1403	65.7844
chr12	96367141	96390071	-	HAL	0	88.3117	20.2399	68.0718	88.1767	20.0782	68.0985
chr12	97858798	97927544	+	RMST	0	86.5258	23.7793	62.7466	87.0866	22.3449	64.7417
chr12	97885686	97885756	+	MIR1251	0	100	13.7931	86.2069	90.9091	5.12821	85.7809
chr12	98847618	98850923	-	SLC9A7P1	0	66.9048	26.2897	40.6151	71.7054	20.5342	51.1712
chr12	98879321	98897633	-	LOC643770	0	76.4767	26.0446	50.4321	72.6817	24.7225	47.9592
chr12	98906750	98910004	-	LOC100128191	0	12.0301	7.77701	4.25306	20.7516	6.90661	13.845
chr12	98993412	98993662	+	SNORA53	0	96.1538	33.0097	63.1441	84.9057	27.1845	57.7212
chr12	100041527	100043892	+	FAM71C	0	93.3735	27.5362	65.8373	92.8571	24.359	68.4982
chr12	100550174	100567121	-	GOLGA2P5	0	82.7073	25.4744	57.2329	82.1552	25.8228	56.3324
chr12	100558827	100567121	-	GOLGA2P5	0	92.5352	27.0316	65.5036	93.9227	25.8238	68.0989
chr12	100646041	100660857	-	DEPDC4	0	84.1837	23.2638	60.9199	83.7247	25.287	58.4377
chr12	100867550	100957645	+	NR1H4	0	88.9457	21.0039	67.9418	89.0067	21.221	67.7857
chr12	100897137	100957645	+	NR1H4	0	87.9363	20.8083	67.1279	89.1463	20.8829	68.2634
chr12	100967488	101018685	+	GAS2L3	0	81.3299	19.7936	61.5364	85.172	19.9706	65.2013
chr12	101549993	101604016	-	SLC5A8	0	84.4982	19.0629	65.4353	82.9902	17.5625	65.4276
chr12	101871334	101880775	+	SPIC	0	90.6326	15.9292	74.7034	87.5682	16.7977	70.7705
chr12	102513955	102591298	+	PARPBP	0	89.8297	16.049	73.7807	90.5393	17.8271	72.7122
chr12	102590236	102591614	-	PMCH	0	95.3488	33.6323	61.7166	97.8022	21.6346	76.1676
chr12	103203060	103218177	-	LINC00485	0	75.0522	18.4735	56.5786	78.0969	17.7933	60.3036
chr12	103695732	103889749	-	C12orf42	0	84.8386	19.3974	65.4412	81.9135	19.0655	62.848
chr12	103981068	104160502	+	STAB2	0	86.2954	21.1605	65.1349	86.1966	20.7053	65.4913
chr12	104237526	104323989	-	GNN	0	78.1425	20.7082	57.4343	76.322	19.7518	56.5702
chr12	104324202	104324333	+	MIR3652	0	4.25532	0	4.25532	0	0	0
chr12	104697509	104698982	+	EID3	0	54.4271	23.9044	30.5227	60.3571	22.1053	38.2519
chr12	106890187	107168609	-	LOC100287944	0	76.4138	23.2748	53.139	76.3545	23.9224	52.4321
chr12	107074535	107078478	-	LOC100505978	0	85.7778	25.6458	60.132	89.1228	33.5427	55.5801
chr12	108168161	108170421	+	ASCL4	0	22.5882	5.55556	17.0327	26.3768	9.51009	16.8667
chr12	108296926	108297548	-	LOC728739	0	72.4138	21.519	50.8948	14.557	8	6.55696
chr12	109273856	109294710	+	DAO	0	85.773	21.6629	64.1101	84.4086	25.0564	59.3522
chr12	109715782	109747025	-	FOXN4	0	78.1786	26.2239	51.9547	81.6176	26.1245	55.4932
chr12	109826523	109886176	+	MYO1H	0	87.5936	19.8824	67.7112	88.67	19.3871	69.2829
chr12	110171129	110211292	-	MGC14436	0	72.3526	33.9885	38.3641	71.7958	35.5279	36.2679
chr12	110220891	110252632	-	TRPV4	0	89.0364	22.2204	66.816	89.2891	21.7194	67.5697
chr12	110271152	110271241	+	MIR4497	0	0	0	0	1.5873	0	1.5873
chr12	110940004	110969891	+	RAD9B	0	85.2951	24.483	60.8121	86.6854	23.6892	62.9962
chr12	111284810	111345338	+	CCDC63	0	83.0064	21.9033	61.1031	79.9926	21.1096	58.883
chr12	111348623	111358404	-	MYL2	0	90.3737	17.9092	72.4646	86.6523	18.96	67.6923
chr12	111374405	111375250	+	LOC100131138	0	13.2353	5.69106	7.54424	14.7959	4.29864	10.4973
chr12	112277572	112280706	-	C12orf47	0	19.5191	8.66976	10.8493	13.1907	7.57439	5.61634
chr12	112336866	112339706	+	ADAM1	0	94.2943	30.4225	63.8718	90.2913	33.9286	56.3627
chr12	113900693	113909877	-	LHX5	0	12.8411	3.93808	8.90301	19.3942	4.60595	14.7882
chr12	114845999	114850637	+	LOC255480	0	25.0557	4.71092	20.3448	19.1406	6.06327	13.0774
chr12	116586364	116586459	-	MIR620	0	50	20	30	100	66.6667	33.3333
chr12	116866056	116866123	-	MIR4472-2	0	94.4444	39.1304	55.314	100	15	85
chr12	116971226	116973326	+	LINC00173	0	22.5225	15.8833	6.63922	18.6099	8.49282	10.117
chr12	116971239	116974318	+	LINC00173	0	31.25	21.727	9.52298	36.5979	15.6339	20.964
chr12	119721629	119741185	-	LOC144742	0	75.5656	21.6486	53.9171	75.415	24.2004	51.2146
chr12	119772516	119978852	+	CCDC60	0	81.388	19.868	61.52	81.9834	19.5875	62.3959
chr12	120151438	120151529	-	MIR1178	0	100	0	100	100	20	80
chr12	120639093	120650631	+	LOC100506649	0	84.2704	24.6203	59.6501	81.586	23.2499	58.3362
chr12	120759913	120765592	-	PLA2G1B	0	55.4517	15.9274	39.5243	67.2556	20.8196	46.436
chr12	120928140	120933749	-	LOC100506668	0	62.4495	32.5994	29.8501	75.1987	29.8755	45.3232
chr12	121160995	121161069	+	MIR4700	0	100	30	70	100	33.3333	66.6667
chr12	121407640	121410095	-	HNF1A-AS1	0	78.97	27.137	51.8329	76.5363	25.817	50.7193
chr12	121458094	121476780	-	OASL	0	89.7497	19.7519	69.9978	87.3935	19.4757	67.9179
chr12	122233172	122241390	-	LOC338799	0	13.8072	6.90964	6.89755	12.7229	6.7043	6.01864
chr12	122277432	122296769	-	HPD	0	86.3636	23.4253	62.9384	82.2505	22.2462	60.0043
chr12	122656576	122658746	-	IL31	0	90.4437	26.4122	64.0315	86.9318	20.5165	66.4153
chr12	122880088	122884491	+	LOC100507066	0	74.1525	36.0059	38.1466	77.305	34.8013	42.5037
chr12	123185839	123187904	-	HCAR2	0	87.3754	16.6881	70.6874	82.7362	17.3427	65.3935
chr12	123199302	123201439	-	HCAR3	0	87.5	19.7509	67.7491	90.8163	23.628	67.1883
chr12	123495213	123495275	-	MIR4304	0	100	11.1111	88.8889	100	33.3333	66.6667
chr12	123565930	123569291	+	LOC100507091	0	77.4319	29.69	47.7419	81.7391	31.5283	50.2109
chr12	124020955	124021081	+	MIR3908	0	61.9048	48.7179	13.1868	50	33.3333	16.6667
chr12	126443233	126467920	-	LOC400084	0	88.04	24.6787	63.3613	86.3497	23.1579	63.1918
chr12	126927026	126957331	+	LOC100128554	0	88.0692	23.3779	64.6913	87.6046	23.0824	64.5222
chr12	127215246	127256808	-	LOC387895	0	88.0059	23.064	64.9419	84.1532	23.6588	60.4944
chr12	127221552	127230800	+	LOC100507206	0	82.5375	21.5517	60.9858	83.8951	23.242	60.6532
chr12	127354039	127359236	-	LOC440117	0	83.7017	25.3638	58.3378	84.4828	18.0099	66.4729
chr12	128366161	128383184	+	FLJ37505	0	80.4554	28.8229	51.6325	79.7943	28.819	50.9753
chr12	128399954	128436097	+	LINC00507	0	79.0777	25.3234	53.7544	77.222	21.4842	55.7378
chr12	128778636	128778723	+	MIR3612	0	100	32	68	100	22.2222	77.7778
chr12	130518356	130526887	-	LOC100190940	0	81.9216	19.4431	62.4786	84.7193	19.3386	65.3807
chr12	130636137	130646223	-	FLJ31485	0	56.7531	18.9224	37.8307	49.7006	17.8354	31.8652
chr12	130647003	130650285	+	FZD10	0	17.8082	7.82828	9.97994	16.9753	7.95699	9.01832
chr12	130822432	130855925	+	PIWIL1	0	80.852	20.1469	60.7051	81.4581	22.3201	59.138
chr12	131649555	131697476	+	LOC116437	0	85.243	19.9741	65.2689	87.486	20.7938	66.6922
chr12	132515768	132515905	+	SNORA49	0	60	50	10	73.3333	20	53.3333
chr12	132568827	132610885	+	EP400NL	0	86.6639	25.0273	61.6367	88.2171	24.6833	63.5338
chr12	132851976	132857486	+	LOC100130238	0	65.0677	17.8304	47.2373	63.1579	21.0696	42.0883
chr12	133195402	133198972	+	P2RX2	0	57.9946	15.6699	42.3247	50.1018	18.306	31.7958
chr12	133794897	133812422	-	LOC647589	0	80.4613	12.5513	67.9101	82.7521	11.4286	71.3235
chr13	19408542	19446109	-	ANKRD20A9P	0	73.6709	9.20819	64.4627	70.7915	8.50062	62.2909
chr13	19582398	19586774	+	LINC00442	0	69.5502	6.29471	63.2555	71.875	3.86819	68.0068
chr13	19620292	19692423	-	PHF2P1	0	74.5011	9.36691	65.1342	74.729	9.89948	64.8296
chr13	19747909	19755992	-	TUBA3C	0	82.088	10.1118	71.9762	83.2215	8.94436	74.2771
chr13	19836939	19919113	-	ANKRD26P3	0	60.9859	7.82272	53.1631	63.965	7.66346	56.3016
chr13	19919188	19920889	+	LINC00421	0	62.6374	12.4514	50.186	59.8425	13.7931	46.0494
chr13	20712394	20735183	-	GJA3	0	68.9806	17.5772	51.4034	66.5164	16.3307	50.1857
chr13	21727733	21750741	-	SKA3	0	80.2203	12.0069	68.2134	80.69	13.0626	67.6274
chr13	21872263	21967061	+	MIPEPP3	0	83.5513	25.5837	57.9676	81.2387	26.478	54.7607
chr13	23471168	23472320	-	BASP1P1	0	93.75	14.1328	79.6172	92.5287	10.7692	81.7595
chr13	24043650	24061603	+	LINC00327	0	89.8551	22.7087	67.1464	88.1416	24.8346	63.307
chr13	24463027	24466242	+	C1QTNF9B-AS1	0	14.9675	7.55873	7.40873	32.0487	9.05861	22.9901
chr13	24463591	24466242	+	C1QTNF9B-AS1	0	26.3359	12.585	13.7508	41.5789	12.8335	28.7454
chr13	24465427	24471125	-	C1QTNF9B	0	89.3822	22.4258	66.9564	88.7417	24.1584	64.5833
chr13	24736554	24736643	+	MIR2276	0	75	34.6154	40.3846	65.3846	28.3951	36.9896
chr13	25154345	25171812	+	TPTE2P6	0	81.1853	23.2773	57.908	82.662	21.875	60.787
chr13	25338300	25454058	+	RNF17	0	88.6687	15.5642	73.1045	87.3933	15.5677	71.8256
chr13	25502892	25542607	-	TPTE2P1	0	71.6118	24.8135	46.7983	79.7549	23.4924	56.2625
chr13	25670275	25672704	+	PABPC3	0	89.3983	22.722	66.6763	86.7133	16.65	70.0632
chr13	27825692	27830699	+	RPL21P28	0	31.7397	21.9988	9.74089	40.429	25.4188	15.0103
chr13	27829200	27829272	+	SNORD102	0	100	46.1538	53.8462	60	50	10
chr13	28366779	28368089	+	GSX1	0	2.58065	1.31951	1.26114	5.07463	0.878294	4.19633
chr13	28494167	28500451	+	PDX1	0	9.80534	2.63642	7.16892	6.41026	2.50918	3.90108
chr13	28519342	28519710	+	ATP5EP2	0	95.122	12.1076	83.0143	89.7959	14.7059	75.09
chr13	28536204	28543505	-	CDX2	0	17.1612	4.5625	12.5987	19.4969	5.82767	13.6692
chr13	28552242	28562774	-	PRHOXNB	0	35.2843	9.36757	25.9167	26.8949	8.25848	18.6364
chr13	28577410	28674729	-	FLT3	0	84.9776	18.8731	66.1044	81.7081	18.1839	63.5242
chr13	28710979	28713311	-	PAN3-AS1	0	12.1439	8.83212	3.31181	7.18563	5.62154	1.56409
chr13	30050651	30061887	-	LOC728437	0	89.0572	24.2498	64.8074	89.2825	27.7778	61.5047
chr13	30510667	30524625	+	LOC440131	0	89.2157	28.5423	60.6733	85.6911	30.1435	55.5475
chr13	30914406	30948036	-	LINC00426	0	78.5115	23.5737	54.9378	82.1748	21.0165	61.1582
chr13	31456971	31506745	-	TEX26-AS1	0	81.8802	23.098	58.7822	79.5084	21.4869	58.0215
chr13	31504808	31506745	-	TEX26-AS1	0	65.0685	34.5725	30.496	58.4906	25.1163	33.3743
chr13	31506833	31549153	+	TEX26	0	84.7577	19.3725	65.3852	83.7871	19.3792	64.4079
chr13	32313678	32377009	+	RXFP2	0	85.5116	21.6241	63.8875	85.9813	20.3257	65.6556
chr13	32420919	32533721	+	EEF1DP3	0	82.9224	26.4692	56.4532	80.6848	27.4162	53.2687
chr13	32877907	32886091	-	ZAR1L	0	86.4926	20.8312	65.6614	79.8825	17.8175	62.065
chr13	32889616	32973809	+	BRCA2	0	88.2847	21.8222	66.4625	87.3938	20.4851	66.9086
chr13	33078642	33083532	-	CG030	0	91.9192	36.5217	55.3975	89.9254	38.5965	51.3289
chr13	36047925	36050832	-	MAB21L1	0	33.2326	17.3077	15.9249	37.4558	20.202	17.2538
chr13	36048405	36515382	-	MIR548F5	0	84.0453	28.0448	56.0005	84.1872	27.9177	56.2694
chr13	36742344	36788752	-	SOHLH2	0	89.5932	18.8422	70.751	87.373	19.3319	68.0411
chr13	36920567	36943872	+	SPG20OS	0	64.2213	28.9536	35.2676	74.7942	28.925	45.8692
chr13	37677396	37679801	-	CSNK1A1L	0	91.8919	16.9283	74.9636	91.4081	17.1053	74.3029
chr13	38109076	38125673	+	LINC00547	0	89.2388	15.1708	74.068	88.4361	14.899	73.5371
chr13	38136718	38172981	-	POSTN	0	88.6175	17.7068	70.9108	88.6413	19.4987	69.1426
chr13	39540061	39564996	-	STOML3	0	87.4793	22.8687	64.6106	86.3474	20.4928	65.8546
chr13	40768645	40794639	-	LINC00548	0	92.0763	34.2098	57.8665	88.4048	33.5819	54.823
chr13	41301963	41302011	-	MIR320D1	0	100	38.806	61.194	100	25	75
chr13	41371120	41495886	-	LOC100616668	0	90.5826	25.7913	64.7913	89.9065	23.9466	65.96
chr13	41384901	41384997	+	MIR621	0	100	22.2222	77.7778	100	15.7895	84.2105
chr13	41486024	41495910	-	SUGT1P3	0	78.1293	29.1053	49.024	71.2975	22.1538	49.1437
chr13	42016699	42017902	+	OR7E37P	0	94.7368	13.1148	81.6221	96.0526	19.0955	76.9572
chr13	42535304	42555701	+	LOC100507240	0	85.0736	19.0408	66.0328	80	20	60
chr13	43136871	43182149	+	TNFSF11	0	75.0541	17.8321	57.222	76.6177	18.8272	57.7905
chr13	43148290	43182149	+	TNFSF11	0	72.3154	18.3916	53.9238	74.6073	19.1711	55.4363
chr13	43355685	43365685	+	FAM216B	0	85.3913	18.5691	66.8222	89.6552	23.4361	66.219
chr13	44596470	44604599	+	LINC00284	0	87.9195	24.9433	62.9762	87.7451	24.8079	62.9372
chr13	45150031	45154568	+	TSC22D1-AS1	0	19.4158	15.4701	3.94572	30.7483	14.7617	15.9866
chr13	45373639	45383766	-	LINC00330	0	88.7793	22.3541	66.4252	90.2098	21.6787	68.5311
chr13	45911614	45911744	-	SNORA31	0	68.75	32.7586	35.9914	44.4444	33.3333	11.1111
chr13	45915479	45965618	+	TPT1-AS1	0	86.1741	29.3909	56.7832	86.3489	27.0231	59.3258
chr13	46115431	46189874	-	FAM194B	0	87.2697	21.7214	65.5483	86.5169	21.8949	64.622
chr13	46276445	46288693	+	SPERT	0	90.708	17.1868	73.5211	86.9652	17.7143	69.2509
chr13	46626982	46675482	+	LOC100509894	0	80.6687	26.8148	53.8539	79.3386	25.0066	54.3319
chr13	46627321	46679211	-	CPB2	0	82.3472	25.5937	56.7535	82.3819	27.8386	54.5433
chr13	48870648	48877797	-	LINC00441	0	55.1653	18.5559	36.6094	65.5093	21.0526	44.4566
chr13	49794473	49796513	+	MLNR	0	32.9341	8.34202	24.5921	30.2083	10.5341	19.6742
chr13	50464544	50467516	+	CTAGE10P	0	92.7215	18.046	74.6755	91.8103	15.6522	76.1582
chr13	50556687	50699677	-	DLEU2	0	71.1561	30.5874	40.5687	72.7809	32.3883	40.3925
chr13	50570550	50570637	-	MIR3613	0	0	0	0	0	0	0
chr13	50623108	50623197	-	MIR16-1	0	94.1176	47.6923	46.4253	100	52.9412	47.0588
chr13	50656413	50679433	+	DLEU1	0	73.6811	32.5819	41.0992	74.3137	32.6008	41.7129
chr13	50746153	50747751	+	ST13P4	0	84.375	20.0698	64.3052	78.8321	18.0258	60.8064
chr13	51568646	51640293	-	GUCY1B2	0	87.5445	23.5755	63.969	88.1812	24.9507	63.2305
chr13	51915167	51936239	+	SERPINE3	0	84.9351	29.4405	55.4946	86.2128	30.6541	55.5586
chr13	52387482	52419286	-	LINC00282	0	86.0379	29.6716	56.3663	84.7801	28.852	55.9281
chr13	52436116	52440372	+	CCDC70	0	88.8298	20.6977	68.1321	93.4211	28.4892	64.9318
chr13	52741846	52768602	-	THSD1P1	0	79.6434	32.8135	46.8299	78.9619	31.469	47.493
chr13	53063127	53161225	+	TPTE2P3	0	89.672	16.2381	73.4339	88.9937	16.138	72.8557
chr13	54389553	54450254	+	LINC00558	0	84.8357	18.2098	66.6259	84.1104	18.3576	65.7527
chr13	57721621	57724643	+	PRR20A	0	92.2078	11.8812	80.3266	93.8398	20	73.8398
chr13	57728194	57731216	+	PRR20B	0	93.75	16.6667	77.0833	92.1053	12.1951	79.9101
chr13	57734765	57737787	+	PRR20B	0	100	0	100	92.3077	14.0625	78.2452
chr13	57741330	57744352	+	PRR20B	0	100	0	100	95.6522	23.7288	71.9234
chr13	64311567	64316701	+	OR7E156P	0	92.5373	10.5788	81.9585	93.76	11.8182	81.9418
chr13	69435416	69459457	-	LINC00550	0	85.1641	15.349	69.8151	89.2623	16.2199	73.0424
chr13	70681344	70713885	+	ATXN8OS	0	70.6542	15.9467	54.7075	76.1763	17.1814	58.9949
chr13	75126979	75131257	+	LINC00347	0	81.7121	28.3713	53.3408	79.3388	30.102	49.2368
chr13	75811888	75814517	-	CTAGE11P	0	79.3443	18.3016	61.0427	77.2455	19.9248	57.3207
chr13	76445173	76457948	+	LOC729420	0	77.6999	26.7519	50.9479	80.6258	29.9527	50.673
chr13	77502584	77503224	+	BTF3P11	0	100	35.1648	64.8352	85.7143	20.9302	64.7841
chr13	78109808	78219398	+	SCEL	0	85.6999	28.447	57.253	85.5122	29.7158	55.7964
chr13	78272146	78272251	-	MIR3665	0	0	0	0	0	0	0
chr13	79173229	79177695	-	POU4F1	0	11.1111	3.50263	7.60848	8.40841	4.48833	3.92008
chr13	79980443	79998468	+	RBM26-AS1	0	73.9447	21.2939	52.6508	81.3887	22.8108	58.5779
chr13	88096241	88323218	-	MIR4500HG	0	86.114	18.769	67.345	86.374	18.8114	67.5626
chr13	88270919	88270995	-	MIR4500	0	100	35.7143	64.2857	87.5	14.2857	73.2143
chr13	91543207	91578851	-	LINC00410	0	85.2839	20.1958	65.0881	83.5588	18.0694	65.4894
chr13	92000073	92006829	+	MIR17HG	0	27.4034	15.5695	11.8339	41.5608	16.4418	25.119
chr13	92003567	92003645	+	MIR92A1	0	90.9091	36.0656	54.8435	100	43.75	56.25
chr13	95091840	95131936	-	DCT	0	88.8161	23.5719	65.2441	90.4916	23.7192	66.7723
chr13	98828038	98829521	-	RNF113B	0	92.1569	32.7586	59.3982	91.6	27.7778	63.8222
chr13	99336054	99404929	-	SLC15A1	0	87.1514	20.1228	67.0286	88.4043	20.0928	68.3115
chr13	99848627	99853009	-	UBAC2-AS1	0	50.5068	23.6603	26.8464	63.9445	25.5693	38.3752
chr13	99868261	100058554	-	MIR548AN	0	87.0926	31.6514	55.4412	88.1152	32.6653	55.4499
chr13	99906966	99910682	-	GPR18	0	88.8889	34.4211	54.4678	85.5131	35.1906	50.3225
chr13	100003673	100004281	+	FKSG29	0	90	20	70	83.7209	26.7442	56.9767
chr13	100008384	100008482	+	MIR623	0	66.6667	38.8889	27.7778	87.5	31.25	56.25
chr13	102619991	102620096	-	MIR2681	0	91.3043	31.25	60.0543	86.9565	40.4255	46.531
chr13	102944669	103046869	-	FGF14-IT1	0	79.2275	31.7887	47.4388	79.9769	30.8986	49.0783
chr13	103046927	103048055	+	LOC283481	0	14.9333	8.98876	5.94457	17.8571	8.3871	9.47005
chr13	103381716	103411422	-	CCDC168	0	84.8165	19.8933	64.9232	88.0682	18.1868	69.8814
chr13	103532448	103548383	+	METTL21CP1	0	88.3104	31.0606	57.2498	85.9772	31.3427	54.6345
chr13	103696347	103719196	-	SLC10A2	0	88.9467	18.7654	70.1813	88.9078	19.4723	69.4356
chr13	106111405	106158030	-	DAOA-AS1	0	88.4001	21.7188	66.6813	89.2883	21.0015	68.2868
chr13	106118215	106143383	+	DAOA	0	92.176	21.4105	70.7656	89.6487	20.8127	68.8359
chr13	106118363	106143383	+	DAOA	0	92.1811	21.3974	70.7837	89.5939	20.8206	68.7733
chr13	106118564	106143383	+	DAOA	0	92.1811	21.3974	70.7837	89.5939	20.8206	68.7733
chr13	106359217	106414143	+	LINC00343	0	86.9886	20.5864	66.4022	86.0826	19.6365	66.4462
chr13	107028910	107030142	+	LINC00460	0	84.9462	20.3008	64.6455	77.8302	22.4176	55.4126
chr13	111516333	111522655	-	LINC00346	0	75.1225	30.3844	44.7381	78.1784	30.9342	47.2442
chr13	113030650	113089009	+	SPACA7	0	87.6906	16.0198	71.6708	87.9493	16.0129	71.9364
chr13	113301357	113338811	+	C13orf35	0	91.1138	22.1765	68.9373	89.7198	20.6681	69.0518
chr13	113621797	113622952	-	MCF2L-AS1	0	36.8421	25.1327	11.7094	55.4455	34.2383	21.2072
chr13	113777112	113803843	+	F10	0	86.5431	24.2852	62.2579	84.2848	24.4635	59.8212
chr13	113812967	113826698	+	PROZ	0	82.361	24.3633	57.9977	79.3227	24.4526	54.8702
chr13	114303121	114312513	-	ATP4B	0	87.9755	28.8889	59.0867	86	28.2767	57.7233
chr13	114321596	114438637	+	GRK1	0	75.6232	21.0196	54.6035	68.0842	20.5431	47.5411
chr13	114451483	114454062	-	LINC00552	0	81.2048	24.7754	56.4295	83.4146	21.768	61.6467
chr13	114545292	114548719	+	FLJ41484	0	93.6102	28.9905	64.6198	92.9864	28.6788	64.3076
chr13	114567149	114569805	+	LOC100506394	0	63.7975	26.0101	37.7874	55.0136	22.8245	32.189
chr13	114586609	114626485	+	FLJ44054	0	86.1619	19.833	66.3289	87.6076	21.2191	66.3886
chr14	19377593	19378574	+	OR11H12	0	75	0	75	20	5.26316	14.7368
chr14	19407014	19410111	-	LOC642426	0	63.6364	9.57447	54.0619	52.8302	8.33333	44.4969
chr14	19553364	19584942	+	POTEG	0	60.8081	5.72519	55.0829	62.7622	4.02685	58.7354
chr14	19983953	20020272	-	POTEM	0	68.4492	8.46834	59.9809	59.6358	4.99015	54.6457
chr14	20181062	20182491	-	OR11H2	0	85.7143	8.33333	77.381	72.7273	12.5	60.2273
chr14	20215586	20216528	+	OR4Q3	0	91.3043	5.35714	85.9472	81.8182	3.07692	78.7413
chr14	20248481	20249423	+	OR4M1	0	68.6275	3.59712	65.0303	52.9412	5.55556	47.3856
chr14	20295607	20296531	+	OR4N2	0	57.7778	1.69492	56.0829	59.116	3.21429	55.9017
chr14	20344426	20345371	+	OR4K2	0	58.0645	0	58.0645	51.2821	6.95652	44.3255
chr14	20388765	20389737	+	OR4K5	0	55.7692	5.82524	49.944	75.7143	5.14286	70.5714
chr14	20403766	20404842	+	OR4K1	0	68.75	11.1111	57.6389	75.7282	4.70085	71.0273
chr14	20443677	20444724	+	OR4K15	0	84.7826	7.31707	77.4655	77.7778	4.55696	73.2208
chr14	20482419	20483352	-	OR4K14	0	68.75	4.03226	64.7177	72.5275	6.48855	66.0389
chr14	20502002	20502917	-	OR4K13	0	65	8.19672	56.8033	62.8099	6.68896	56.121
chr14	20528203	20529142	+	OR4L1	0	77.6119	8.69565	68.9163	64.2857	2.8777	61.408
chr14	20585565	20586597	+	OR4K17	0	54.1667	0	54.1667	62.1622	2.1978	59.9644
chr14	20611894	20612821	+	OR4N5	0	33.3333	5	28.3333	42.2535	5.91398	36.3395
chr14	20665494	20666532	+	OR11G2	0	66.6667	7.89474	58.7719	73.1481	7.47331	65.6748
chr14	20691868	20692861	+	OR11H6	0	51.5152	3.79747	47.7177	55.7143	4.26829	51.446
chr14	20710950	20711925	+	OR11H4	0	73.0769	6.4	66.6769	69.6629	8.84956	60.8134
chr14	20794599	20794698	-	SNORD126	0	90	4	86	71.4286	35.7143	35.7143
chr14	20978630	20979281	+	RNASE10	0	86	9.30233	76.6977	93.9394	11.1801	82.7593
chr14	21024251	21029090	-	RNASE9	0	87.6972	18.9086	68.7885	86.2454	17.3677	68.8776
chr14	21051051	21058417	-	RNASE11	0	91.7857	12.4031	79.3826	86.2989	14.7638	71.5352
chr14	21058239	21058982	-	RNASE12	0	89.0625	14.3885	74.674	90.9091	16.4286	74.4805
chr14	21108854	21109850	-	OR6S1	0	78.4091	10.6742	67.7349	91.0526	9.62567	81.427
chr14	21152335	21162345	+	ANG	0	66.7832	23.2612	43.522	61.9279	20.9462	40.9817
chr14	21156931	21162345	+	ANG	0	83.0357	18.9757	64.06	77.8571	18.3158	59.5414
chr14	21214098	21216539	+	EDDM3A	0	92.2156	18.1619	74.0536	78.4232	17.5542	60.869
chr14	21236585	21239107	+	EDDM3B	0	91.2863	21.25	70.0363	92.8205	22.3476	70.4729
chr14	21249209	21250626	+	RNASE6	0	49.3333	26.2411	23.0922	53.6585	26.9006	26.758
chr14	21269514	21271036	-	RNASE1	0	39.4286	17.0391	22.3895	59.5745	22.4138	37.1607
chr14	21359561	21360507	+	RNASE3	0	87.395	18.9873	68.4076	85.124	9.80392	75.32
chr14	21387499	21388335	+	ECRP	0	89.4737	12.2222	77.2515	90.9091	9.83607	81.073
chr14	21423629	21424594	+	RNASE2	0	73.3333	19.2171	54.1163	87.5	11.5702	75.9298
chr14	21467413	21470034	+	SLC39A2	0	82.8571	23.0179	59.8392	90.6863	18.0952	72.591
chr14	21498344	21500332	+	TPPP2	0	85.6061	30.2867	55.3193	86.1314	41.1765	44.9549
chr14	21500978	21502944	-	RNASE13	0	87.037	31.25	55.787	81.7708	27.1605	54.6103
chr14	21510384	21512392	+	RNASE7	0	71.7593	35.3028	36.4565	73.5294	29.5597	43.9697
chr14	21526051	21526516	+	RNASE8	0	83.3333	43.75	39.5833	95.8333	29.6875	66.1458
chr14	21623095	21624184	-	OR5AU1	0	94.5455	8	86.5455	86.8056	9.89761	76.9079
chr14	21668237	21675059	-	LOC283624	0	84.6774	37.1377	47.5397	81.6071	32.3554	49.2517
chr14	21756135	21819460	+	RPGRIP1	0	86.7262	18.8718	67.8543	87.7061	19.0737	68.6324
chr14	21860309	21860412	-	SNORD9	0	94.2857	33.9623	60.3235	93.75	30.4348	63.3152
chr14	22037933	22038875	-	OR10G3	0	93.6508	13.6842	79.9666	89.0411	11.1392	77.9019
chr14	22102065	22102998	-	OR10G2	0	100	9.27152	90.7285	94.4444	10.7143	83.7302
chr14	22133296	22134238	+	OR4E2	0	85.2941	3.33333	81.9608	93.2203	7.8853	85.335
chr14	23511375	23513269	+	PSMB11	0	81.7814	25.0712	56.7102	83.1169	31.0409	52.076
chr14	23586514	23588820	-	CEBPE	0	87.4576	20.7865	66.6711	89.6429	19.8006	69.8423
chr14	23765111	23772057	-	PPP1R3E	0	25.5896	14.3282	11.2614	39.2857	19.215	20.0707
chr14	23842017	23845612	+	IL25	0	82.7225	36.9099	45.8126	83.1776	35.52	47.6576
chr14	23842069	23845612	+	IL25	0	82.7225	36.9099	45.8126	83.1776	35.52	47.6576
chr14	23851198	23877486	-	MYH6	0	90.4436	19.4755	70.9681	89.012	20.691	68.321
chr14	23887195	23887272	-	MIR208B	0	85.7143	29.2683	56.446	87.5	12.5	75
chr14	24105572	24114848	+	DHRS2	0	88.7946	21.275	67.5195	89.6386	27.4676	62.171
chr14	24391456	24403777	-	C14orf165	0	79.2711	24.6512	54.6199	73.43	21.1666	52.2634
chr14	24407939	24423392	-	C14orf167	0	67.0025	26.8524	40.1502	75.211	29.4019	45.8091
chr14	24600674	24602058	+	FITM1	0	86.036	30.4703	55.5657	92.0561	31.8618	60.1943
chr14	24718319	24732416	-	TGM1	0	92.0377	18.5145	73.5232	90.2289	19.3657	70.8632
chr14	24779356	24781259	+	LTB4R2	0	48.6957	14.1397	34.556	31.1573	19.6211	11.5362
chr14	24805226	24809242	-	RIPK3	0	58.209	15.1794	43.0296	57.672	23.355	34.317
chr14	24974711	24977471	-	CMA1	0	85.4749	13.0653	72.4095	82.6389	12.6615	69.9774
chr14	25042723	25045466	-	CTSG	0	89.8361	8.38415	81.4519	81.1927	14.9385	66.2542
chr14	25100160	25103432	-	GZMB	0	71.6981	10.8059	60.8923	86.3636	13.0435	73.3202
chr14	28081793	28108842	+	LOC100505967	0	87.5203	20.9917	66.5285	89.4694	23.265	66.2044
chr14	29241909	29247766	+	C14orf23	0	8.39532	1.46138	6.93395	6.26134	2.53428	3.72707
chr14	29896116	30174608	-	MIR548AI	0	86.8189	26.4329	60.386	86.1327	26.1499	59.9829
chr14	31345384	31359014	-	LOC100506071	0	90.6863	28.4664	62.2199	88.6364	28.1543	60.482
chr14	31952149	31957151	-	GPR33	0	92.3729	22.6263	69.7466	95.0147	25.0951	69.9196
chr14	35409127	35409702	+	IGBP1P1	0	89.3939	26.5152	62.8788	97.7273	24.5614	73.1659
chr14	36942493	36982990	-	SFTA3	0	44.1403	10.13	34.0103	43.6179	9.32476	34.2932
chr14	36985603	36988903	-	NKX2-1	0	10.1408	3.03222	7.10863	7.29443	1.77244	5.52199
chr14	37049215	37051786	-	NKX2-8	0	4.46321	2.10312	2.36009	3.89769	1.62426	2.27343
chr14	37126772	37147011	+	PAX9	0	26.0794	5.92606	20.1533	23.2885	5.59403	17.6945
chr14	37641230	37642998	+	LOC100129794	0	13.9785	6.13426	7.84424	11.2281	8.09717	3.1309
chr14	38059190	38064489	-	FOXA1	0	10.6168	3.15565	7.46113	8.52575	2.97139	5.55437
chr14	39218542	39386086	-	LOC283547	0	87.5103	27.0501	60.4603	87.972	27.8187	60.1533
chr14	39703124	39722575	+	MIA2	0	88.186	18.75	69.436	88.3249	18.5381	69.7868
chr14	39734906	39736265	-	LOC100288846	0	4.62725	4.61997	0.00727916	6.48855	6.36095	0.127603
chr14	44973353	44976499	-	FSCB	0	83.0918	17.1429	65.9489	86.4516	16.3415	70.1101
chr14	47120219	47121028	-	RPL10L	0	97.0909	10.9504	86.1405	98.4375	9.95851	88.479
chr14	48230197	48230307	-	MIR548Y	0	100	9.09091	90.9091	83.3333	33.3333	50
chr14	48234155	48264217	-	LOC100506433	0	86.4578	16.6539	69.8039	87.0861	15.6444	71.4417
chr14	50085406	50087349	-	RPL36AL	0	32.363	21.3949	10.9681	49.8891	17.807	32.0821
chr14	50110269	50155098	-	POLE2	0	82.4737	20.9585	61.5152	86.7058	23.4112	63.2946
chr14	50116898	50155098	-	POLE2	0	81.3757	19.817	61.5587	86.1516	22.3263	63.8254
chr14	50448429	50474238	-	C14orf182	0	75.2946	26.3295	48.9651	73.3581	22.9248	50.4333
chr14	50550368	50559361	-	C14orf183	0	84.5411	26.7038	57.8372	87.3737	25.3222	62.0515
chr14	51800110	51832275	+	LOC283553	0	89.8328	23.9604	65.8724	89.9359	21.8131	68.1228
chr14	52116235	52118462	-	FRMD6-AS1	0	29.6203	18.3276	11.2926	35.1916	11.869	23.3226
chr14	52734430	52743442	+	PTGDR	0	45.9605	11.2433	34.7172	51.6293	10.6391	40.9902
chr14	52781015	52795322	+	PTGER2	0	62.443	14.4074	48.0356	57.2127	16.1395	41.0732
chr14	55614833	55658396	-	DLGAP5	0	86.0998	16.7223	69.3775	86.4121	16.2553	70.1568
chr14	55880929	55907263	-	TBPL2	0	82.0785	18.0616	64.0169	85.6301	18.0675	67.5626
chr14	56042874	56046810	-	KTN1-AS1	0	40.5172	16.5205	23.9968	50.0829	17.1159	32.967
chr14	56232962	56234435	+	RPL13AP3	0	83.8863	13.7318	70.1544	93.8389	13.7363	80.1026
chr14	56247852	56263392	-	LINC00520	0	85.5721	22.94	62.6322	89.5	25.1366	64.3634
chr14	57267424	57272345	-	OTX2	0	72.4512	18.3985	54.0527	62.5592	17.0489	45.5104
chr14	57279900	57397550	+	OTX2OS1	0	76.4819	18.1184	58.3636	79.1615	17.5755	61.586
chr14	57936594	57960576	-	C14orf105	0	86.6503	20.1584	66.4919	87.4415	20.7123	66.7292
chr14	58732082	58764855	-	FLJ31306	0	69.3601	36.3794	32.9807	75.9777	38.7687	37.209
chr14	58862643	58875419	+	TOMM20L	0	86.0465	34.5201	51.5264	87.7518	31.487	56.2648
chr14	59930239	59932059	-	GPR135	0	17.1625	14.1956	2.96689	14.4393	9.91736	4.52197
chr14	59971784	60043549	-	C14orf38	0	86.6334	20.6509	65.9825	88.9061	19.3131	69.5929
chr14	60902673	60952764	-	C14orf39	0	76.3496	12.1562	64.1935	82.7181	12.0611	70.6571
chr14	60975937	60978525	+	SIX6	0	4.8495	2.43323	2.41626	6.06897	2.41856	3.65041
chr14	61111416	61116155	-	SIX1	0	9.89691	3.10663	6.79027	9.43114	3.60412	5.82702
chr14	62037257	62121431	+	FLJ22447	0	85.662	28.7143	56.9477	85.6116	28.2098	57.4018
chr14	62213756	62215807	-	HIF1A-AS2	0	82.5243	35.5	47.0243	87.5	40.7692	46.7308
chr14	62584074	62600903	+	FLJ43390	0	59.5745	19.6807	39.8938	50.0879	16.433	33.6549
chr14	63779548	63785593	-	GPHB5	0	92.5773	20	72.5773	89.9497	18.2297	71.72
chr14	64693750	64749793	-	ESR2	0	90.9676	24.5049	66.4627	89.2421	24.0501	65.192
chr14	64699746	64761128	-	ESR2	0	87.2905	21.9466	65.3439	86.3173	21.5821	64.7352
chr14	64701604	64749793	-	ESR2	0	90.5935	22.6864	67.9071	89.1883	22.7339	66.4544
chr14	64812190	64814329	-	TEX21P	0	89.011	17.8138	71.1972	91.1504	19	72.1504
chr14	65016619	65056096	+	PPP1R36	0	86.5838	28.9169	57.6669	85.1667	28.8792	56.2875
chr14	65405869	65409623	-	GPX2	0	92.4658	34.8985	57.5673	94.0351	35.8974	58.1377
chr14	65511405	65511487	+	MIR4706	0	68.0851	6	62.0851	25	24	1
chr14	65556635	65561029	+	LOC100506321	0	85.3503	36.6917	48.6586	94.8413	36.0791	58.7622
chr14	65801835	65801901	-	MIR4708	0	80	19.0476	60.9524	100	36.5385	63.4615
chr14	65877310	65879335	-	LOC645431	0	12.4654	7.73305	4.73232	11.0769	5.75758	5.31935
chr14	66953108	66965271	+	LINC00238	0	79.2746	25.5598	53.7148	77.2021	26.199	51.0031
chr14	67656109	67695267	+	FAM71D	0	88.2886	21.8475	66.4412	89.7538	21.9189	67.8349
chr14	67853699	67878828	-	PLEK2	0	83.4578	21.6489	61.809	84.0764	23.2033	60.8731
chr14	70036530	70037918	-	C14orf162	0	76.8116	19.0184	57.7932	76.0684	26.3566	49.7118
chr14	70232999	70234430	-	LOC100289511	0	22.7488	8.77863	13.9702	22.4138	7.48031	14.9335
chr14	70242551	70264006	-	SLC10A1	0	89.4432	31.0505	58.3927	88.3917	33.0454	55.3463
chr14	70712469	70714518	-	ADAM21P1	0	85.2071	18.6224	66.5847	94.3089	22.2581	72.0509
chr14	70918873	70926622	+	ADAM21	0	90.0966	15.9756	74.121	89.0625	19.4539	69.6086
chr14	70935595	70950473	-	C14orf55	0	85.3831	18.9081	66.4749	85.2863	16.7071	68.5792
chr14	70989077	71001732	-	ADAM20	0	88.5827	21.1679	67.4148	92.5287	22.7308	69.7979
chr14	71865053	71865124	+	SNORD56B	0	100	52.9412	47.0588	100	38.7097	61.2903
chr14	71954577	71956420	+	LOC145474	0	65.5556	38.247	27.3085	61.9048	28.4	33.5048
chr14	74083547	74086592	+	ACOT6	0	88.2609	24.5734	63.6875	91.9753	25.1656	66.8097
chr14	74706174	74729441	+	VSX2	0	47.3275	17.1698	30.1577	48.9542	15.9215	33.0328
chr14	74815165	74826711	+	VRTN	0	86.0234	19.2915	66.732	89.9512	20.0702	69.881
chr14	74946835	74946907	-	MIR4709	0	100	11.1111	88.8889	80	50	30
chr14	74960449	74962271	+	ISCA2	0	28.3843	17.7673	10.617	22.865	14.0867	8.77833
chr14	75319735	75330537	-	PROX2	0	84.0943	23.8724	60.2219	82.9337	28.0178	54.9159
chr14	75761106	75763111	+	LOC731223	0	2.95203	2.55786	0.394173	1.983	1.75055	0.232456
chr14	75988783	76013334	+	BATF	0	88.9542	23.0895	65.8647	89.2857	23.5626	65.7231
chr14	76837689	76968180	+	ESRRB	0	83.3116	22.8916	60.42	82.8262	21.5903	61.2359
chr14	77292724	77336645	+	C14orf166B	0	79.135	30.5556	48.5795	80.6885	30.6561	50.0323
chr14	77860364	77889399	-	NOXRED1	0	90.6175	22.6897	67.9278	90.2999	20.9858	69.3142
chr14	77940737	77965210	-	ISM2	0	82.2308	19.9923	62.2385	81.5859	21.8465	59.7395
chr14	78227172	78236085	+	C14orf178	0	61.8557	19.4224	42.4333	63.6106	17.3812	46.2294
chr14	80677761	80921810	+	LOC100628307	0	89.679	20.9751	68.704	88.5994	21.29	67.3094
chr14	81421868	81612646	+	TSHR	0	87.336	19.554	67.782	87.4228	20.8019	66.6209
chr14	81669038	81669178	-	SNORA79	0	92.3077	33.3333	58.9744	100	52.7778	47.2222
chr14	87372121	87389099	+	LOC283585	0	89.0869	21.2177	67.8691	88.3956	20.2553	68.1402
chr14	88490893	88553688	+	LOC283587	0	87.2458	18.7768	68.469	87.9867	18.5554	69.4313
chr14	89883697	89886137	+	LOC400236	0	22.1636	11.0169	11.1466	34.7826	23.9564	10.8262
chr14	90042559	90043820	+	PRO1768	0	81.2183	38.1215	43.0967	83.5821	35.0093	48.5728
chr14	90263468	90421089	-	EFCAB11	0	85.6702	27.4062	58.264	86.139	25.5469	60.5922
chr14	90921573	90925249	+	LOC400238	0	70.8889	32.0039	38.885	75.2475	32.4926	42.7549
chr14	91592769	91592896	+	SNORA11B	0	100	20	80	100	0	100
chr14	92047117	92198413	-	CATSPERB	0	88.076	16.7934	71.2826	88.0711	16.2364	71.8346
chr14	93533796	93538478	+	ITPK1-AS1	0	80.6742	36.8472	43.827	75.2495	35.5519	39.6976
chr14	93813536	93814700	+	COX8C	0	93.7063	15.1847	78.5216	93.2203	16.1062	77.1141
chr14	94371075	94392718	-	FAM181A-AS1	0	85.5725	26.4664	59.1061	80.6304	25.1184	55.512
chr14	94463615	94473898	+	LINC00521	0	77.7372	21.4154	56.3218	74.7664	22.1374	52.629
chr14	94463641	94475209	+	LINC00521	0	78.8117	21.365	57.4467	75.9649	22.0707	53.8942
chr14	94594117	94595957	-	IFI27L2	0	62.5	23.2704	39.2296	39.604	25.1485	14.4554
chr14	94749649	94759596	-	SERPINA10	0	84.7981	25.5872	59.2109	86.5079	28.1434	58.3646
chr14	94770584	94789688	-	SERPINA6	0	85.7692	18.1717	67.5975	88.3471	17.1322	71.215
chr14	94908800	94919122	-	SERPINA11	0	64.6421	17.2702	47.3719	71.1155	18.4054	52.7102
chr14	94929057	94942670	-	SERPINA9	0	84.3902	19.5773	64.813	86.7809	17.0984	69.6825
chr14	94953619	94984181	-	SERPINA12	0	83.5177	19.9867	63.531	83.8679	20.9091	62.9588
chr14	95027782	95036243	+	SERPINA4	0	91.369	20.3081	71.0609	90.1153	17.8472	72.2681
chr14	95047730	95059457	+	SERPINA5	0	89.0767	25.7449	63.3318	87.4426	22.4768	64.9658
chr14	95078713	95090390	+	SERPINA3	0	85.8081	18.2067	67.6015	87.0677	18.538	68.5297
chr14	95107061	95113331	+	SERPINA13	0	87.0036	17.1072	69.8964	88.4956	14.5531	73.9424
chr14	95234559	95236499	-	GSC	0	3.46598	2.42305	1.04293	1.12676	0.917431	0.209329
chr14	95624024	95646270	+	DICER1-AS1	0	82.7198	30.6728	52.047	83.4133	25.7321	57.6812
chr14	95873603	95876427	-	LINC00341	0	59.7701	27.3302	32.4399	55.8333	32.9223	22.911
chr14	95999248	96001209	-	SNHG10	0	11.811	2.78388	9.02714	6.88172	3.36449	3.51723
chr14	95999691	95999966	-	SCARNA13	0	10.2564	5.7971	4.45931	9.30233	8.51064	0.791687
chr14	96117514	96139789	+	TCL6	0	80.1946	23.9233	56.2713	81.1219	22.0716	59.0503
chr14	96152753	96158980	+	TCL1B	0	84.2697	15.9832	68.2865	89.154	16.4441	72.7099
chr14	96176303	96180533	-	TCL1A	0	86.0835	17.6523	68.4312	90.9789	15.6576	75.3213
chr14	96343108	96391908	+	LOC100507043	0	81.2067	21.6773	59.5295	78.7266	21.5133	57.2134
chr14	96505660	96560226	+	C14orf132	0	74.6717	32.4291	42.2426	72.5813	31.9979	40.5834
chr14	96722546	96731100	+	BDKRB1	0	87.188	24.8611	62.3269	88.3028	24.2703	64.0325
chr14	98098983	98152995	-	LOC100129345	0	81.4595	18.3243	63.1352	82.3724	18.9265	63.4459
chr14	98391946	98444461	-	C14orf64	0	84.6307	22.4745	62.1561	81.8036	23.5717	58.2319
chr14	99177949	99184103	+	C14orf177	0	83.3037	19.5104	63.7933	82.8054	20.6983	62.1072
chr14	100774195	100774293	+	MIR345	0	84.2105	32.5581	51.6524	87.5	37.931	49.569
chr14	100789678	100796715	+	SLC25A47	0	92.9885	22.2628	70.7257	87.8897	20.2643	67.6254
chr14	101123604	101139081	+	LINC00523	0	67.7635	24.8057	42.9579	69.3368	26.1161	43.2207
chr14	101193201	101201467	+	DLK1	0	63.6364	20.102	43.5343	61.6147	16.7529	44.8618
chr14	101280827	101280911	+	MIR2392	0	61.5385	12.5	49.0385	100	40	60
chr14	101292444	101327360	+	MEG3	0	72.2361	21.8905	50.3457	69.3444	19.5641	49.7803
chr14	101292468	101327360	+	MEG3	0	72.3093	21.941	50.3683	69.435	19.6219	49.8131
chr14	101318726	101318824	+	MIR770	0	100	8.82353	91.1765	80	35.7143	44.2857
chr14	101335396	101335485	+	MIR493	0	100	20	80	80	4.7619	75.2381
chr14	101340829	101340922	+	MIR337	0	100	10	90	90	40.9091	49.0909
chr14	101341369	101341441	+	MIR665	0	62.5	10	52.5	83.3333	7.69231	75.641
chr14	101346991	101351184	-	RTL1	0	92.7329	17.7642	74.9687	94.0126	18.9158	75.0968
chr14	101347343	101347457	+	MIR431	0	89.1892	8.47458	80.7146	98.0392	25.3012	72.738
chr14	101348222	101348315	+	MIR433	0	90.9091	16.2162	74.6929	83.3333	54.5455	28.7879
chr14	101349315	101349412	+	MIR127	0	100	6.97674	93.0233	94.4444	24.3243	70.1201
chr14	101350819	101350913	+	MIR432	0	100	62.5	37.5	57.1429	37.5	19.6429
chr14	101351038	101351120	+	MIR136	0	100	25	75	100	23.0769	76.9231
chr14	101361106	101373305	+	MEG8	0	64.5887	24.0208	40.5679	63.3287	26.6951	36.6336
chr14	101407462	101407538	+	SNORD113-7	0	100	10.3448	89.6552	100	28.5714	71.4286
chr14	101416169	101416240	+	SNORD114-1	0	100	26.4368	73.5632	90.9091	23.8095	67.0996
chr14	101419685	101419759	+	SNORD114-3	0	93.75	25	68.75	89.4737	33.3333	56.1404
chr14	101421706	101421775	+	SNORD114-5	0	86.6667	51.6129	35.0538	75	36.3636	38.6364
chr14	101423502	101423573	+	SNORD114-6	0	100	20.5128	79.4872	100	22.2222	77.7778
chr14	101432365	101432436	+	SNORD114-9	0	94.3396	32.6531	61.6866	75	28.5714	46.4286
chr14	101435284	101435358	+	SNORD114-12	0	98.2456	23.6842	74.5614	88	17.6471	70.3529
chr14	101438439	101438513	+	SNORD114-14	0	96.2264	27.7228	68.5036	100	22.2222	77.7778
chr14	101439006	101439077	+	SNORD114-15	0	93.5484	27.7108	65.8375	86.6667	42.1053	44.5614
chr14	101439931	101440000	+	SNORD114-16	0	86.0465	35.3846	50.6619	80	29.4118	50.5882
chr14	101442161	101442232	+	SNORD114-18	0	87.5	40	47.5	88.8889	28	60.8889
chr14	101442813	101442887	+	SNORD114-19	0	100	42.8571	57.1429	100	24.1379	75.8621
chr14	101447340	101447411	+	SNORD114-20	0	97.7273	26.6667	71.0606	93.1034	24.1935	68.9099
chr14	101448311	101448382	+	SNORD114-21	0	81.8182	37.8378	43.9803	80	39.2857	40.7143
chr14	101449262	101449333	+	SNORD114-22	0	95	30.6818	64.3182	89.4737	21.875	67.5987
chr14	101450212	101450283	+	SNORD114-23	0	88.7097	32.8358	55.8739	94.1176	21.0526	73.065
chr14	101451113	101451184	+	SNORD114-24	0	88.8889	26.3889	62.5	82.3529	23.6842	58.6687
chr14	101452393	101452464	+	SNORD114-25	0	90.9091	16.8224	74.0867	97.1429	33.3333	63.8095
chr14	101453382	101453453	+	SNORD114-26	0	91.4286	35.1064	56.3222	78.9474	38.8889	40.0585
chr14	101454497	101454566	+	SNORD114-27	0	95.2381	27.5862	67.6519	100	42.1053	57.8947
chr14	101455466	101455537	+	SNORD114-28	0	91.3793	21.6216	69.7577	89.4737	29.6296	59.8441
chr14	101456427	101456496	+	SNORD114-29	0	92.8571	37.5	55.3571	80	25	55
chr14	101458255	101458326	+	SNORD114-30	0	100	35.7143	64.2857	83.3333	25	58.3333
chr14	101459572	101459646	+	SNORD114-31	0	91.8367	41.3043	50.5324	100	35.2941	64.7059
chr14	101488402	101488469	+	MIR379	0	100	5.26316	94.7368	93.3333	7.14286	86.1905
chr14	101489661	101489757	+	MIR411	0	95.5556	12.5	83.0556	97.2973	13.6842	83.6131
chr14	101490130	101490193	+	MIR299	0	81.8182	21.0526	60.7656	75	17.8571	57.1429
chr14	101491353	101491414	+	MIR380	0	100	26.3158	73.6842	93.75	11.9048	81.8452
chr14	101491900	101491988	+	MIR1197	0	92	21.6667	70.3333	81.8182	25.5814	56.2368
chr14	101492068	101492154	+	MIR323A	0	90	9.56522	80.4348	95.4545	16.2602	79.1944
chr14	101492356	101492444	+	MIR758	0	100	24.1379	75.8621	100	20.8333	79.1667
chr14	101493121	101493201	+	MIR329-1	0	100	4.34783	95.6522	66.6667	4.34783	62.3188
chr14	101493436	101493520	+	MIR329-2	0	72.7273	21.0526	51.6746	88.8889	0	88.8889
chr14	101495970	101496051	+	MIR494	0	78.2609	21.1538	57.107	95.7447	32.9897	62.755
chr14	101496388	101496466	+	MIR1193	0	91.8367	37.8788	53.9579	100	48.7179	51.2821
chr14	101498323	101498401	+	MIR543	0	86.3636	21.6667	64.697	94.2029	19.6429	74.56
chr14	101500091	101500173	+	MIR495	0	100	24.3243	75.6757	88	10.6667	77.3333
chr14	101506026	101506092	+	MIR376C	0	71.4286	10	61.4286	100	18.5185	81.4815
chr14	101506405	101506485	+	MIR376A2	0	100	42.3077	57.6923	100	20	80
chr14	101506555	101506636	+	MIR654	0	100	10.5263	89.4737	92.3077	15	77.3077
chr14	101506772	101506872	+	MIR376B	0	90	16.6667	73.3333	91.3043	13.9535	77.3509
chr14	101507118	101507186	+	MIR376A1	0	50	10	40	50	10	40
chr14	101509313	101509398	+	MIR1185-1	0	100	7.40741	92.5926	95	25	70
chr14	101510534	101510619	+	MIR1185-2	0	100	10.8108	89.1892	90	28.5714	61.4286
chr14	101512256	101512331	+	MIR381	0	100	6.25	93.75	100	16	84
chr14	101512791	101512875	+	MIR487B	0	95	26.6667	68.3333	81.8182	24	57.8182
chr14	101513657	101513735	+	MIR539	0	100	0	100	78.5714	21.4286	57.1429
chr14	101514237	101514316	+	MIR889	0	86.6667	23.8095	62.8571	80	19.5122	60.4878
chr14	101515886	101515983	+	MIR655	0	100	34.6154	65.3846	78.5714	30.303	48.2684
chr14	101518782	101518862	+	MIR487A	0	92.8571	20.5882	72.2689	86.1111	11.1111	75
chr14	101520642	101520718	+	MIR382	0	100	20	80	100	34.6154	65.3846
chr14	101521594	101521660	+	MIR668	0	100	16.6667	83.3333	94.7368	19.7531	74.9838
chr14	101521755	101521828	+	MIR485	0	92	25	67	91.4286	32.9114	58.5172
chr14	101522555	101522637	+	MIR323B	0	100	17.6471	82.3529	95.2381	23.3333	71.9048
chr14	101526091	101526175	+	MIR154	0	100	38.7097	61.2903	84.0909	12.5	71.5909
chr14	101526909	101527011	+	MIR496	0	85.7143	44.4444	41.2698	100	29.4118	70.5882
chr14	101528386	101528455	+	MIR377	0	62.5	23.5294	38.9706	60	23.8095	36.1905
chr14	101530831	101530915	+	MIR541	0	61.5385	29.6296	31.9088	100	20	80
chr14	101531636	101531715	+	MIR409	0	87.5	20.6186	66.8814	100	19.5652	80.4348
chr14	101531783	101531874	+	MIR412	0	100	15.5556	84.4444	96.9697	27.5862	69.3835
chr14	101531934	101532004	+	MIR369	0	78.5714	15.3846	63.1868	100	14.4928	85.5072
chr14	101532248	101532328	+	MIR410	0	95.4545	11.1111	84.3434	92.8571	4.34783	88.5093
chr14	101533060	101533138	+	MIR656	0	92.3077	34.4828	57.8249	100	4.87805	95.122
chr14	102018559	102022013	-	DIO3OS	0	90.1099	23.3268	66.7831	89.3004	22.8935	66.4069
chr14	102027687	102029789	+	DIO3	0	34.1948	3.54978	30.645	40.1207	2.30592	37.8147
chr14	102196773	102198862	+	LINC00239	0	56.25	21.9373	34.3127	64.7482	25.8486	38.8996
chr14	103005980	103006063	+	MIR4309	0	75	0	75	100	0	100
chr14	103388992	103397179	+	AMN	0	26.9122	12.1113	14.8009	37.3585	12.5969	24.7615
chr14	103566480	103576894	+	EXOC3L4	0	42.2404	17.2299	25.0105	44.1176	14.7121	29.4056
chr14	103653557	103655365	-	LOC100131366	0	57.619	12.1469	45.4722	54.5455	22.0635	32.482
chr14	103804185	103804311	+	SNORA28	0	38.4615	27.027	11.4345	78.5714	36.5385	42.033
chr14	104314057	104324386	+	LOC145216	0	72.4217	26.2561	46.1656	69.9199	29.3114	40.6085
chr14	104406762	104408645	-	RD3L	0	84.4828	17.9688	66.514	88.1279	22.5543	65.5735
chr14	105046055	105056183	+	C14orf180	0	73.9949	29.755	44.2399	77.51	33.1713	44.3387
chr14	105144030	105144086	-	MIR4710	0	0	0	0	0	0	0
chr14	105287537	105290055	+	MGC23270	0	92.4925	29.6089	62.8836	88.1748	38.7324	49.4424
chr14	105864919	105880196	+	TEX22	0	72.716	28.8724	43.8436	68.2441	31.5561	36.688
chr14	105953256	105955124	+	CRIP1	0	26.7016	12.4837	14.2178	27.8431	5.7971	22.046
chr14	106135913	106139144	-	ELK2AP	0	84.1837	17.0854	67.0982	87.1854	13.2397	73.9456
chr14	106383837	106398502	+	KIAA0125	0	80.0821	10.7189	69.3632	74.2591	9.12112	65.138
chr14	106435818	106438358	-	ADAM6	0	76.2048	7.15166	69.0532	82.9897	7.89755	75.0921
chr14	106744268	106744966	+	LINC00226	0	75.2212	8.65801	66.5632	62.8788	6.63507	56.2437
chr14	106938454	106951529	+	LINC00221	0	59.2443	6.6739	52.5704	55.1559	6.66667	48.4892
chr15	20487996	20496811	+	CHEK2P2	0	65.6091	9.09955	56.5095	62.1242	7.2308	54.8934
chr15	20613649	20711433	-	HERC2P3	0	67.6921	7.53017	60.1619	69.2414	8.03553	61.2059
chr15	20737093	20747114	-	GOLGA6L6	0	80.5621	7.28051	73.2815	76.8421	9.92	66.9221
chr15	20767673	20781026	+	GOLGA8C	0	76	9.96016	66.0398	69.9088	12.5767	57.3321
chr15	20874796	20961480	-	NBEAP1	0	68.9611	11.3089	57.6522	71.2665	10.1914	61.0751
chr15	21040700	21071977	-	POTEB	0	69.5035	7.16934	62.3342	67.3953	6.72811	60.6672
chr15	21122020	21134625	-	NF1P2	0	69.3878	6.40466	62.9831	67.5	16.5202	50.9798
chr15	21145766	21198633	+	LOC348120	0	64.9897	7.12606	57.8636	64.3194	8.38484	55.9346
chr15	21932513	21940739	-	LOC646214	0	63.9959	9.8532	54.1427	62.4151	11.4081	51.007
chr15	22014419	22016878	-	CXADRP2	0	64.6753	5.02283	59.6525	75.5906	6.19718	69.3934
chr15	22051852	22083137	-	POTEB	0	52.1101	8.09674	44.0134	58.7356	8.65094	50.0847
chr15	22133180	22145802	-	NF1P2	0	66.7411	12.069	54.6721	75.7647	8.83978	66.9249
chr15	22278031	22371088	+	LOC727924	0	56.1275	6.3727	49.7548	54.4201	6.19846	48.2217
chr15	22368477	22369561	+	OR4M2	0	37.1429	0.826446	36.3164	25.8621	1.77515	24.0869
chr15	22382472	22383815	+	OR4N4	0	67.9012	7.98319	59.918	76.2887	6.13027	70.1584
chr15	22413461	22414395	+	OR4N3P	0	65	8.33333	56.6667	66.6667	7.3107	59.356
chr15	22546564	22570831	+	REREP3	0	74.6032	10.58	64.0232	77.6735	10.6794	66.994
chr15	22702284	22715728	-	GOLGA8DP	0	88.6889	15.2249	73.464	82.7206	14.9635	67.7571
chr15	23094330	23115254	-	LOC283683	0	80.8484	23.8621	56.9863	89.0062	23.3226	65.6836
chr15	23187728	23208357	-	WHAMMP3	0	73.7509	22.3404	51.4105	73.4657	22.044	51.4217
chr15	23255241	23262743	+	GOLGA8IP	0	81.5217	26.0516	55.4702	84.3206	24.127	60.1936
chr15	23282264	23378259	-	HERC2P2	0	82.4166	29.264	53.1526	84.6251	27.179	57.4461
chr15	23390721	23393943	+	HERC2P7	0	87.2247	18.8144	68.4102	95.3125	16.4032	78.9093
chr15	23435069	23448423	+	GOLGA8E	0	81.1623	14.1454	67.0169	76.3699	17.154	59.2159
chr15	23599894	23613471	+	LOC653061	0	80.6563	19.1803	61.476	78.9655	16.0475	62.918
chr15	23807208	23807278	-	MIR4508	0	56.8182	2.47934	54.3388	15.3846	1.14943	14.2352
chr15	23930553	23932450	-	NDN	0	43.662	3.77856	39.8834	44.4134	6.66667	37.7467
chr15	24409925	24415053	-	PWRN2	0	68.1287	11.4025	56.7261	78.8845	10.5536	68.3308
chr15	24803303	24832926	+	PWRN1	0	70.7171	11.5148	59.2023	74.8201	11.5896	63.2306
chr15	24920540	24928593	+	C15orf2	0	82.1981	10.3502	71.8479	83.7179	12.476	71.2419
chr15	25230006	25233379	+	PAR5	0	66.1871	16.5493	49.6378	60.8209	17.0772	43.7437
chr15	25230246	25230313	+	SNORD64	0	57.1429	15.3846	41.7582	38.8889	20	18.8889
chr15	25232071	25232140	+	SNORD108	0	70.8333	5.26316	65.5702	23.0769	21.4286	1.64835
chr15	25287120	25287187	+	SNORD109B	0	54.5455	35.7143	18.8312	33.3333	29.4118	3.92157
chr15	25296622	25296719	+	SNORD116-1	0	77.2727	29.4118	47.861	87.5	27.4194	60.0806
chr15	25299355	25299452	+	SNORD116-2	0	90.625	26.5306	64.0944	90.9091	18.9189	71.9902
chr15	25302005	25302102	+	SNORD116-9	0	76.9231	23.7288	53.1943	97.0588	13.6986	83.3602
chr15	25304683	25304781	+	SNORD116-4	0	96	17.6471	78.3529	80	11.7647	68.2353
chr15	25307478	25307575	+	SNORD116-7	0	70	16.3636	53.6364	96.1538	28.8889	67.265
chr15	25310171	25310269	+	SNORD116-2	0	76.6667	25.641	51.0256	90.3226	25.7143	64.6083
chr15	25312933	25313030	+	SNORD116-7	0	100	41.6667	58.3333	100	13.9535	86.0465
chr15	25315577	25315674	+	SNORD116-8	0	72.2222	15	57.2222	88.8889	20.4301	68.4588
chr15	25318252	25318349	+	SNORD116-9	0	100	20.6186	79.3814	88.8889	17.6471	71.2418
chr15	25321074	25321168	+	SNORD116-11	0	77.7778	16.6667	61.1111	66.6667	23.0769	43.5897
chr15	25325287	25325381	+	SNORD116-14	0	90.4762	27.907	62.5692	88.5714	10.9091	77.6623
chr15	25326432	25326526	+	SNORD116-15	0	87.0968	17.1053	69.9915	78.5714	19.0476	59.5238
chr15	25327913	25328007	+	SNORD116-16	0	78.125	22.3404	55.7846	66.6667	21.4286	45.2381
chr15	25328733	25328827	+	SNORD116-19	0	75	21.4286	53.5714	100	15.3846	84.6154
chr15	25330530	25330624	+	SNORD116-18	0	80.7692	4.7619	76.0073	80	16.6667	63.3333
chr15	25331672	25331766	+	SNORD116-17	0	75	22.9167	52.0833	79.0698	17.5439	61.5259
chr15	25332807	25332901	+	SNORD116-20	0	41.6667	21.2121	20.4545	84.2105	32.3529	51.8576
chr15	25333949	25334043	+	SNORD116-21	0	50	4.83871	45.1613	62.5	5.76923	56.7308
chr15	25335068	25335162	+	SNORD116-22	0	78.2609	0	78.2609	82.9787	15.942	67.0367
chr15	25336931	25337025	+	SNORD116-23	0	83.3333	27.3585	55.9748	65.2174	4.34783	60.8696
chr15	25339182	25339276	+	SNORD116-24	0	96.875	37.7049	59.1701	94.4444	25	69.4444
chr15	25342808	25342902	+	SNORD116-25	0	58.8235	20	38.8235	64.2857	33.3333	30.9524
chr15	25344644	25344742	+	SNORD116-26	0	85.7143	23.2143	62.5	100	21.6216	78.3784
chr15	25346720	25346814	+	SNORD116-27	0	60	22.7273	37.2727	90.9091	35.7143	55.1948
chr15	25349787	25349880	+	SNORD116-28	0	62.5	13.6364	48.8636	55	6.45161	48.5484
chr15	25351666	25351751	+	SNORD116-29	0	50	41.1765	8.82353	42.8571	25	17.8571
chr15	25361691	25367623	+	IPW	0	80.9375	23.5202	57.4173	76.1194	20.1117	56.0077
chr15	25380788	25383200	+	PAR1	0	60.8	17.9625	42.8375	66.6667	21.9269	44.7398
chr15	25417781	25417863	+	SNORD115-2	0	100	13.0435	86.9565	100	23.5294	76.4706
chr15	25420073	25420155	+	SNORD115-3	0	71.4286	7.14286	64.2857	100	15.3846	84.6154
chr15	25421978	25422060	+	SNORD115-4	0	87.5	7.40741	80.0926	93.3333	52.9412	40.3922
chr15	25423884	25423966	+	SNORD115-5	0	100	18.1818	81.8182	100	18.75	81.25
chr15	25423887	25423966	+	SNORD115-9	0	100	18.1818	81.8182	100	18.75	81.25
chr15	25425643	25425725	+	SNORD115-6	0	88.8889	11.4286	77.4603	76.9231	0	76.9231
chr15	25427531	25427613	+	SNORD115-7	0	88.8889	6.25	82.6389	100	12.5	87.5
chr15	25430777	25430859	+	SNORD115-9	0	100	29.1667	70.8333	77.7778	15	62.7778
chr15	25430780	25430859	+	SNORD115-5	0	100	29.1667	70.8333	77.7778	15	62.7778
chr15	25432682	25432763	+	SNORD115-10	0	85.7143	19.0476	66.6667	81.8182	7.14286	74.6753
chr15	25434560	25434642	+	SNORD115-36	0	100	21.4286	78.5714	100	10	90
chr15	25436562	25436644	+	SNORD115-10	0	90	16.0714	73.9286	88.8889	5	83.8889
chr15	25436565	25436644	+	SNORD115-5	0	90	16.0714	73.9286	88.8889	5	83.8889
chr15	25438467	25438549	+	SNORD115-13	0	79.1667	12	67.1667	57.1429	10	47.1429
chr15	25440067	25440148	+	SNORD115-14	0	75	27.7778	47.2222	80	16.6667	63.3333
chr15	25444594	25444676	+	SNORD115-16	0	84.6154	25.8065	58.8089	85.7143	13.3333	72.381
chr15	25448373	25448455	+	SNORD115-18	0	81.25	18.1818	63.0682	50	0	50
chr15	25449503	25449585	+	SNORD115-18	0	37.5	18.75	18.75	50	7.69231	42.3077
chr15	25451408	25477615	+	SNORD115-15	0	82.2698	18.1098	64.1601	83.5634	18.5125	65.0509
chr15	25456838	25457180	+	PAR4	0	88.8889	16.1765	72.7124	77.1429	15.7895	61.3534
chr15	25456942	25457024	+	SNORD115-23	0	100	22.2222	77.7778	100	0	100
chr15	25458805	25458876	+	SNORD115-24	0	100	25	75	66.6667	16.6667	50
chr15	25460687	25460769	+	SNORD115-25	0	56.5217	11.1111	45.4106	100	29.4118	70.5882
chr15	25463763	25463845	+	SNORD115-26	0	100	33.3333	66.6667	100	0	100
chr15	25468392	25468474	+	SNORD115-36	0	66.6667	50	16.6667	100	20	80
chr15	25470349	25470431	+	SNORD115-30	0	90	22.7273	67.2727	100	50	50
chr15	25474113	25474195	+	SNORD115-32	0	88.8889	15.7895	73.0994	75	28.5714	46.4286
chr15	25475984	25476066	+	SNORD115-33	0	82.8571	14.5833	68.2738	92.3077	21.875	70.4327
chr15	25477533	25477615	+	SNORD115-34	0	100	31.5789	68.4211	100	0	100
chr15	25481231	25481313	+	SNORD115-43	0	100	15.3846	84.6154	83.3333	18.1818	65.1515
chr15	25484984	25485066	+	SNORD115-38	0	88.8889	9.09091	79.798	100	41.6667	58.3333
chr15	25486892	25486974	+	SNORD115-39	0	90	15.3846	74.6154	100	0	100
chr15	25488760	25488842	+	SNORD115-40	0	90	20	70	40	26.087	13.913
chr15	25490624	25490706	+	SNORD115-41	0	80	14.8148	65.1852	100	37.5	62.5
chr15	25492491	25492573	+	SNORD115-42	0	63.6364	21.875	41.7614	100	30	70
chr15	25494344	25494426	+	SNORD115-43	0	100	0	100	100	21.4286	78.5714
chr15	25496005	25496087	+	SNORD115-44	0	100	24.3243	75.6757	75	12.9032	62.0968
chr15	25509673	25509726	+	SNORD115-45	0	83.3333	6.25	77.0833	80	11.7647	68.2353
chr15	25514929	25515005	+	SNORD115-48	0	85.7143	16	69.7143	81.8182	12.766	69.0522
chr15	25523489	25523556	+	SNORD109B	0	100	4.7619	95.2381	100	13.6364	86.3636
chr15	26147506	26298267	+	LOC100128714	0	85.1484	22.2506	62.8978	85.0076	22.1361	62.8715
chr15	26360959	26371518	+	LOC503519	0	84.0927	23.2394	60.8533	82.6607	24.8926	57.7681
chr15	28623783	28637171	+	GOLGA8G	0	61.9048	8.33333	53.5714	83.0769	17.3077	65.7692
chr15	28764756	28778143	-	GOLGA8G	0	88.2812	18.9723	69.3089	86.4542	17.1371	69.3171
chr15	28765515	28778143	-	GOLGA8F	0	87.5	18.617	68.883	84	17.4286	66.5714
chr15	28899587	28930410	+	HERC2P9	0	88.4789	32.4534	56.0256	84.3621	30.5137	53.8484
chr15	28982728	29003508	+	WHAMMP2	0	67.2	23.7566	43.4434	74.6914	25.6632	49.0282
chr15	29033388	29034538	+	LOC100289656	0	34.4086	11.6667	22.7419	12.8378	8.58896	4.24888
chr15	29034979	29101720	+	LOC646278	0	83.2918	24.0689	59.2229	84.0783	24.7275	59.3508
chr15	29090106	29093821	-	GOLGA6L7P	0	92.6282	23.1111	69.5171	89.3564	23.8896	65.4669
chr15	29560352	29562020	-	NDNL2	0	6.49038	4.75709	1.7333	15.5477	5.07426	10.4734
chr15	30395934	30423948	+	ULK4P3	0	78.637	18.4122	60.2248	80.3602	16.6137	63.7465
chr15	30427989	30439395	+	LOC653075	0	84.0426	22.5532	61.4894	84.8485	22.8169	62.0316
chr15	30488238	30506743	+	DKFZP434L187	0	68.5345	11.9351	56.5994	62.9121	14.1026	48.8095
chr15	30864757	30892911	+	ULK4P2	0	89.4831	23.2908	66.1923	83.5674	18.7046	64.8628
chr15	30918878	30931013	+	ARHGAP11B	0	74.5113	11.6802	62.8312	81.4371	13.7335	67.7036
chr15	30938317	31065209	+	LOC100288637	0	92.0475	19.7243	72.3232	92.3774	20.6499	71.7275
chr15	30950919	31065209	+	LOC100288637	0	91.8801	19.7306	72.1495	92.1661	20.6326	71.5335
chr15	31293263	31393929	-	TRPM1	0	87.8254	21.6931	66.1323	88.0727	22.8602	65.2125
chr15	31357234	31357344	-	MIR211	0	100	20	80	100	14.2857	85.7143
chr15	31361592	31393929	-	TRPM1	0	85.7356	25.2615	60.4741	85.2086	25.5215	59.6871
chr15	31514970	31523050	-	LOC283710	0	74.4565	29.3719	45.0846	71.8781	23.8074	48.0706
chr15	32698800	32727065	-	ULK4P3	0	87.8713	21.7391	66.1322	88.6228	19.7356	68.8872
chr15	32698811	32727250	-	ULK4P2	0	87.8713	21.7391	66.1322	88.6228	19.7356	68.8872
chr15	32812048	32825942	-	LOC100288615	0	92.2865	27.619	64.6675	91.6667	19.6881	71.9786
chr15	33528676	33539756	-	TMCO5B	0	86.5729	24.4014	62.1715	86.2745	25.7778	60.4967
chr15	34261088	34357287	+	CHRM5	0	84.9875	24.5246	60.4628	81.5735	24.5142	57.0593
chr15	34633916	34635362	-	NOP10	0	23.389	7.51356	15.8755	61.2108	19.7877	41.423
chr15	34638065	34649931	+	C15orf55	0	90.0679	18.3972	71.6708	90.174	21.3232	68.8508
chr15	35529526	35530264	+	ANP32AP1	0	93.9394	17.1278	76.8116	93.8596	16.1871	77.6726
chr15	35664456	35664565	-	MIR3942	0	100	33.3333	66.6667	100	6.45161	93.5484
chr15	35838395	36151202	+	LOC100507466	0	86.9477	24.8507	62.097	88.005	25.0694	62.9356
chr15	37091300	37110707	-	CSNK1A1P1	0	90.0455	27.2293	62.8163	87.09	25.5765	61.5135
chr15	37156643	37178734	-	LOC145845	0	60.7327	17.7713	42.9615	61.1346	17.564	43.5705
chr15	38227456	38243623	+	TMCO5A	0	89.6552	15.7193	73.9359	88.3275	14.7769	73.5506
chr15	38988798	38992239	+	C15orf53	0	84.8624	20.7265	64.1359	85.3801	21.978	63.4021
chr15	39542884	39547048	+	C15orf54	0	80.9836	24.4094	56.5742	88.2716	25.2264	63.0452
chr15	40331511	40349201	+	LOC100131089	0	73.0597	30.6678	42.3919	70.1967	28.8911	41.3055
chr15	40453209	40513337	+	BUB1B	0	86.0366	18.8633	67.1734	88.631	19.7204	68.9106
chr15	40573644	40574787	-	ANKRD63	0	27.4038	10	17.4038	16.6197	11.9342	4.68556
chr15	40643233	40648634	+	PHGR1	0	84.8558	28.984	55.8718	81.9588	30.0478	51.9109
chr15	40824082	40824749	-	MRPL42P5	0	96.3415	25.6098	70.7317	92	32.2034	59.7966
chr15	40886446	40954881	+	CASC5	0	88.2748	17.5631	70.7117	87.5845	17.5483	70.0362
chr15	40985952	40987303	-	LOC100505648	0	21.4408	12.8773	8.56356	19.1358	7.9118	11.224
chr15	40987326	41024356	+	RAD51	0	81.9549	16.1962	65.7587	84.7257	16.1139	68.6117
chr15	40987377	41024356	+	RAD51	0	82.7578	16.3333	66.4245	85.21	16.2029	69.0071
chr15	41107642	41120907	-	PPP1R14D	0	92.364	22.2012	70.1628	90.9768	21.001	69.9758
chr15	41576200	41591795	+	OIP5-AS1	0	73.496	29.2153	44.2807	72.0038	27.8125	44.1913
chr15	41601465	41624819	-	OIP5	0	83.7051	17.4835	66.2217	85.5146	19.295	66.2195
chr15	41624891	41673248	+	NUSAP1	0	84.6958	17.7902	66.9056	89.0916	18.0475	71.0441
chr15	42158692	42158749	-	MIR4310	0	100	0	100	100	50	50
chr15	42273779	42342901	-	PLA2G4E	0	88.7944	23.1656	65.6287	88.2256	22.5668	65.6588
chr15	42359880	42386752	-	PLA2G4D	0	81.576	23.0847	58.4913	83.6504	23.8505	59.7998
chr15	42433331	42448839	-	PLA2G4F	0	85.8116	24.4332	61.3783	86.8935	22.6918	64.2017
chr15	43489425	43513323	-	EPB42	0	83.8602	20.8478	63.0124	84.243	20.9991	63.244
chr15	43524792	43559055	-	TGM5	0	87.9464	21.6526	66.2938	87.3982	22.4404	64.9578
chr15	43568478	43594453	-	TGM7	0	82.9475	22.424	60.5234	83.7838	21.364	62.4197
chr15	44028145	44038496	-	CATSPER2P1	0	83.2442	18.0577	65.1865	83.691	23.575	60.116
chr15	44084173	44094769	+	SERF2-C15ORF63	0	37.4035	19.6828	17.7207	46.061	20.6886	25.3724
chr15	44085856	44085957	-	MIR1282	0	82.3529	53.6585	28.6944	52.9412	47.619	5.32213
chr15	44168023	44170369	-	LOC728758	0	89.8551	36.0775	53.7776	90.9091	37.1681	53.7409
chr15	44826702	44829098	-	LOC645212	0	47.5904	17.6834	29.907	31.746	20.3279	11.4182
chr15	44957929	44969086	-	PATL2	0	88.9885	16.9923	71.9962	87.715	15.3755	72.3395
chr15	45248902	45271421	+	C15orf43	0	88.9463	19.2469	69.6995	87.794	19.8925	67.9015
chr15	45384851	45406359	-	DUOX2	0	65.8768	13.8723	52.0045	68.5028	15.5649	52.9379
chr15	45406522	45410301	+	DUOXA2	0	40.1656	11.3329	28.8328	31.5615	13.0042	18.5572
chr15	45409685	45422057	-	DUOXA1	0	53.4567	12.946	40.5107	51.9438	15.1926	36.7513
chr15	45544427	45568132	+	SLC28A2	0	90.4622	16.7406	73.7216	89.5765	17.6231	71.9535
chr15	45670897	45672321	+	LOC145663	0	49.8551	25.3025	24.5525	31.9502	10.084	21.8662
chr15	45722762	45725647	+	C15orf48	0	70.3704	23.1183	47.2521	73.2203	16.0112	57.2091
chr15	45725247	45725327	+	MIR147B	0	100	23.8095	76.1905	100	3.7037	96.2963
chr15	45803333	45848928	+	HMGN2P46	0	76.4509	25.7137	50.7372	81.9742	25.338	56.6361
chr15	45927255	45983479	+	SQRDL	0	81.413	22.7659	58.6471	83.2748	21.1525	62.1222
chr15	49448494	49450822	+	LOC100306975	0	47.9675	20.1031	27.8644	36.6667	18.1058	18.5608
chr15	50641134	50647076	-	FLJ10038	0	39.4469	22.399	17.0478	36.8778	17.7151	19.1627
chr15	50646370	50650503	+	LOC100129387	0	32	9.99533	22.0047	20.411	7.51773	12.8932
chr15	50792758	50838902	-	USP50	0	90.616	22.8809	67.7352	89.1318	23.688	65.4438
chr15	51236325	51238762	+	DCAF13P3	0	82.5843	30.7692	51.815	83.2298	35.4938	47.736
chr15	51500253	51630795	-	CYP19A1	0	84.3923	25.2542	59.1381	81.7176	24.1932	57.5244
chr15	51534386	51534461	+	MIR4713	0	80	10.2564	69.7436	100	27.7778	72.2222
chr15	52401821	52404972	-	BCL2L10	0	41.9786	13.6179	28.3607	53.4836	19.4419	34.0417
chr15	53049352	53082209	-	ONECUT1	0	43.2013	10.8478	32.3534	47.2081	12.0414	35.1667
chr15	53805937	54051859	-	WDR72	0	86.2518	18.8527	67.3991	85.2391	18.622	66.6172
chr15	55647420	55790782	-	DYX1C1-CCPG1	0	88.8478	22.6103	66.2375	87.3144	21.6001	65.7143
chr15	55665137	55665232	-	MIR628	0	75	30.4348	44.5652	84.6154	10.5263	74.0891
chr15	57178367	57210697	-	LOC145783	0	71.6506	27.0432	44.6074	74.9013	25.6498	49.2516
chr15	57592562	57599967	+	LOC283663	0	71.5517	28.7839	42.7679	63.0303	28.1276	34.9027
chr15	58983301	58985324	-	HSP90AB4P	0	98.8889	44.1899	54.699	90.7895	38.6228	52.1667
chr15	59397283	59417244	+	CCNB2	0	81.9048	24.9321	56.9727	72.7911	22.816	49.9751
chr15	59499014	59500785	+	LDHAL6B	0	93.3131	20.7349	72.5782	96.5517	21.2219	75.3299
chr15	59903981	59912210	+	GCNT3	0	86.6906	15.8151	70.8756	84.7082	15.8932	68.8151
chr15	60296420	60298142	+	FOXB1	0	2.42424	2.32089	0.103354	2.06986	1.36789	0.701967
chr15	62359175	62363116	+	C2CD4A	0	23.3374	11.1346	12.2028	22.6969	10.7395	11.9574
chr15	62455736	62457482	-	C2CD4B	0	9.14826	4.33604	4.81222	8.80829	3.59712	5.21117
chr15	62929370	62937380	-	MGC15885	0	87.092	35.9229	51.1691	85.3846	38.451	46.9336
chr15	63879908	63893026	-	LOC100130855	0	70.9497	31.8233	39.1264	67.1088	29.2205	37.8882
chr15	65054585	65054714	-	MIR1272	0	75	8	67	90.9091	0	90.9091
chr15	65107832	65117838	-	PIF1	0	57.924	19.514	38.41	45.3017	15.3219	29.9798
chr15	65337707	65345734	+	OSTBETA	0	68.0297	21.9967	46.033	64.377	18.3267	46.0503
chr15	65369153	65372276	+	KBTBD13	0	52.7051	18.2396	34.4655	70.6458	15.702	54.9438
chr15	65488336	65503840	-	CILP	0	91.8308	20.4316	71.3992	90.971	22.0998	68.8712
chr15	66639543	66639680	-	SCARNA14	0	100	26	74	96	32.6087	63.3913
chr15	66793589	66793656	-	SNORD18C	0	72.7273	28.2051	44.5221	75	31.0345	43.9655
chr15	66794359	66794429	-	SNORD18B	0	55.5556	33.3333	22.2222	56.25	31.4286	24.8214
chr15	66795148	66795248	-	SNORD16	0	77.7778	39.4161	38.3617	77.2727	27.9279	49.3448
chr15	66795582	66795652	-	SNORD18A	0	28.5714	3.50877	25.0627	17.6471	14.2857	3.36134
chr15	66840536	66857835	-	LCTL	0	94.1989	23.1304	71.0685	93.1608	22.9324	70.2284
chr15	67547137	67599561	+	IQCH	0	87.3208	20.7845	66.5363	84.5905	21.0885	63.502
chr15	67695948	67814182	-	LOC100506686	0	84.2482	21.5623	62.6858	86.9403	22.7814	64.1589
chr15	67807259	67814182	-	LOC100506686	0	48.4291	16.375	32.0542	61.8908	23.8223	38.0685
chr15	68112041	68126174	+	SKOR1	0	22.2253	7.59911	14.6261	23.652	7.94764	15.7044
chr15	68117940	68126174	+	SKOR1	0	27.602	9.62142	17.9806	31.8012	10.0196	21.7816
chr15	69096159	69099440	-	ANP32A-IT1	0	93.8849	55.4377	38.4472	86.5079	43.1542	43.3537
[truncated: 6,790 more rows]

## Sheet: lev1
Chr	Start(0-first)	End(1-first)	Strand	Gene	RPKM	Sens.modC%	Sens.hmC%	Sens.mC%	Antis.modC%	Antis.hmC%	Antis.mC%
chr10	7745235	7791483	+	ITIH2	0.539791	87.001	20.8391	66.1618	88.5055	20.6349	67.8706
chr10	14861250	14879983	-	CDNF	0.432645	79.9621	23.1211	56.841	82.6911	23.1493	59.5419
chr10	17184981	17244070	-	TRDMT1	0.449136	79.3584	22.9199	56.4385	79.4453	22.9842	56.4611
chr10	17362675	17496254	-	ST8SIA6	0.823201	82.1556	20.1087	62.0469	82.9942	20.1384	62.8558
chr10	18041217	18089854	+	TMEM236	0.210621	94.2149	24.1692	70.0457	85.2843	20.4589	64.8254
chr10	21802408	21814611	-	C10orf140	0.522079	25.7787	13.0726	12.7061	21.7222	11.1668	10.5554
chr10	26986594	27035726	+	PDSS1	0.685429	78.4037	27.8852	50.5185	82.4842	28.1179	54.3663
chr10	27687116	27703297	-	PTCHD3	0.227618	85.5761	12.9057	72.6704	84.4395	14.7937	69.6458
chr10	28101096	28287977	-	ARMC4	0.161091	88.1515	17.9398	70.2117	86.1801	17.2375	68.9426
chr10	29746276	30024730	-	SVIL	0.623496	84.5772	26.4138	58.1634	86.0914	26.7054	59.386
chr10	30722949	30750762	+	MAP3K8	0.763913	74.9914	25.1392	49.8522	74.0134	25.7825	48.2309
chr10	45493145	45496470	-	C10orf25	0.537439	52.1866	29.5207	22.6659	47.2885	26.8246	20.4639
chr10	47083533	47088320	+	PPYR1	0.588362	80.5054	20.3593	60.1461	75.8133	21.0671	54.7462
chr10	48381486	48390991	-	RBP3	0.402484	93.4531	27.1805	66.2726	89.4209	21.6534	67.7676
chr10	49893517	50191001	+	WDFY4	0.516173	86.4302	23.7443	62.6859	87.1771	23.5131	63.664
chr10	51464161	51486327	-	AGAP7	0.713328	90.874	16.1977	74.6764	87.2792	16.504	70.7752
chr10	51946999	52008370	-	ASAH2	0.236603	86.8421	23.31	63.5321	83.9416	23.6343	60.3073
chr10	52834233	54058110	+	PRKG1	0.519643	86.8909	25.8267	61.0642	86.803	25.057	61.7459
chr10	54074040	54077417	+	DKK1	0.634069	35.0333	18.0873	16.9459	27.2947	12.0952	15.1994
chr10	62538211	62554610	+	CDK1	0.328435	61.3949	15.0893	46.3056	67.7258	14.4003	53.3255
chr10	63166400	63213208	-	TMEM26	0.111623	78.9674	21.0838	57.8836	76.6259	20.3312	56.2947
chr10	63952952	64028466	-	RTKN2	0.518472	85.0614	23.9645	61.0969	84.1887	25.5182	58.6706
chr10	64571755	64576126	-	EGR2	0.198969	19.4524	10.5231	8.92937	50.2985	14.5033	35.7952
chr10	70173820	70231730	-	DNA2	0.268448	88.3086	21.6541	66.6545	88.6171	20.5385	68.0785
chr10	70980058	71027315	+	HKDC1	0.309448	87.5235	23.737	63.7864	85.0301	25.2733	59.7568
chr10	71561643	71718904	+	COL13A1	0.204339	82.1557	26.3558	55.7999	81.8664	25.8412	56.0252
chr10	72432558	72522195	+	ADAMTS14	0.655249	86.5961	31.6584	54.9378	84.6167	31.2912	53.3256
chr10	73471457	73479578	-	C10orf105	0.364265	80.7018	38.0816	42.6202	83.5866	32.8932	50.6934
chr10	74870209	74891581	+	NUDT13	0.542847	88.1625	27.9737	60.1889	86.2049	30.9151	55.2898
chr10	75013515	75118617	-	TTC18	0.619728	86.7788	17.0806	69.6983	85.4027	17.7072	67.6955
chr10	75670861	75677258	+	PLAU	0.720774	71.6802	21.6066	50.0736	60.155	17.2949	42.8601
chr10	85980248	85985284	-	LRIT2	0.371717	88.587	22.2955	66.2914	82.2888	23.7418	58.547
chr10	88730497	88769960	+	AGAP11	0.547148	82.6421	23.7433	58.8988	83.2919	24.5882	58.7038
chr10	89618917	89623194	-	KLLN	0.807226	31.6522	11.6399	20.0122	32.9508	12.268	20.6828
chr10	91461366	91534700	+	KIF20B	0.273185	86.9954	20.1384	66.857	88.1282	19.6302	68.4979
chr10	94352824	94415152	+	KIF11	0.338415	88.6266	16.5717	72.0549	88.6148	16.0779	72.5369
chr10	95066185	95242074	-	MYOF	0.843597	85.3324	22.1264	63.206	85.286	22.135	63.151
chr10	95326421	95349829	+	O3FAR1	0.314694	66.9295	19.0983	47.8312	58.1738	16.9658	41.208
chr10	95653729	95662491	+	SLC35G1	0.237286	68.2603	23.7337	44.5266	65.7055	27.3039	38.4015
chr10	98353068	98480279	-	PIK3AP1	0.836189	87.066	24.5309	62.5351	87.0243	23.7896	63.2347
chr10	98741040	98745585	+	C10orf12	0.37815	70.8599	30.4965	40.3634	78.7356	27.486	51.2496
chr10	99344101	99372555	+	HOGA1	0.690225	88.8557	26.8689	61.9868	88.2661	28.5085	59.7577
chr10	99526507	99531756	-	SFRP5	0.611171	53.9326	16.5709	37.3617	56.038	18.8297	37.2083
chr10	100007442	100028007	-	LOXL4	0.157347	82.0148	31.3479	50.6669	80.4156	32.7775	47.6381
chr10	101419262	101471002	+	ENTPD7	0.604713	85.1539	23.4403	61.7135	86.1043	24.6981	61.4062
chr10	104590287	104597290	-	CYP17A1	0.607301	78.022	25.4915	52.5305	81.0277	26.6371	54.3906
chr10	105889645	105992120	-	WDR96	0.214508	88.3605	24.2489	64.1116	84.9648	22.5961	62.3687
chr10	112404154	112599227	+	RBM20	0.71599	84.1635	25.8134	58.3502	83.0675	25.293	57.7745
chr10	115312777	115349360	+	HABP2	0.571796	79.7996	22.86	56.9396	78.3094	22.2314	56.078
chr10	115348582	115423805	-	NRAP	0.208409	86.2155	24.3199	61.8956	84.7295	23.7533	60.9762
chr10	115614390	115672265	+	NHLRC2	0.538697	78.0395	32.7171	45.3224	78.7318	31.3651	47.3667
chr10	115939028	115992063	+	TDRD1	0.127587	89.6466	22.4502	67.1964	91.7857	21.8888	69.8969
chr10	118888031	118897812	-	VAX1	0.256083	22.8899	10.1423	12.7476	32.8699	12.5554	20.3145
chr10	120352915	120355160	-	PRLHR	0.58123	24.1477	11.9573	12.1904	25.5714	7.95455	17.6169
chr10	124030820	124097676	+	BTBD16	0.622746	82.4135	28.9947	53.4188	81.5278	28.4868	53.041
chr10	124320180	124403252	+	DMBT1	0.225477	87.3033	20.404	66.8993	86.3758	20.2465	66.1292
chr10	125505151	125651500	-	CPXM2	0.613779	80.9629	21.206	59.7569	81.3801	21.0975	60.2826
chr10	127729912	128077127	-	ADAM12	0.670455	84.7497	26.8301	57.9196	85.7292	26.7914	58.9378
chr10	128933689	128994422	-	FAM196A	0.783414	81.599	32.0157	49.5833	81.3705	34.4928	46.8777
chr10	131633495	131762091	-	EBF3	0.130421	75.6262	17.5904	58.0358	75.639	17.2	58.439
chr10	134621895	134756089	-	TTC40	0.624474	85.6548	21.6417	64.0132	85.4736	20.9539	64.5197
chr11	394216	404908	+	PKP3	0.404512	68.9655	22.0008	46.9647	77.0199	19.2464	57.7734
chr11	612554	615999	-	IRF7	0.561109	78.4148	31.0779	47.3369	59.4771	29.292	30.1851
chr11	637304	640705	+	DRD4	0.835149	35.5662	23.9601	11.6061	44.3133	20.0633	24.25
chr11	827584	831991	+	EFCAB4A	0.626135	32.2424	13.3533	18.8892	29.7573	19.0476	10.7097
chr11	1012823	1036706	-	MUC6	0.1438	83.1355	25.7609	57.3746	84.0247	28.4995	55.5253
chr11	2323242	2339430	+	TSPAN32	0.418181	76.2232	28.4207	47.8025	80.3392	30.7164	49.6229
chr11	2482665	2870340	+	KCNQ1	0.566542	84.7924	25.2854	59.5069	84.7897	25.1647	59.625
chr11	3659735	3663485	-	ART5	0.383356	76.6234	17.149	59.4744	64.5367	18.0822	46.4545
chr11	4406126	4414926	-	TRIM21	0.295693	84.0607	20.7237	63.337	84.375	24.7483	59.6267
chr11	5617864	5634188	+	TRIM6	0.534278	79.3558	20.3376	59.0182	82.6923	23.2565	59.4358
chr11	7020548	7041586	-	ZNF214	0.431348	72.651	19.8488	52.8022	76.1654	22.3941	53.7713
chr11	7506599	7532606	+	OLFML1	0.196993	88.2807	28.6963	59.5844	88.5409	29.7516	58.7894
chr11	9595227	9611313	+	WEE1	0.341089	58.506	17.8305	40.6755	71.8336	18.6637	53.1699
chr11	13030969	13033653	+	RASSF10	0.639827	18.4713	7.60638	10.865	14.8325	9.79463	5.03791
chr11	17515441	17565963	-	USH1C	0.531809	81.1024	30.474	50.6283	81.841	27.3594	54.4815
chr11	18720350	18726332	+	TMEM86A	0.79764	55.2198	13.6926	41.5272	65.3017	26.5366	38.7651
chr11	22689653	22834547	+	GAS2	0.791133	85.2598	23.2934	61.9665	85.869	24.6977	61.1712
chr11	32623625	32816187	-	CCDC73	0.573268	86.8161	14.7102	72.1058	87.0427	15.5473	71.4954
chr11	32851480	32879669	+	PRRG4	0.207807	85.079	20.5841	64.4949	77.8887	22.6826	55.206
chr11	34642587	34684834	+	EHF	0.210544	80.5267	30.5397	49.987	80.5596	29.8844	50.6753
chr11	36589562	36601310	+	RAG1	0.174846	88.1418	21.9456	66.1962	84.9604	19.5836	65.3768
chr11	44282277	44331716	-	ALX4	0.210544	68.8884	18.3725	50.5159	67.0719	17.8541	49.2177
chr11	44785975	44953977	+	TSPAN18	0.542591	83.7218	28.4229	55.2989	83.8093	28.7168	55.0925
chr11	46624855	46638777	-	HARBI1	0.75218	81.0739	34.6099	46.464	80.4071	30.9353	49.4719
chr11	55650772	55659284	+	SPRYD5	0.698322	82.6347	13.2592	69.3755	83.2	11.6402	71.5598
chr11	58601539	58611997	-	GLYATL2	0.830329	87.5887	17.2367	70.352	86.6492	14.1622	72.4871
chr11	58912251	58922511	+	FAM111A	0.322363	84.2166	19.7692	64.4474	83.3333	18.9083	64.4251
chr11	60048013	60076445	+	MS4A4A	0.344975	85.5574	13.1621	72.3953	86.7229	13.0688	73.654
chr11	60145957	60163426	+	MS4A7	0.607622	85.654	14.5669	71.0871	84.2754	13.0487	71.2267
chr11	60163486	60185228	+	MS4A14	0.171613	86.0377	14.6003	71.4374	87.4786	12.7443	74.7342
chr11	60618397	60623444	-	PTGDR2	0.790952	79.2937	23.1818	56.1119	83.1089	27.6015	55.5075
chr11	60869929	60895323	+	CD5	0.361898	86.8087	26.0132	60.7954	81.6152	27.8713	53.744
chr11	61025757	61062788	-	VWCE	0.650925	79.2271	24.9452	54.2818	81.9683	23.2657	58.7026
chr11	62453873	62457371	-	LRRN4CL	0.221314	61.0132	20.5966	40.4166	67.6983	17.0139	50.6844
chr11	62744068	62752495	-	SLC22A6	0.543873	89.3204	27.8158	61.5046	87.1528	31.8334	55.3193
chr11	64812294	64826009	-	NAALADL1	0.425762	82.9596	21.5048	61.4549	83.2913	23.3957	59.8956
chr11	66188474	66194177	+	NPAS4	0.697054	37.8613	7.65912	30.2022	48.6111	9.88075	38.7304
chr11	66357639	66360554	-	CCDC87	0.394798	65.5779	17.4894	48.0885	51.1161	17.6685	33.4476
chr11	67131638	67141206	-	CLCF1	0.309364	39.3873	16.9446	22.4427	58.9872	26.386	32.6012
chr11	68816349	68858072	+	TPCN2	0.801417	78.2523	29.6928	48.5595	80.0109	29.6811	50.3298
chr11	72929501	72947395	+	P2RY2	0.214628	78.7234	21.7363	56.9871	82.3204	22.1433	60.1771
chr11	73713811	73720282	-	UCP3	0.256998	86.4198	38.4764	47.9434	84.3496	33.0516	51.298
chr11	74407473	74442186	-	CHRDL2	0.33868	83.7993	27.9943	55.805	81.8713	26.3584	55.513
chr11	94277016	94283064	+	FUT4	0.379626	40.821	21.6255	19.1955	40.5573	20.2732	20.2841
chr11	94300473	94354587	+	PIWIL4	0.35807	90.7108	23.3573	67.3535	89.0361	23.4889	65.5472
chr11	94706844	94732676	+	KDM4D	0.385152	79.0042	19.9592	59.045	79.6206	17.2325	62.3881
chr11	100900354	101000544	-	PGR	0.421483	72.74	16.448	56.292	71.0571	15.5282	55.5289
chr11	104813593	104827422	-	CASP4	0.425605	86.1366	21.5981	64.5385	88.8742	19.3428	69.5313
chr11	106544737	106889171	-	GUCY1A2	0.744395	84.3361	27.6975	56.6386	84.012	26.8116	57.2004
chr11	108376157	108464374	-	EXPH5	0.281846	84.0423	22.0737	61.9686	86.0303	21.2607	64.7696
chr11	113558267	113577068	-	TMPRSS5	0.773065	91.7498	33.1378	58.6119	91.3191	30.4146	60.9046
chr11	114166534	114183238	+	NNMT	0.364419	83.25	18.5475	64.7025	80.315	18.4474	61.8675
chr11	117857105	117872199	+	IL10RA	0.454038	81.4845	26.9506	54.5339	77.3438	26.2045	51.1392
chr11	118064441	118084074	-	AMICA1	0.262149	79.9862	22.0516	57.9346	75.5609	24.6926	50.8683
chr11	118127627	118135251	-	MPZL2	0.41219	74.8865	14.6941	60.1924	71.9084	18.2024	53.706
chr11	119209651	119217383	-	C1QTNF5	0.586114	47.2023	15.5713	31.631	50.1564	22.6709	27.4855
chr11	120973374	121061515	+	TECTA	0.622746	86.3484	23.2199	63.1285	88.0626	23.0668	64.9958
chr11	122943032	123066007	-	CLMP	0.652648	85.966	26.2396	59.7264	84.6119	27.1221	57.4898
chr11	124933012	124960412	+	SLC37A2	0.548539	81.3018	22.9098	58.392	80.9859	24.4822	56.5037
chr11	125496123	125527042	+	CHEK1	0.465172	85.0934	16.2973	68.7962	85.4975	16.7651	68.7323
chr11	125826712	125933187	-	CDON	0.857659	85.0999	26.0409	59.059	85.0092	25.4269	59.5824
chr11	128761312	128787951	+	KCNJ5	0.592807	73.5027	25.6262	47.8766	72.8782	27.5512	45.327
chr11	128769459	128776126	-	C11orf45	0.642566	51.3998	25.0248	26.3749	55.8824	27.492	28.3904
chr11	130029681	130080257	+	ST14	0.693483	85.8335	21.1417	64.6918	86.0071	20.7352	65.2719
chr12	569542	671058	+	B4GALNT3	0.66948	85.321	23.0034	62.3176	84.2827	23.0194	61.2634
chr12	1021254	1058863	-	RAD52	0.861081	83.6501	30.6375	53.0126	84.7368	30.3071	54.4298
chr12	2966846	2986321	-	FOXM1	0.656495	90.2045	19.4524	70.7521	86.3658	20.9582	65.4076
chr12	3068477	3149842	+	TEAD4	0.33089	83.7374	22.5503	61.1872	83.6516	20.8786	62.773
chr12	4647949	4669213	+	RAD51AP1	0.518862	77.6575	13.8215	63.836	72.3323	14.2067	58.1256
chr12	4724675	4754343	-	AKAP3	0.76038	86.1664	17.5968	68.5695	88.6275	18.9189	69.7085
chr12	7507556	7596749	-	CD163L1	0.375436	78.9678	16.65	62.3178	82.0984	15.8897	66.2087
chr12	7623411	7656414	-	CD163	0.42032	86.3419	15.0442	71.2977	87.2655	14.2342	73.0314
chr12	8373855	8380214	-	FAM90A1	0.457407	84.8612	26.0014	58.8598	89.6918	29.7401	59.9517
chr12	8997599	9029381	+	A2ML1	0.607461	88.7875	22.5791	66.2084	90.1496	21.1799	68.9697
chr12	10004967	10022458	-	CLEC2B	0.280418	81.4655	21.1457	60.3198	83.4562	19.979	63.4771
chr12	10524951	10542653	-	KLRK1	0.358292	86.5005	23.9937	62.5068	86.7482	24.9697	61.7785
chr12	13236470	13248740	-	GSG1	0.452372	88.9604	25.8779	63.0825	88.1567	26.0445	62.1122
chr12	20724797	20837041	+	PDE3A	0.175005	87.0687	26.6101	60.4586	85.9947	26.7858	59.2089
chr12	25261222	25348094	-	CASC1	0.684207	88.4295	18.2399	70.1896	87.1381	18.6927	68.4455
chr12	27485786	27578746	+	ARNTL2	0.776437	83.7429	23.9828	59.7601	85.1214	23.1362	61.9852
chr12	33528347	33592754	-	SYT10	0.525336	77.818	15.4425	62.3755	74.6093	14.9898	59.6195
chr12	34175215	34181236	+	ALG10	0.549237	38.4615	13.3612	25.1004	40	10.709	29.291
chr12	47158543	47219780	-	SLC38A4	0.14389	82.1993	19.7815	62.4178	85.4598	21.0495	64.4102
chr12	49082240	49110781	-	CCNT1	0.714982	76.0513	29.9664	46.0849	78.1151	29.4578	48.6573
chr12	52211675	52225701	-	FIGNL2	0.488574	61.3527	19.4121	41.9406	61.8761	20.094	41.7821
chr12	52679696	52685299	-	KRT81	0.597526	87.7437	24.1379	63.6058	88.4354	18.507	69.9284
chr12	53342654	53346685	+	KRT18	0.799747	57.9167	16.5877	41.329	40.2778	15.1992	25.0786
chr12	53585106	53601000	-	ITGB7	0.205653	71.3018	24.2747	47.0271	76.6959	27.4328	49.2632
chr12	54393876	54397120	+	HOXC9	0.701729	10.9524	3.16265	7.78973	9.32642	2.97366	6.35276
chr12	56075329	56078394	+	METTL7B	0.751689	73.6196	23.6994	49.9202	81.4516	31.4516	50
chr12	57392616	57400297	-	ZBTB39	0.459893	60.6557	23.1132	37.5425	65.2223	24.1209	41.1015
chr12	57637241	57644969	-	STAC3	0.700448	69.3901	23.7581	45.632	68.4947	25.2024	43.2924
chr12	57849095	57851791	+	INHBE	0.469154	68.2464	30.1158	38.1306	45.1754	20.3514	24.824
chr12	58191159	58209852	-	AVIL	0.727686	86.3063	27.6006	58.7058	83.4235	27.9203	55.5032
chr12	58335444	58351052	+	XRCC6BP1	0.486817	85.2971	26.1753	59.1218	83.464	24.6242	58.8398
chr12	59265936	59313327	-	LRIG3	0.567893	82.1693	35.39	46.7793	80.7392	36.1566	44.5827
chr12	63952692	64062354	-	DPY19L2	0.707945	85.5984	21.5096	64.0888	88.0795	22.4072	65.6723
chr12	66582977	66648394	+	IRAK3	0.137808	82.3352	22.1296	60.2056	82.4018	21.2407	61.1611
chr12	69742133	69748013	+	LYZ	0.759126	90.5852	24.1135	66.4718	89.9204	22.7376	67.1829
chr12	70047388	70083056	-	BEST3	0.397114	86.7075	26.5611	60.1464	85.8294	25.5085	60.3209
chr12	72332625	72426221	+	TPH2	0.487642	82.9421	20.7098	62.2324	82.7955	19.9817	62.8138
chr12	75784888	75817820	+	GLIPR1L2	0.659505	80.3797	17.513	62.8667	79.6031	19.3828	60.2203
chr12	80603232	80772870	+	OTOGL	0.49832	87.7527	20.7441	67.0086	88.5241	19.5945	68.9296
chr12	82752275	82873016	+	C12orf26	0.546715	85.1213	24.6945	60.4267	87.3398	24.4948	62.845
chr12	85430098	85638883	+	LRRIQ1	0.105388	85.9852	15.8113	70.1738	85.488	16.4201	69.0679
chr12	89913189	89918583	-	GALNT4	0.106401	63.8015	30.7225	33.0789	74.1667	35.2675	38.8991
chr12	96337070	96362370	+	AMDHD1	0.537021	74.5031	19.527	54.9761	76.6537	19.7574	56.8963
chr12	100750856	100815837	+	SLC17A8	0.288937	87.2398	24.0536	63.1862	88.6321	23.0717	65.5603
chr12	101673904	101780397	+	UTP20	0.701029	91.3845	23.2758	68.1087	89.8975	23.6497	66.2479
chr12	102271104	102317401	+	DRAM1	0.647811	83.4807	21.26	62.2207	81.2531	21.3097	59.9434
chr12	105413561	105478341	-	ALDH1L2	0.613207	84.0674	24.891	59.1764	84.8073	23.8528	60.9545
chr12	108681820	108733094	-	CMKLR1	0.530828	75.6933	27.6716	48.0217	79.9656	27.0319	52.9337
chr12	113633245	113658880	-	IQCD	0.84434	85.2682	29.7005	55.5678	84.0157	28.6055	55.4101
chr12	114791734	114846247	-	TBX5	0.153486	47.7641	12.6086	35.1555	47.9627	13.4959	34.4668
chr12	115108058	115121969	-	TBX3	0.23906	22.2754	5.47285	16.8025	18.9448	4.47203	14.4728
chr12	117348760	117468953	+	FBXW8	0.590657	85.8044	32.6093	53.1951	84.6775	32.1266	52.5509
chr12	123011808	123110947	+	KNTC1	0.826156	91.2788	19.5158	71.763	89.6459	18.4673	71.1785
chr12	123212152	123215129	-	HCAR1	0.193288	88.5417	27.7168	60.8248	90.3353	26.6972	63.6381
chr12	124247041	124420267	+	DNAH10	0.251714	87.966	24.9859	62.98	87.8896	24.9368	62.9529
chr12	131438451	131626008	+	GPR133	0.747019	85.174	24.6492	60.5248	85.502	25.1664	60.3357
chr12	133200347	133263945	-	POLE	0.658959	89.5684	21.11	68.4584	89.9075	20.0727	69.8348
chr13	19997018	20110903	-	TPTE2	0.582997	74.8588	11.9367	62.9221	76.709	12.2943	64.4147
chr13	24883715	24896669	+	C1QTNF9	0.311205	87.6553	24.0969	63.5584	90.932	22.2222	68.7098
chr13	25254548	25285923	+	ATP12A	0.30837	78.4527	19.0169	59.4358	78.0784	20.5736	57.5048
chr13	26618734	26625198	-	SHISA2	0.796702	37.9015	13.8507	24.0508	53.3413	17.4334	35.9079
chr13	27844463	27847827	+	RASL11A	0.745843	35.614	16.4286	19.1855	30.5918	17.2571	13.3346
chr13	33590570	33640282	+	KL	0.688848	86.1738	25.4951	60.6787	83.1449	24.918	58.2269
chr13	36742344	36871992	-	CCDC169-SOHLH2	0.434278	87.3077	19.0511	68.2566	85.6237	19.2697	66.354
chr13	38210772	38443939	-	TRPC4	0.651293	84.7091	20.4394	64.2697	85.6783	21.1708	64.5075
chr13	39261172	39461267	+	FREM2	0.533486	84.1841	27.3784	56.8057	84.5576	26.8542	57.7035
chr13	41885340	41932854	+	NAA16	0.660034	82.4974	31.8994	50.598	77.0461	29.7388	47.3074
chr13	42614171	42803891	+	DGKH	0.803095	83.2247	23.6006	59.6241	82.6053	23.7872	58.8181
chr13	44410488	44453826	-	CCDC122	0.852892	83.7569	20.7122	63.0447	82.0433	21.0682	60.9751
chr13	46354415	46425846	-	SIAH3	0.718374	80.5549	23.484	57.071	82.3874	23.9784	58.409
chr13	46916136	46961635	-	KIAA0226L	0.720533	80.3558	25.5608	54.795	80.1756	25.6215	54.5541
chr13	49280950	49283498	+	CYSLTR2	0.451662	84.6154	17.0732	67.5422	92.1875	14.7453	77.4422
chr13	50202434	50208008	+	ARL11	0.153037	85.7664	20.3003	65.4662	87.6712	22.8223	64.8489
chr13	50589389	50595058	+	KCNRG	0.351079	81.137	42.1222	39.0148	82.846	39.2749	43.5711
chr13	52638899	52703214	-	NEK5	0.780492	82.5146	17.2639	65.2507	83.659	17.3388	66.3203
chr13	60348296	60587343	-	DIAPH3	0.838496	91.3325	18.3879	72.9445	90.9996	18.8196	72.1799
chr13	70274724	70682625	-	KLHL1	0.415064	86.1147	19.7818	66.3329	85.8177	18.9656	66.8521
chr13	73633141	73651676	+	KLF5	0.515299	63.1603	17.829	45.3313	67.463	20.0457	47.4173
chr13	86366921	86373483	-	SLITRK6	0.137037	90.6122	19.1644	71.4478	88.2353	20.0993	68.136
chr13	93879077	95060273	+	GPC6	0.323541	86.493	26.065	60.428	86.3193	25.7169	60.6024
chr13	97637972	97646604	-	OXGR1	0.503648	73.2194	18.9564	54.263	78.744	24.3402	54.4038
chr13	100615274	100624178	-	ZIC5	0.749404	23.3577	6.69539	16.6623	15.0293	6.91285	8.11643
chr13	102104965	102368794	+	ITGBL1	0.460703	87.3064	21.5445	65.7619	85.6077	21.9537	63.654
chr13	103436630	103451404	-	KDELC1	0.270276	75.5846	20.6817	54.9029	72.9874	18.3623	54.6251
chr13	108921976	108960832	+	TNFSF13B	0.215109	81.9568	23.3749	58.582	83.767	23.762	60.005
chr13	113978504	114018463	-	GRTP1	0.808739	84.412	18.6445	65.7675	83.269	18.9817	64.2873
chr14	20833825	20881579	-	TEP1	0.86092	86.5839	19.525	67.0589	90.3874	20.0475	70.3399
chr14	20896969	20903801	-	KLHL33	0.308866	61.9122	25.5305	36.3818	65.9735	22.7929	43.1806
chr14	21567095	21571883	+	C14orf176	0.754152	37.8973	15.338	22.5593	29.9569	9.17603	20.7809
chr14	23440409	23446432	-	AJUBA	0.352692	75.2266	24.8447	50.3819	87.4233	22.1302	65.2931
chr14	23456109	23479360	-	C14orf93	0.483544	76.4392	23.1512	53.288	71.1905	22.9414	48.2491
chr14	23881946	23904870	-	MYH7	0.666433	90.4528	20.3372	70.1156	89.3082	20.6793	68.6289
chr14	24505709	24520580	+	DHRS4L1	0.460703	75.9207	22.2925	53.6282	73.4387	23.1067	50.3321
chr14	24782312	24787242	+	LTB4R	0.13286	54.2435	26.178	28.0655	65.5773	30.5601	35.0172
chr14	24787554	24804277	-	ADCY4	0.336994	57.8523	16.4703	41.3819	61.6149	17.4441	44.1708
chr14	37147125	37641865	-	SLC25A21	0.291572	84.527	16.8285	67.6985	84.5564	17.5352	67.0212
chr14	37667117	38020464	+	MIPOL1	0.375476	88.3486	18.976	69.3726	87.3534	18.2839	69.0695
chr14	45366506	45376460	+	C14orf28	0.39602	71.6578	24.8283	46.8295	64.8649	22.4866	42.3782
chr14	45605135	45670093	+	FANCM	0.322182	88.7721	17.7781	70.994	87.6196	18.6616	68.958
chr14	52471519	52535946	-	NID2	0.681909	75.8006	28.969	46.8316	72.4694	27.6799	44.7896
chr14	55405655	55493819	-	WDHD1	0.855428	90.7192	19.2081	71.511	89.5242	18.4858	71.0384
chr14	61176255	61190852	-	SIX4	0.275012	39.8184	12.2245	27.5939	35.957	13.2831	22.6738
chr14	61744088	61748530	-	TMEM30B	0.777066	35.6322	10.5774	25.0547	26.792	12.1989	14.5931
chr14	64680858	64693167	+	SYNE2	0.815188	89.3855	26.1727	63.2127	87.9464	26.3041	61.6424
chr14	69951470	69995215	+	PLEKHD1	0.635119	84.1484	20.3291	63.8193	86.8259	21.8515	64.9744
chr14	73945188	74025651	-	HEATR4	0.662924	79.6463	27.9477	51.6986	82.6874	28.3603	54.327
chr14	74964885	75079034	-	LTBP2	0.335795	81.7069	23.8513	57.8556	80.7639	25.0571	55.7068
chr14	76071804	76114512	+	FLVCR2	0.470497	88.7744	25.2878	63.4866	87.7567	26.4758	61.2809
chr14	80962820	81405884	-	CEP128	0.515954	91.4312	22.6615	68.7697	91.4059	22.7313	68.6746
chr14	81726993	81893748	-	STON2	0.399688	86.3156	25.661	60.6546	86.312	24.1878	62.1242
chr14	88471467	88481155	+	GPR65	0.508994	79.2013	22.3958	56.8055	76.738	17.5953	59.1427
chr14	89081173	89259096	-	EML5	0.722181	89.0082	25.9614	63.0468	87.48	25.5389	61.941
chr14	94843083	94857029	-	SERPINA1	0.348738	83.8617	24.6107	59.251	84.9481	25.3886	59.5595
chr14	96671134	96710666	+	BDKRB2	0.548409	86.7856	24.9637	61.8219	85.9716	25.314	60.6576
chr14	96858447	96955112	+	AK7	0.430702	86.7021	22.44	64.2621	87.0479	22.6101	64.4378
chr14	104394816	104519004	+	TDRD9	0.60165	87.2475	20.6919	66.5556	86.2072	19.8724	66.3348
chr14	104552022	104579046	+	ASPG	0.583588	81.5244	24.2657	57.2587	78.9367	24.9333	54.0034
chr14	104605059	104647235	+	KIF26A	0.766429	81.5273	29.0618	52.4654	81.9651	27.2478	54.7174
chr14	105266932	105271048	+	ZBTB42	0.315211	47.0588	20.1051	26.9537	49.0099	16.2906	32.7193
chr14	105515736	105531754	-	GPR132	0.630249	83.4701	21.4493	62.0208	82.7137	21.0387	61.675
chr15	22736245	22746002	+	GOLGA6L1	0.602216	86.7647	10.9029	75.8618	89.8462	14.6084	75.2377
chr15	23810453	23813166	+	MKRN3	0.629101	49.8392	6.86275	42.9765	45.9227	7.32899	38.5938
chr15	39873279	39889668	+	THBS1	0.593214	81.6301	26.1345	55.4956	77.3484	26.0066	51.3418
chr15	39892231	40075039	-	FSIP1	0.818226	87.2765	23.6325	63.6439	87.5938	23.7125	63.8813
chr15	40380091	40398287	-	BMF	0.505751	61.8276	29.9428	31.8847	71.3636	30.9827	40.381
chr15	40542867	40545110	-	C15orf56	0.812354	48.6804	21.8563	26.8241	62.6781	22.6891	39.989
chr15	41062158	41064648	+	C15orf62	0.229891	70.4082	28.6897	41.7185	80.7074	34.1865	46.5209
chr15	41136245	41149853	+	SPINT1	0.463299	69.724	19.0231	50.7009	66.2114	16.3445	49.8668
chr15	41164411	41166487	-	RHOV	0.666764	37.069	15.6883	21.3807	23.2558	11.8003	11.4555
chr15	41221530	41231258	+	DLL4	0.504752	55.5994	16.1384	39.4609	53.44	15.9467	37.4933
chr15	41474930	41522895	-	EXD1	0.195123	83.5516	20.2065	63.3451	85.5072	20.3622	65.1451
chr15	42140343	42186275	-	SPTBN5	0.245088	85.5677	26.0679	59.4998	82.4418	27.7449	54.6969
chr15	43891760	43910998	-	STRC	0.834695	82.0707	19.6819	62.3888	88.1801	22.3361	65.844
chr15	44064797	44069502	-	ELL3	0.54106	58.3969	20.9062	37.4907	63.6364	26.7801	36.8563
chr15	44086371	44092295	-	SERINC4	0.743114	82.6446	35.761	46.8836	86.4706	45.3917	41.0789
chr15	44119111	44160617	+	WDR76	0.570144	88.9542	21.9166	67.0376	89.3612	20.8973	68.4639
chr15	45422191	45457774	+	DUOX1	0.104602	77.3623	23.1338	54.2285	79.3597	25.5061	53.8537
chr15	48498497	48596275	+	SLC12A1	0.243976	87.4693	20.746	66.7232	85.2249	22.352	62.8729
chr15	48700502	48937985	-	FBN1	0.836434	83.651	31.805	51.8461	83.5711	32.5614	51.0097
chr15	49030134	49103343	-	CEP152	0.315125	87.6475	23.9341	63.7134	84.1537	22.7506	61.4031
chr15	49620591	49913118	-	C15orf33	0.28642	87.8311	18.0893	69.7418	87.4398	17.8401	69.5998
chr15	50150434	50411419	-	ATP8B4	0.303971	85.8936	20.4648	65.4288	85.7049	20.7449	64.96
chr15	50534145	50558162	-	HDC	0.434934	83.4846	20.0871	63.3974	85.9064	20.6632	65.2432
chr15	52484514	52587995	-	MYO5C	0.659977	85.4739	24.0305	61.4434	85.0888	24.072	61.0168
chr15	55495163	55563107	-	RAB27A	0.673989	89.3356	24.3117	65.0239	88.7401	22.9724	65.7678
chr15	55903738	56035177	-	PRTG	0.143878	87.2682	25.1806	62.0875	85.6319	24.5747	61.0572
chr15	56119121	56285835	-	NEDD4	0.57386	88.2618	22.4417	65.8201	87.8822	22.4783	65.4039
chr15	63615729	63674075	-	CA12	0.436033	84.4701	27.1162	57.3539	83.2251	27.8409	55.3842
chr15	63796709	63886839	+	USP3	0.804499	79.5531	33.6092	45.9439	82.9645	34.103	48.8615
chr15	63889551	63894620	+	FBXL22	0.733016	23.2777	16.2148	7.06283	18.6869	15.122	3.56492
chr15	64657210	64673702	-	KIAA0101	0.381577	85.8869	17.6746	68.2122	86.737	17.1814	69.5555
chr15	65032094	65067770	-	RBPMS2	0.285001	83.6957	26.715	56.9806	82.2569	23.6325	58.6244
chr15	65935242	65948598	+	SLC24A1	0.598562	92.2995	30.0041	62.2953	87.744	30.5953	57.1487
chr15	66994673	67074337	+	SMAD6	0.571986	72.0294	24.1381	47.8913	72.6365	24.4867	48.1498
chr15	68594041	68724492	-	ITGA11	0.228567	82.0559	25.7964	56.2596	83.5066	26.1577	57.3489
chr15	69591293	69699976	+	PAQR5	0.776093	83.4023	22.499	60.9033	83.0479	23.0422	60.0057
chr15	69706626	69740764	+	KIF23	0.311289	79.1163	16.7881	62.3282	81.2415	17.8992	63.3423
chr15	71433787	72075722	+	THSD4	0.755059	86.0842	24.5481	61.5361	85.8345	24.5311	61.3034
chr15	72452146	72490136	-	GRAMD2	0.693692	81.5057	27.0087	54.4971	76.4758	26.9938	49.4821
chr15	73612199	73661605	-	HCN4	0.476536	72.4576	21.818	50.6396	75.8528	24.9498	50.903
chr15	74218788	74244478	+	LOXL1	0.243718	64.8438	20.3239	44.5199	54.7983	18.9663	35.8321
chr15	74362197	74374891	-	GOLGA6A	0.181177	81.2236	22.3722	58.8514	87.5	19.8135	67.6865
chr15	74471807	74495220	-	STRA6	0.616079	85.4829	24.5236	60.9593	86.3486	24.6243	61.7243
chr15	74610899	74628482	+	CCDC33	0.546975	84.6948	22.215	62.4798	87.8764	21.3268	66.5496
chr15	74833547	74890472	+	ARID3B	0.541188	78.3476	25.6144	52.7332	81.5938	25.7483	55.8455
chr15	75011882	75017877	-	CYP1A1	0.220636	91.1111	22.4568	68.6543	88.4758	24.7634	63.7124
chr15	75550898	75565796	+	GOLGA6C	0.21395	84.2623	16.1479	68.1144	85.6269	18.4385	67.1884
chr15	76234327	76304785	-	NRG4	0.786448	89.5173	17.4644	72.0529	87.5758	18.072	69.5037
chr15	78857861	78887611	+	CHRNA5	0.157822	82.298	16.5906	65.7075	83.9657	16.3845	67.5813
chr15	79051544	79103773	-	ADAMTS7	0.311767	85.73	30.8733	54.8567	79.5148	26.2284	53.2864
chr15	79724857	79764642	+	KIAA1024	0.597438	80.6406	24.8184	55.8222	81.9595	25.0237	56.9358
chr15	80135888	80215448	-	ST20-MTHFS	0.50431	83.2493	28.5592	54.6901	85.7304	27.8853	57.8451
chr15	81489218	81605104	+	IL16	0.428085	85.7277	22.7091	63.0186	86.52	23.8962	62.6238
chr15	82555151	82577267	+	FAM154B	0.365809	76.5415	18.5803	57.9611	77.2798	16.3287	60.951
chr15	83098709	83108111	+	GOLGA6L9	0.526096	83.3333	23.5294	59.8039	77.7778	13.3333	64.4444
chr15	83924654	83953468	-	BNC1	0.124361	74.2923	16.6697	57.6227	73.8086	17.4732	56.3353
chr15	85198359	85201802	-	NMB	0.552755	38.4824	18.4673	20.015	48.5981	21.561	27.0372
chr15	85359910	85416713	+	ALPK3	0.789253	87.524	26.4435	61.0805	88.1663	27.4284	60.7379
chr15	89346673	89418585	+	ACAN	0.325462	85.083	25.0744	60.0086	83.5975	25.2783	58.3192
chr15	89787193	89860362	+	FANCI	0.377819	87.0017	20.3821	66.6196	84.4821	19.024	65.4581
chr15	90328125	90358072	-	ANPEP	0.61542	83.9934	19.8432	64.1502	88.7882	19.8545	68.9337
chr15	90792763	90802312	+	TTLL13	0.641849	78.0303	18.1873	59.843	79.3447	17.4717	61.8731
chr15	90895476	90904715	+	ZNF774	0.620396	77.5797	21.9336	55.6462	69.0207	21.5026	47.5181
chr15	92937139	93011958	+	ST8SIA2	0.102278	81.2331	22.8809	58.3523	81.0485	22.23	58.8184
chr15	94841429	95027181	+	MCTP2	0.226038	86.8695	18.356	68.5135	86.8616	19.1747	67.6869
chr15	99511458	99548885	-	PGPEP1L	0.388009	88.2279	22.6909	65.537	87.841	20.9118	66.9292
chr15	100511642	100882183	-	ADAMTS17	0.636222	85.1596	28.5511	56.6085	85.8453	28.3693	57.4761
chr16	617031	619495	+	NHLRC4	0.557305	47.9839	22.3288	25.6551	70.8155	25.2408	45.5746
chr16	810765	818865	+	MSLN	0.534278	81.0811	22.4422	58.6388	80.7468	23.1667	57.58
chr16	1306272	1308494	+	TPSD1	0.673003	81.4815	17.284	64.1975	79.8226	21.3622	58.4604
chr16	2762422	2770552	-	PRSS27	0.787165	80.3842	32.5658	47.8184	76.3441	28.7029	47.6412
chr16	2902727	2908171	-	PRSS22	0.827344	60.5585	15.1899	45.3686	61.5	10.1942	51.3058
chr16	3077867	3085542	-	CCDC64B	0.63547	51.0619	16.6791	34.3828	51.312	17.3246	33.9874
chr16	3096681	3110724	+	MMP25	0.322815	58.1809	20.5712	37.6097	58.0321	21.6874	36.3448
chr16	3702939	3708096	+	DNASE1	0.555422	89.0971	40.4053	48.6918	90.9968	30.8548	60.142
chr16	4239374	4292081	-	SRL	0.409162	89.1438	24.1422	65.0016	87.8597	22.5262	65.3335
chr16	4606490	4650318	+	C16orf96	0.335912	88.9179	24.9116	64.0063	88.8088	25.593	63.2158
chr16	4784288	4799397	+	C16orf71	0.423724	65.5582	20.4954	45.0628	66.2679	22.6089	43.659
chr16	10971054	11018840	+	CIITA	0.494558	78.1266	23.8741	54.2525	77.8879	24.9035	52.9844
chr16	12070601	12668146	+	SNX29	0.352067	86.2088	33.3639	52.8449	85.8099	32.2983	53.5116
chr16	14014013	14046205	+	ERCC4	0.680464	83.2821	26.5503	56.7318	79.959	27.5212	52.4378
chr16	16243421	16317328	-	ABCC6	0.561383	86.3174	24.4708	61.8467	85.8754	23.9813	61.8941
chr16	20869395	20911561	-	DCUN1D3	0.79753	80.0346	38.4423	41.5923	79.91	37.8745	42.0355
chr16	21245015	21263750	+	ANKS4B	0.39602	84.2407	20.9559	63.2848	85.2838	19.4514	65.8324
chr16	22103862	22168287	+	VWA3A	0.49118	88.5534	19.3507	69.2027	86.8315	20.4793	66.3522
chr16	23690200	23701688	+	PLK1	0.522158	65.1565	17.6832	47.4733	82.1796	19.2831	62.8965
chr16	28889808	28915830	+	ATP2A1	0.326201	79.6551	21.9351	57.72	73.5135	22.558	50.9555
chr16	29753785	29757340	-	C16orf54	0.214228	83.3333	18.6684	64.6649	87.7238	16.5501	71.1737
chr16	30483982	30534506	+	ITGAL	0.33032	86.6549	19.4789	67.1761	86.03	20.8573	65.1728
chr16	30996518	31000473	+	HSD3B7	0.261197	81.7481	34.3147	47.4334	80.3665	31.1111	49.2554
chr16	31094744	31100130	-	PRSS53	0.567473	87.5527	32.6638	54.889	78.6058	34.0147	44.5911
chr16	31150247	31161415	-	PRSS36	0.404369	56.4286	20.8742	35.5544	65.1752	21.7832	43.392
chr16	46736193	46782221	-	MYLK3	0.359726	88.7752	20.0371	68.7381	85.9566	20.2354	65.7213
chr16	48200821	48266182	-	ABCC11	0.386879	89.7649	21.1273	68.6376	90.58	20.1213	70.4587
chr16	54317211	54320378	-	IRX3	0.249314	7.25552	3.34064	3.91489	6.80437	1.973	4.83137
chr16	55515473	55540586	+	MMP2	0.32427	82.5993	28.7596	53.8397	84.715	28.4192	56.2958
chr16	55689541	55737700	+	SLC6A2	0.402672	72.7524	23.1675	49.5849	75.2364	22.7828	52.4535
chr16	55836763	55867075	-	CES1	0.569439	86.691	18.6503	68.0407	87.4388	18.9952	68.4435
chr16	57546089	57570477	-	CCDC102A	0.234864	77.7556	24.962	52.7936	74.1269	25.6111	48.5159
chr16	58313900	58328951	-	PRSS54	0.635821	88.3965	24.5442	63.8522	89.7922	24.8353	64.9569
chr16	58426297	58440048	+	GINS3	0.751525	68.9863	16.9848	52.0014	66.8041	16.6272	50.1769
chr16	66586465	66613038	+	CKLF-CMTM1	0.724707	71.8438	27.7536	44.0901	81.2334	27.9525	53.2809
chr16	66955581	66959439	-	RRAD	0.392241	39.1705	14.8602	24.3103	52.0221	20.4508	31.5713
chr16	66995131	67009052	+	CES3	0.735452	85.2282	23.7241	61.5041	87.2204	26.2382	60.9822
chr16	67218281	67224107	-	EXOC3L1	0.459415	46.172	15.0599	31.112	44.2284	15.0868	29.1417
chr16	67233027	67237927	+	ELMO3	0.451662	79.7203	32.0166	47.7036	69.5291	31.3387	38.1904
chr16	67313491	67323403	+	PLEKHG4	0.337587	85.917	26.8201	59.0969	89.0859	21.731	67.355
chr16	67963472	67965778	-	CTRL	0.480717	83.2618	38.0081	45.2537	87.8261	34.8048	53.0213
chr16	68021292	68033364	-	DPEP2	0.333769	80.8682	23.6076	57.2605	84.4812	25.0186	59.4626
chr16	68771194	68869444	+	CDH1	0.358516	84.1292	27.9239	56.2053	86.6628	28.5327	58.1301
chr16	69984809	69997889	+	CLEC18A	0.573125	87.0213	21.1579	65.8634	87.695	20.6164	67.0785
chr16	70207927	70220798	+	CLEC18C	0.548017	88.9952	21.7335	67.2617	89.0777	18.319	70.7587
chr16	71065313	71264625	-	HYDIN	0.585332	84.6544	21.6563	62.9981	83.7333	21.9253	61.8081
chr16	71316202	71323509	-	FTSJD1	0.825169	59.2105	23.4312	35.7793	61.9614	19.3956	42.5657
chr16	71507975	71523254	-	ZNF19	0.62933	67.6638	18.371	49.2928	64.8221	16.768	48.0541
chr16	72816785	73082274	-	ZFHX3	0.716406	83.7755	33.2495	50.526	82.6553	32.1799	50.4754
chr16	77316024	77469011	-	ADAMTS18	0.58221	82.1211	25.2298	56.8913	82.6746	25.5767	57.0979
chr16	81348570	81413803	+	GAN	0.759794	82.1099	28.3363	53.7735	84.7915	28.4791	56.3124
chr16	84224722	84230772	+	ADAD2	0.743434	87.988	19.4915	68.4965	88.2261	17.8239	70.4021
chr16	84853586	84943116	+	CRISPLD2	0.249801	84.6594	26.813	57.8464	84.4751	27.0245	57.4507
chr16	86544132	86548070	+	FOXF1	0.446233	13.189	2.31809	10.8709	10.2536	2.3361	7.91749
chr16	88493878	88507165	+	ZNF469	0.784482	75.6224	28.2873	47.3351	74.7773	27.0627	47.7146
chr17	180995	183279	+	LOC100506388	0.558658	71.6102	22.0527	49.5575	56.9672	18.3193	38.6479
chr17	1182956	1204281	+	TUSC5	0.320032	84.7737	21.9361	62.8375	86.2992	21.0869	65.2123
chr17	1606083	1613662	-	TLCD2	0.195024	70.8421	20.3595	50.4826	69.9822	18.9601	51.0222
chr17	1959603	1962981	+	HIC1	0.543873	53.1335	18.854	34.2795	47.3367	15.8773	31.4594
chr17	3413795	3461289	-	TRPV3	0.281607	78.8949	28.3045	50.5904	80.1493	28.8895	51.2598
chr17	4487275	4511614	+	SMTNL2	0.297066	74.9912	24.6095	50.3817	69.9891	23.8554	46.1337
chr17	4643336	4649407	+	ZMYND15	0.735515	66.7276	21.0411	45.6865	52.9667	22.8102	30.1565
chr17	6703299	6735060	-	TEKT1	0.805907	87.7761	16.0684	71.7077	85.3168	14.3823	70.9345
chr17	6926368	6932961	+	BCL6B	0.81182	53.3175	16.8838	36.4337	78.8221	23.0986	55.7235
chr17	6939393	6943440	+	SLC16A13	0.650189	51.3289	24.6783	26.6506	64.588	21.6703	42.9177
chr17	7185053	7191367	+	SLC2A4	0.728607	70.3777	20.1347	50.2431	59.7463	17.6089	42.1374
chr17	7191570	7197876	-	YBX2	0.716585	61.7512	18.9437	42.8074	77.8894	20.0143	57.8752
chr17	7239847	7254793	+	ACAP1	0.228069	71.3248	23.6911	47.6337	60.5411	21.0084	39.5327
chr17	7284292	7293092	+	TNK1	0.790409	58.209	19.6981	38.5108	56.3419	20.1301	36.2118
chr17	7999217	8021860	-	ALOXE3	0.530991	76.8557	19.4624	57.3933	69.9651	19.5835	50.3816
chr17	8191081	8198170	-	SLC25A35	0.206613	65.3266	21.6332	43.6935	53.5536	20.1397	33.4138
chr17	8706054	8770994	-	PIK3R6	0.187984	82.838	21.4472	61.3908	85.8886	19.9668	65.9218
chr17	8782232	8869029	-	PIK3R5	0.517346	83.6966	19.6072	64.0894	84.5128	19.2933	65.2195
chr17	9674750	9694614	-	DHRS7C	0.567473	85.0229	18.4516	66.5713	87.8521	19.0249	68.8272
chr17	10531842	10560626	-	MYH3	0.284813	89.5839	19.0355	70.5484	89.1692	19.3073	69.8619
chr17	10725791	10741418	-	PIRT	0.498053	88.3557	22.9614	65.3943	87.3317	23.8978	63.4339
chr17	13399005	13505244	-	HS3ST3A1	0.226009	82.9279	18.9079	64.02	82.018	18.3269	63.6912
chr17	15491976	15523018	-	CDRT1	0.206985	84.9057	22.4167	62.4889	86.2023	22.7603	63.442
chr17	16524047	16557167	-	ZNF624	0.54157	81.4279	26.5525	54.8754	80.0713	25.8481	54.2233
chr17	16593638	16678311	+	CCDC144A	0.691133	85.2991	22.7068	62.5923	84.2351	22.7664	61.4687
chr17	17876126	17911142	+	LRRC48	0.274794	86.4695	24.0236	62.4459	85.4755	25.3148	60.1607
chr17	18012019	18083116	+	MYO15A	0.436069	85	21.8187	63.1813	87.1753	21.5611	65.6142
chr17	18923989	18950336	-	GRAP	0.826354	88.1432	27.8689	60.2743	90.379	27.3092	63.0698
chr17	27055831	27069784	+	NEK8	0.604007	84.4416	25.8297	58.6119	78.1838	25.8861	52.2977
chr17	27887688	27894042	-	ABHD15	0.684003	47.2749	22.1332	25.1417	54.259	21.9003	32.3587
chr17	28256873	28401643	+	EFCAB5	0.28486	87.2702	18.6964	68.5738	87.7164	17.5537	70.1627
chr17	29159022	29222295	+	ATAD5	0.276422	86.8354	22.2248	64.6107	90.1408	21.3229	68.818
chr17	29226000	29233286	-	TEFM	0.424037	84.2166	29.5552	54.6614	77.9506	27.4421	50.5085
chr17	32646065	32648421	+	CCL8	0.85184	78.626	26.1364	52.4896	82.8767	26.1236	56.7531
chr17	32901141	32906388	-	C17orf102	0.57585	54.2424	29.5486	24.6939	49.6226	21.5593	28.0634
chr17	33762114	33775856	-	SLFN13	0.203832	70.207	15.9502	54.2568	66.5	16.8563	49.6437
chr17	34071529	34079897	-	GAS2L2	0.379688	69.0888	23.6828	45.4061	59.61	17.7165	41.8935
chr17	34581084	34592032	-	TBC1D3C	0.80666	88.2096	30.3571	57.8525	79.2593	29.064	50.1952
chr17	34745935	34757050	-	TBC1D3H	0.748917	87.0466	12.8713	74.1753	91.3043	15.1163	76.1881
chr17	34891402	34895150	+	PIGW	0.765522	59.0909	20.356	38.735	59.5528	20.5036	39.0492
chr17	38060847	38073793	-	GSDMB	0.699171	89.8338	22.8006	67.0332	89.0265	20.3021	68.7244
chr17	38516904	38520945	-	GJD3	0.427079	27.9503	11.0092	16.9411	31.554	10.5832	20.9708
chr17	39994042	40004599	+	KLHL10	0.57284	92.2123	32.3961	59.8162	91.6061	31.4592	60.147
chr17	40086887	40117668	+	TTC25	0.250399	84.9035	26.1388	58.7647	84.184	24.8147	59.3693
chr17	40932648	40949084	+	WNK4	0.2744	62.9529	16.9832	45.9697	63.9148	18.2531	45.6617
chr17	40996608	41002724	+	AOC2	0.858512	76.7699	33.3894	43.3805	79.7488	26.7485	53.0004
chr17	41003200	41010140	+	AOC3	0.42729	90.9651	16.7446	74.2205	91.4397	17.7547	73.685
chr17	41196311	41277500	-	BRCA1	0.403632	86.1484	18.2884	67.86	89.403	19.3025	70.1005
chr17	41363893	41371589	+	TMEM106A	0.617622	78.3939	28.3051	50.0888	71.3311	26.2983	45.0328
chr17	41924515	41935602	+	CD300LG	0.411159	87.5371	24.1235	63.4136	86.1298	25.2799	60.8498
chr17	42219273	42239844	+	C17orf53	0.208409	90.2836	18.7205	71.5631	81.2734	17.3997	63.8738
chr17	42449549	42466873	-	ITGA2B	0.517772	73.187	22.0559	51.1311	66.1572	20.4438	45.7134
chr17	42733761	42753165	+	C17orf104	0.736456	82.6901	18.2159	64.4743	76.8736	17.7819	59.0917
chr17	42785975	42829636	+	DBF4B	0.336207	81.745	19.9897	61.7553	88.9552	21.1108	67.8445
chr17	42875815	42908179	-	GJC1	0.602216	72.5953	18.5803	54.015	71.1439	19.2642	51.8797
chr17	45401326	45518677	+	C17orf57	0.290322	81.9801	18.1736	63.8064	85.6293	18.245	67.3843
chr17	45922279	45933240	-	SP6	0.30333	31.5394	9.94516	21.5943	31.8294	10.5347	21.2947
chr17	48067368	48072588	-	DLX3	0.66064	22.9079	6.88307	16.0249	43.4066	12.0615	31.3451
chr17	48585744	48608862	+	MYCBPAP	0.179426	78.42	24.5264	53.8937	81.4815	26.2666	55.2149
chr17	48610047	48621111	+	EPN3	0.729485	57.6202	21.8793	35.7409	51.609	21.5031	30.1059
chr17	53046125	53241449	+	STXBP4	0.380693	88.279	23.4719	64.8071	88.668	24.0201	64.6479
chr17	53796987	53800225	-	TMEM100	0.649822	77.3519	26.6788	50.6732	81.6143	25.9328	55.6815
chr17	53828339	53854748	+	PCTP	0.835958	75.4785	32.7209	42.7576	80.1404	32.458	47.6824
chr17	56431037	56494931	-	RNF43	0.503317	85.1258	24.5446	60.5812	84.8769	22.1458	62.7311
chr17	56618947	56621733	-	C17orf47	0.54106	93.75	22.4652	71.2848	93.7238	25.5361	68.1878
chr17	58029722	58042117	-	RNFT1	0.849952	64.3956	26.9601	37.4355	71.1991	23.2858	47.9133
chr17	59756546	59940920	-	BRIP1	0.28186	91.1865	15.2716	75.9149	91.9625	15.1386	76.8239
chr17	61600694	61626338	+	KCNH6	0.572175	78.0815	20.3083	57.7732	76.0053	20.7543	55.251
chr17	62120389	62207502	-	ERN1	0.28735	87.0289	26.8707	60.1582	88.5592	26.2002	62.3589
chr17	66531256	66554568	-	FAM20A	0.465047	88.8436	29.2999	59.5437	88.8093	31.0934	57.7159
chr17	66970772	67057136	-	ABCA9	0.455957	89.5432	20.3668	69.1764	89.04	22.0625	66.9775
chr17	67074846	67138015	-	ABCA6	0.217303	89.029	23.6034	65.4256	90.5035	24.0435	66.4601
chr17	67144147	67240956	-	ABCA10	0.181291	89.8673	25.574	64.2933	90.9502	25.4708	65.4794
chr17	73521782	73571290	+	LLGL2	0.648906	90.7145	26.6242	64.0904	86.905	26.4594	60.4456
chr17	73632674	73637486	+	C17orf109	0.658674	88.6024	34.2898	54.3126	91.7857	35.7513	56.0344
chr17	73823307	73840798	-	UNC13D	0.391796	82.4809	31.1893	51.2916	79.4357	31.2856	48.1502
chr17	74002926	74023507	-	EVPL	0.26207	91.3484	20.7954	70.553	90.2354	19.7648	70.4706
chr17	74270129	74303761	-	QRICH2	0.638053	86.8506	27.8942	58.9565	87.8633	26.6435	61.2198
chr17	74380689	74383941	+	SPHK1	0.783948	23.2787	13.0118	10.2669	42.4658	13.6616	28.8042
chr17	74523667	74541458	+	PRCD	0.27651	57.5111	29.281	28.2301	59.8443	27.4818	32.3625
chr17	76352858	76356158	-	SOCS3	0.209548	38.7707	21.2308	17.5399	20.2417	15.9177	4.32395
chr17	78010430	78074412	+	CCDC40	0.133477	87.2717	24.3784	62.8933	86.8109	24.9854	61.8255
chr17	78152306	78183130	+	CARD14	0.274466	87.2316	25.7852	61.4464	86.355	25.663	60.6921
chr17	80190107	80197375	+	SLC16A3	0.559201	64.0535	28.7625	35.291	68.3374	33.487	34.8504
chr17	80272745	80275480	-	CD7	0.436584	51.6484	21.0956	30.5528	57.5179	18.9433	38.5746
chr18	2847027	2914090	+	EMILIN2	0.430594	74.7625	22.1377	52.6248	76.8937	23.7912	53.1025
chr18	3450030	3458406	+	TGIF1	0.747296	30.1045	13.3333	16.7712	32.3529	15.5643	16.7886
chr18	6834431	6915712	+	ARHGAP28	0.103829	89.5581	22.3828	67.1753	88.2585	22.4984	65.7601
chr18	6941742	7117813	-	LAMA1	0.53627	86.1356	21.3449	64.7907	87.3524	20.8278	66.5245
chr18	14099941	14132489	-	ZNF519	0.756797	77.7121	23.1513	54.5608	82.4147	25.4978	56.9169
chr18	18822202	19102791	+	GREB1L	0.285237	88.4748	20.3638	68.111	87.5729	20.0784	67.4945
chr18	24495594	24765302	-	CHST9	0.252376	85.2073	24.0665	61.1407	84.2105	24.9686	59.2419
chr18	28645941	28682388	-	DSC2	0.110424	77.9084	21.3681	56.5403	79.8993	23.2634	56.6359
chr18	28709213	28742819	-	DSC1	0.544774	87.4792	20.3858	67.0934	88.8266	18.1459	70.6807
chr18	28898051	28937393	+	DSG1	0.105639	89.0876	15.2669	73.8207	89.4121	14.9979	74.4142
chr18	29027731	29058665	+	DSG3	0.517369	89.3076	16.2799	73.0277	87.6079	17.0595	70.5484
chr18	29078026	29128814	+	DSG2	0.101359	82.7642	18.4323	64.332	82.2673	20.0121	62.2552
chr18	30252633	30352974	-	KLHL14	0.675214	75.6507	23.6934	51.9573	80.2952	24.4866	55.8086
chr18	30517365	31020045	-	C18orf34	0.514838	87.5046	17.9051	69.5995	87.828	17.6044	70.2236
chr18	31158540	31327399	+	ASXL3	0.602374	79.852	29.463	50.389	80.3922	29.1154	51.2768
chr18	43194765	43263060	+	SLC14A2	0.414268	87.0674	20.6533	66.4141	84.8007	19.4077	65.393
chr18	43563501	43652250	-	PSTPIP2	0.188414	86.55	20.2772	66.2728	82.4408	19.9163	62.5244
chr18	47088426	47119278	+	LIPG	0.694446	85.5297	26.7724	58.7573	84.6596	25.2409	59.4187
chr18	47901391	47920538	+	SKA1	0.3978	81.1245	13.6217	67.5028	80.3101	14.1957	66.1144
chr18	51885170	51908404	+	C18orf54	0.687339	80.1174	21.8121	58.3053	82.9394	19.2688	63.6706
chr18	55102916	55158530	+	ONECUT2	0.249531	60.0341	13.3679	46.6663	59.5029	13.8631	45.6398
chr18	55313658	55470327	-	ATP8B1	0.290175	86.1825	25.9142	60.2684	87.4011	25.4334	61.9677
chr18	57098170	57364644	-	CCBE1	0.366742	83.2157	20.7578	62.4579	81.4508	20.3878	61.063
chr18	57567191	57571538	+	PMAIP1	0.588964	49.6815	12.659	37.0225	33.805	12.1394	21.6656
chr18	77915116	78005397	-	PARD6G	0.299151	81.606	29.0994	52.5067	83.469	29.4223	54.0467
chr19	751145	764318	+	C19orf21	0.395884	86.5443	22.1334	64.4109	85.7692	19.9358	65.8335
chr19	859664	863610	+	CFD	0.490552	30.4147	12.1324	18.2824	39.4667	16.1963	23.2703
chr19	926036	972803	+	ARID3A	0.407664	82.0169	30.1304	51.8865	76.6529	27.9621	48.6907
chr19	1026297	1039064	+	CNN2	0.243718	63.8273	25.4491	38.3782	60.6519	20.1461	40.5059
chr19	1481426	1490407	-	PCSK4	0.860759	88.102	24.1228	63.9792	84.8347	25.0927	59.742
chr19	1505016	1513188	-	ADAMTSL5	0.401408	47.7212	21.7691	25.9521	48.0712	20.9132	27.1581
chr19	1782073	1812199	-	ATP8B3	0.450513	79.5964	22.6739	56.9225	79.0962	20.6285	58.4677
chr19	2274630	2282181	-	C19orf35	0.223898	78.5714	31.3108	47.2607	73.2633	31.1469	42.1164
chr19	2933215	2944969	-	ZNF77	0.559473	80.0103	17.5077	62.5026	87.1189	18.0931	69.0257
chr19	3585568	3593539	+	GIPC3	0.533164	62.9707	20.6287	42.342	64.5377	22.1132	42.4244
chr19	3933100	3942414	+	ITGB1BP3	0.503868	74.4539	16.7813	57.6726	86.8902	18.4665	68.4238
chr19	4153628	4173048	+	CREB3L3	0.445025	81.1679	17.4859	63.682	84.0532	18.3638	65.6893
chr19	4679293	4685960	+	LOC100131094	0.187371	91.762	24.8244	66.9377	89.3043	27.1375	62.1667
chr19	4890448	4902879	-	ARRDC5	0.351293	89.8771	28.4789	61.3982	90.4184	25.1151	65.3033
chr19	5993174	6110664	-	RFX2	0.712327	79.4511	23.2811	56.17	77.8534	22.651	55.2025
chr19	6467217	6481798	-	DENND1C	0.410426	71.11	20.651	50.459	70.5956	19.7277	50.8679
chr19	6752172	6767523	-	SH2D3A	0.242179	74.0361	16.997	57.0392	64.6043	12.2531	52.3512
chr19	8130286	8212385	-	FBN3	0.128341	88.4047	21.5488	66.8559	87.5819	21.7434	65.8386
chr19	8585673	8642331	-	MYO1F	0.551563	83.0858	21.8681	61.2177	83.876	23.7975	60.0786
chr19	9676291	9695209	-	ZNF121	0.665608	78.0379	27.7398	50.2981	79.6533	28.1606	51.4927
chr19	10332108	10341948	-	S1PR2	0.801641	73.3981	28.9433	44.4547	65.4469	28.526	36.9209
chr19	11504731	11530018	-	RGL3	0.671433	78.1315	19.9549	58.1766	85.9861	20.4695	65.5166
chr19	11685474	11689592	-	ACP5	0.382083	70.1299	23.7269	46.403	80.3313	22.3148	58.0164
chr19	11832079	11849760	-	ZNF823	0.238367	76.2765	17.9482	58.3283	84.1333	19.4738	64.6595
chr19	11909390	11919306	+	ZNF491	0.407664	62.9596	12.8281	50.1315	53.8911	13.9899	39.9012
chr19	12460184	12476475	-	ZNF442	0.814751	85.4466	17.5459	67.9008	81.7903	18.6787	63.1116
chr19	12571997	12595632	-	ZNF709	0.4682	83.9277	25.4091	58.5185	84.3147	25.2534	59.0613
chr19	12636183	12662356	-	ZNF564	0.776804	82.6678	27.1051	55.5628	83.51	24.5337	58.9763
chr19	14041999	14049289	-	PODNL1	0.690778	70.0258	23.1757	46.8502	76.1562	23.5841	52.5721
chr19	14693895	14721956	+	CLEC17A	0.841254	85.9961	12.8522	73.1438	85.7093	14.3931	71.3161
chr19	17003761	17137625	-	CPAMD8	0.191934	85.7207	16.7075	69.0133	85.6101	16.7353	68.8748
chr19	17634109	17664648	+	FAM129C	0.456138	75.4145	21.4435	53.971	78.0283	22.29	55.7383
chr19	18367905	18385319	-	KIAA1683	0.596288	89.1222	34.1784	54.9438	89.3653	33.2065	56.1587
chr19	19649073	19657468	+	CILP2	0.274074	64.8526	17.1841	47.6685	68.4284	16.0657	52.3627
chr19	19734465	19739039	-	LPAR2	0.638289	78.691	26.5833	52.1078	74.2462	27.3059	46.9403
chr19	20011721	20046382	+	ZNF93	0.411895	80.6292	20.7126	59.9166	81.7495	20.9862	60.7633
chr19	20115226	20150064	-	ZNF682	0.538277	86.8592	21.9212	64.938	87.4569	21.9548	65.502
chr19	20278022	20311299	+	ZNF486	0.295313	88.9208	22.6091	66.3117	83.2606	20.1038	63.1568
chr19	21264952	21307883	+	ZNF714	0.783948	89.3127	21.0018	68.3109	90.0343	22.378	67.6563
chr19	21906842	21950430	-	ZNF100	0.513881	86.1613	23.5624	62.5989	83.7571	21.5396	62.2174
chr19	22148896	22193745	-	ZNF208	0.253265	69.9468	7.83862	62.1082	71.269	7.72181	63.5471
chr19	33166312	33169206	+	RGS9BP	0.397663	16.8301	8.64759	8.18247	22.1631	7.99717	14.166
chr19	33622997	33666703	+	WDR88	0.333769	86.5923	22.8546	63.7377	84.3657	23.5449	60.8208
chr19	35248978	35264134	-	ZNF599	0.738899	70.0474	16.2247	53.8227	72.2265	13.6572	58.5694
chr19	35447257	35454953	-	ZNF792	0.295237	74.587	20.9593	53.6277	76.236	16.8817	59.3544
chr19	35606731	35615228	+	FXYD3	0.74536	82.623	39.8722	42.7507	81.3139	38.51	42.8039
chr19	36041094	36054560	-	ATP4A	0.642566	69.8241	18.2263	51.5978	66.3089	20.7214	45.5875
chr19	36316273	36342895	-	NPHS1	0.572669	72.8632	17.3124	55.5508	64.1851	15.8665	48.3187
chr19	36347809	36358048	+	KIRREL2	0.384509	58.3104	25.7308	32.5796	73.0268	25.9978	47.029
chr19	36545782	36596012	+	WDR62	0.729762	87.2923	25.7176	61.5747	87.0805	23.6604	63.4201
chr19	38055154	38085673	-	ZNF571	0.753493	81.1203	20.5316	60.5887	79.48	20.2293	59.2507
chr19	38229202	38270230	-	ZNF573	0.68611	90.8416	19.0556	71.786	91.6924	17.9468	73.7456
chr19	38810483	38819649	+	KCNK6	0.430863	76.9948	23.5971	53.3977	72.407	22.4943	49.9127
chr19	38826442	38861589	+	CATSPERG	0.308783	60.5199	21.8176	38.7023	71.2614	25.0402	46.2212
chr19	38874991	38878668	-	GGN	0.796242	56.0606	14.2498	41.8108	57.8947	22.3485	35.5463
chr19	38899697	38916945	-	RASGRP4	0.355745	81.475	23.8773	57.5977	80.9339	20.7393	60.1945
chr19	39903749	39919055	+	PLEKHG2	0.376484	78.7865	27.8442	50.9423	74.2776	25.1515	49.1261
chr19	40353962	40440533	-	FCGBP	0.2455	85.5327	15.4482	70.0845	85.4932	16.2325	69.2607
chr19	40502942	40523514	+	ZNF546	0.496478	84.5194	21.9699	62.5495	87.918	22.8513	65.0667
chr19	41497203	41524301	+	CYP2B6	0.377076	82.6087	14.4906	68.1181	83.2814	15.0036	68.2779
chr19	42590261	42636625	-	POU2F2	0.666764	83.6172	23.6845	59.9327	83.3128	24.08	59.2328
chr19	43964945	43969831	-	LYPD3	0.659505	38.2955	16.6756	21.6198	42.5197	20.2464	22.2733
chr19	43979254	44008985	-	PHLDB3	0.689123	69.9969	24.1921	45.8048	81.8158	26.4412	55.3746
chr19	44152722	44174498	-	PLAUR	0.733016	55.7656	19.0142	36.7514	64.3764	21.5495	42.8268
chr19	44331472	44353050	+	ZNF283	0.224334	88.7141	14.6974	74.0167	87.2864	15.731	71.5554
chr19	44507076	44518072	+	ZNF230	0.278518	73.8428	14.2091	59.6337	74.095	11.2903	62.8047
chr19	44576296	44591623	+	ZNF284	0.517928	84.7967	17.1429	67.6538	80.6187	18.5262	62.0925
chr19	44889807	44905777	-	ZNF285	0.851525	72.1893	20.5382	51.6511	76.8585	17.21	59.6485
chr19	44930425	44952665	-	ZNF229	0.811427	85.6529	12.2661	73.3868	86.5815	13.6497	72.9318
chr19	45174723	45187627	+	CEACAM19	0.254384	89.7149	22.5927	67.1221	90.8465	20.7756	70.0708
chr19	45251977	45263301	+	BCL3	0.617401	45.4476	22.0788	23.3688	50.9214	26.3594	24.5619
chr19	45504706	45541456	+	RELB	0.751525	85.3262	21.784	63.5422	88.6941	20.7666	67.9275
chr19	46268042	46272497	-	SIX5	0.343328	26.2918	8.76225	17.5295	35.2798	13.7718	21.508
chr19	46498338	46521874	+	CCDC61	0.315297	51.1281	20.5067	30.6214	63.9852	22.1426	41.8426
chr19	46801632	46841797	+	HIF3A	0.647628	85.4247	27.5396	57.8851	83.4033	26.8918	56.5114
chr19	47123724	47128354	-	PTGIR	0.273618	88.6693	28.9952	59.6741	87.9888	26.1189	61.87
chr19	47278139	47290545	-	SLC1A5	0.600854	89.1176	26.114	63.0037	81.9576	28.2602	53.6974
chr19	47813103	47825327	+	C5AR1	0.49139	84.5352	20.0783	64.4569	85.2038	20.5656	64.6382
chr19	48325098	48346586	+	CRX	0.256768	84.588	18.4446	66.1434	84.245	17.603	66.642
chr19	49199227	49209191	+	FUT2	0.372559	78.811	20.1984	58.6125	85.2894	22.4934	62.796
chr19	49384221	49401996	-	TULP2	0.642566	84.4603	21.2315	63.2288	84.9218	21.3639	63.5579
chr19	49654455	49658681	-	HRC	0.473595	52.1161	22.6445	29.4716	35.8974	17.0503	18.8471
chr19	49843852	49865714	-	TEAD2	0.777591	82.3135	22.3901	59.9234	86.0086	22.3752	63.6334
chr19	50084586	50094265	+	PRRG2	0.407808	59.0258	22.449	36.5768	61.5385	20.1444	41.3941
chr19	50191941	50194247	+	C19orf76	0.817355	13.9535	6.80729	7.1462	8.98502	6.66255	2.32247
chr19	50861733	50868931	-	NAPSA	0.400151	68.8854	22.1782	46.7072	78.0409	29.548	48.4929
chr19	50887579	50921275	+	POLD1	0.684817	82.3557	19.0421	63.3136	88.1676	19.6439	68.5237
chr19	51515999	51523431	-	KLK10	0.385539	35.0755	10.3818	24.6937	26.7127	9.46046	17.2523
chr19	51994612	52005043	-	SIGLEC12	0.811972	75.8842	13.8237	62.0605	77.2251	14.4737	62.7514
chr19	52114755	52133727	-	SIGLEC5	0.684207	86.3826	14.0942	72.2884	85.4777	15.7298	69.7479
chr19	52536676	52552073	-	ZNF432	0.443824	78.9804	19.0587	59.9217	83.0854	20.8989	62.1865
chr19	52873169	52889046	+	ZNF880	0.755472	79.5675	21.9144	57.6531	75.2402	18.1863	57.054
chr19	52901120	52921657	+	ZNF528	0.432103	86.535	19.33	67.205	83.454	16.4398	67.0142
chr19	53073525	53090427	+	ZNF701	0.329186	81.4501	21.5037	59.9464	82.4835	19.1548	63.3286
chr19	53268747	53290034	-	ZNF600	0.451662	85.7881	19.5989	66.1892	82.6848	16.7953	65.8895
chr19	53300660	53324922	-	ZNF28	0.770477	85.6854	17.9518	67.7335	85.8216	16.8816	68.9399
chr19	53452631	53466164	-	ZNF816	0.220551	84.8718	22.3059	62.5659	77.3226	20.654	56.6686
chr19	53666551	53696619	-	ZNF665	0.349692	81.7177	19.2161	62.5016	80.9433	20.533	60.4102
chr19	53738637	53758111	-	ZNF677	0.327967	76.3523	15.163	61.1893	81.3936	15.748	65.6456
chr19	53837001	53858122	+	ZNF845	0.266953	86.7228	16.1138	70.6089	84.6217	16.6722	67.9495
chr19	53898396	53915262	+	ZNF765	0.628597	75.5866	13.1378	62.4488	81.954	12.8111	69.1429
chr19	53935226	53961515	+	ZNF761	0.544259	86.2557	19.0566	67.1991	84.17	19.6215	64.5485
chr19	54597932	54604148	-	OSCAR	0.591385	58.8419	18.058	40.7839	57.9932	19.033	38.9602
chr19	54663833	54676944	-	TMC4	0.697194	65.6907	18.8115	46.8792	64.5833	19.6145	44.9688
chr19	54720146	54726959	-	LILRB3	0.202612	82.1429	19.2434	62.8994	76.8535	16.4192	60.4343
chr19	54777674	54785033	-	LILRB2	0.19572	76.1724	12.2487	63.9237	73.8162	14.3125	59.5037
chr19	54844691	54850421	-	LILRA4	0.667151	82.0755	15.0859	66.9896	83.9458	14.4561	69.4897
chr19	55128628	55149004	+	LILRB1	0.387356	70.6609	8.96928	61.6916	70.1991	9.26622	60.9328
chr19	55525074	55549632	-	GP6	0.762479	89.9037	18.426	71.4777	89.3177	19.8301	69.4876
chr19	55663135	55669100	-	TNNI3	0.664455	53.7757	10.251	43.5247	42.9929	13.1059	29.8869
chr19	57752052	57774106	+	ZNF805	0.863213	82.4639	27.904	54.5599	82.3721	26.2736	56.0985
chr19	57791852	57805436	+	ZNF460	0.448494	75.6585	31.1757	44.4828	76.6856	30.1744	46.5112
chr19	58038692	58052244	+	ZNF549	0.702243	69.8466	19.8317	50.0148	71.9224	22.4939	49.4285
chr19	58111252	58119637	+	ZNF530	0.194136	60.9195	10.9008	50.0187	56.3218	10.9822	45.3396
chr19	58193356	58201169	+	ZNF551	0.620229	66.2636	23.127	43.1366	58.3612	23.3888	34.9724
chr19	58281019	58291984	+	ZNF586	0.257458	73.9583	30.4822	43.4762	80.5671	30.6176	49.9495
chr19	58318449	58326281	-	ZNF552	0.733951	64.8438	24.0129	40.8309	70.4246	28.7837	41.6409
chr19	58341661	58357606	+	ZNF587B	0.171459	82.9691	33.7825	49.1866	85.5391	34.333	51.2061
chr19	58469804	58485902	-	C19orf18	0.620062	90.3313	15.8476	74.4837	92.831	14.5321	78.2988
chr19	58838384	58853712	+	ZSCAN22	0.247865	64.5631	21.7829	42.7802	75.6212	24.4784	51.1429
chr19	58878989	58892389	-	ZNF837	0.590778	77.9169	20.0937	57.8232	74.506	20.3528	54.1532
chr1	1385068	1405538	+	ATAD3C	0.447332	87.7371	18.2867	69.4504	84.0482	18.5511	65.4971
chr1	1884751	1935276	-	KIAA1751	0.733016	81.0871	23.3073	57.7798	82.447	22.0331	60.4139
chr1	3371146	3397677	+	ARHGEF16	0.591385	84.079	31.4065	52.6725	82.6391	29.375	53.2641
chr1	3404505	3528059	-	MEGF6	0.617898	82.3039	26.1451	56.1589	84.4811	26.4592	58.0219
chr1	3607235	3652765	+	TP73	0.334935	76.3452	27.6162	48.7289	76.7452	28.8687	47.8765
chr1	3773844	3801993	+	DFFB	0.758626	79.7428	27.3117	52.431	83.0184	24.9177	58.1007
chr1	9164475	9189229	-	GPR157	0.499061	80.3987	24.2584	56.1402	79.5904	24.0617	55.5287
chr1	10696665	10856707	-	CASZ1	0.130156	77.9001	26.0069	51.8932	76.3604	25.6824	50.6779
chr1	11086579	11107296	-	MASP2	0.768248	81.6938	28.1097	53.5841	80.9835	25.4529	55.5305
chr1	13801444	13840242	-	LRRC38	0.298763	84.8123	20.8615	63.9508	80.6362	20.5072	60.129
chr1	13911966	13944452	+	PDPN	0.407808	82.1398	25.8321	56.3077	86.5459	24.514	62.0319
chr1	15573767	15724622	+	FHAD1	0.565243	83.3941	25.3437	58.0504	82.9244	25.7691	57.1553
chr1	16340522	16345285	-	HSPB7	0.395748	60.625	39.1017	21.5233	83.22	34.4715	48.7484
chr1	16370230	16383821	+	CLCNKB	0.529363	73.9183	25.661	48.2573	75.4386	30.4578	44.9808
chr1	20008705	20126410	-	TMCO4	0.192512	87.0847	22.6777	64.407	85.3909	21.8089	63.582
chr1	20915443	20945400	+	CDA	0.58418	82.5219	20.7595	61.7625	83.7838	21.2418	62.542
chr1	22148736	22263750	-	HSPG2	0.724606	88.8997	26.8256	62.0741	89.2035	26.9675	62.2359
chr1	22443797	22469519	-	WNT4	0.442062	68.3041	28.6273	39.6768	70.7972	29.3132	41.484
chr1	22890003	22916112	+	EPHA8	0.575878	74.1881	21.5385	52.6497	79.8692	21.4566	58.4126
chr1	24829386	24863510	+	RCAN3	0.82586	85.4217	26.2832	59.1385	82.7688	24.9762	57.7926
chr1	25226001	25291501	-	RUNX3	0.134758	64.6925	18.4974	46.195	69.8513	18.2651	51.5862
chr1	25598980	25656936	+	RHD	0.406225	90.2048	26.4793	63.7255	86.5633	28.4234	58.1399
chr1	25688739	25747363	-	RHCE	0.775496	87.7765	24.2507	63.5258	88.2874	24.3973	63.8902
chr1	26485510	26489119	+	FAM110D	0.366976	42.029	20.515	21.514	38.6	15.2191	23.3809
chr1	27719151	27722317	+	GPR3	0.80478	41.0765	18.1075	22.969	70.7547	33.0149	37.7399
chr1	28995239	29042115	+	GMEB1	0.648723	89.056	24.8826	64.1734	92.3252	24.7201	67.605
chr1	33938231	33961995	+	ZSCAN20	0.135616	87.9647	21.3798	66.5849	91.8613	24.9924	66.8689
chr1	33979608	34631443	-	CSMD2	0.702371	83.4053	28.7997	54.6056	82.6351	28.2869	54.3482
chr1	35544971	35581455	+	ZMYM1	0.689619	86.074	24.0872	61.9868	89.3431	24.7315	64.6115
chr1	36197712	36235551	-	CLSPN	0.813886	82.6387	18.6707	63.9679	81.0628	18.3789	62.6839
chr1	36396682	36522063	+	EIF2C3	0.337587	89.5004	31.025	58.4754	87.4586	28.8745	58.584
chr1	36560843	36565850	-	COL8A2	0.776367	73.5656	31.8866	41.6789	78.6223	29.9337	48.6887
chr1	36931643	36948915	-	CSF3R	0.57561	88.2008	21.3841	66.8167	85.9932	21.453	64.5402
chr1	38000049	38019945	-	SNIP1	0.624775	78.731	26.4187	52.3123	83.4169	27.8962	55.5207
chr1	38158072	38175391	+	CDCA8	0.478518	82.1037	14.2737	67.83	75.0818	14.5813	60.5005
chr1	40089102	40105348	-	HEYL	0.55717	71.8345	26.6523	45.1822	74.9599	26.6124	48.3475
chr1	40361095	40367687	-	MYCL1	0.561383	39.2857	20.4018	18.884	41.0169	26.4045	14.6125
chr1	40943301	40962015	+	ZNF642	0.528877	79.3663	22.1389	57.2274	81.5756	19.4821	62.0935
chr1	43000559	43120335	+	CCDC30	0.742954	90.9131	19.0528	71.8603	91.309	19.541	71.768
chr1	43803474	43820135	+	MPL	0.473595	65.0168	24.1786	40.8382	65.2566	24.2973	40.9593
chr1	43824625	43828873	+	CDC20	0.678159	72.3077	29.1628	43.1449	60.221	26.4815	33.7395
chr1	45205489	45233438	+	KIF2C	0.198694	88.0324	15.1327	72.8997	85.0909	14.7503	70.3406
chr1	46640748	46651634	+	TSPAN1	0.702157	70.7134	29.0466	41.6668	83.707	33.777	49.93
chr1	46713366	46744145	+	RAD54L	0.727456	88.4335	17.4423	70.9912	79.9367	19.0327	60.904
chr1	47011315	47016887	-	KNCN	0.721678	74.0642	22.3291	51.7351	73.8722	25.7987	48.0735
chr1	47533159	47583992	+	CYP4Z1	0.30174	81.5734	14.3543	67.2191	82.4733	15.2391	67.2342
chr1	47715810	47779819	-	STIL	0.344149	89.5903	16.605	72.9852	88.9823	16.1566	72.8257
chr1	54638026	54665746	-	CYB5RL	0.648175	82.6389	24.556	58.0829	82.1598	22.8043	59.3555
chr1	55222570	55230226	-	PARS2	0.239458	61.1517	20.378	40.7738	71.0106	18.5205	52.4901
chr1	57184476	57285369	-	C1orf168	0.332036	87.4096	25.5576	61.852	86.7995	25.3904	61.4092
chr1	64239689	64609052	+	ROR1	0.510424	83.7515	33.0078	50.7437	85.3463	32.3671	52.9792
chr1	67218139	67244730	+	TCTEX1D1	0.253712	78.961	23.1469	55.8142	83.4056	23.7524	59.6532
chr1	67303281	67390570	-	WDR78	0.652401	87.9269	19.9696	67.9573	89.4363	18.2711	71.1652
chr1	68511644	68516460	-	DIRAS3	0.700874	69.1803	15.5664	53.614	74.3094	17.9211	56.3882
chr1	68939834	68962799	-	DEPDC1	0.383271	74.6835	19.8939	54.7896	74.2503	20.1334	54.117
chr1	74701070	75010116	+	TNNI3K	0.570474	85.3966	23.3983	61.9984	83.6839	22.0027	61.6811
chr1	78956727	79006386	+	PTGFR	0.211901	77.6562	15.9585	61.6977	80.255	15.0259	65.2291
chr1	84767288	84816481	+	SAMD13	0.405795	79.0774	27.8422	51.2352	81.9928	28.8019	53.1909
chr1	85527992	85598821	+	WDR63	0.380316	83.8652	16.7522	67.1129	86.1485	17.8752	68.2733
chr1	85623355	85666728	-	SYDE2	0.610717	77.2381	21.9472	55.2909	83.8377	23.7855	60.0522
chr1	86889768	86922240	+	CLCA2	0.426973	88.2283	24.8754	63.3529	87.9403	24.1379	63.8024
chr1	89472359	89488549	-	GBP3	0.377199	85.4392	25.9747	59.4645	85.4875	31.0136	54.4739
chr1	89724633	89738544	-	GBP5	0.849325	83.8636	26.7899	57.0737	82.8425	28.4953	54.3472
chr1	91726322	91870426	-	HFM1	0.116576	51.454	6.23403	45.22	54.7259	6.59881	48.1271
chr1	92545861	92613401	+	BTBD8	0.785553	85.9238	27.4998	58.424	87.3487	27.0174	60.3313
chr1	100549101	100598511	-	SASS6	0.736205	87.6227	22.0878	65.535	88.0137	21.784	66.2297
chr1	100598705	100616054	+	CCDC76	0.546802	74.0955	25.1783	48.9172	73.0364	21.7993	51.2371
chr1	110009099	110024764	+	SYPL2	0.304534	68.2883	22.5602	45.7281	58.6572	18.7576	39.8996
chr1	110602996	110613322	-	ALX3	0.778644	35.2469	13.6822	21.5647	44.8015	19.0375	25.764
chr1	111729800	111743281	-	DENND2D	0.558116	87.062	25.1882	61.8738	88.5486	23.2125	65.3361
chr1	112016603	112021134	+	C1orf162	0.608264	63.5739	28.5476	35.0263	71.4876	32.7103	38.7773
chr1	115127195	115212732	-	DENND2C	0.289591	86.9533	17.7444	69.2089	87.8775	18.0559	69.8216
chr1	115590632	115632121	-	TSPAN2	0.716362	77.8002	22.9961	54.8041	82.7449	24.6451	58.0998
chr1	116184573	116240845	+	VANGL1	0.264834	79.3888	25.4032	53.9855	79.7774	24.0924	55.685
chr1	116378998	116383747	-	NHLH2	0.458135	15.0402	6.61351	8.42668	12.0118	4.99276	7.01903
chr1	117602948	117645491	+	TTF2	0.591994	81.8968	25.9703	55.9266	82.1301	25.6444	56.4857
chr1	143896451	143913143	-	FAM72D	0.480917	80.531	18.7037	61.8273	76.0085	18.4363	57.5722
chr1	145524989	145543868	+	ITGA10	0.221784	88.6917	23.7842	64.9074	87.4115	24.3433	63.0682
chr1	150521897	150531223	+	ADAMTSL4	0.397251	68.8312	28.167	40.6642	66.57	27.9707	38.5994
chr1	151778546	151798553	-	RORC	0.186582	84.0625	28.355	55.7075	80.4314	29.3728	51.0586
chr1	152078792	152086556	-	TCHH	0.333575	13.979	3.37615	10.6028	28.0263	6.70241	21.3239
chr1	152184557	152196669	-	HRNR	0.119592	85.3227	12.0696	73.2531	88.6057	10.6597	77.946
chr1	152274650	152297679	-	FLG	0.180566	89.3148	10.9888	78.326	85.6948	12.3504	73.3445
chr1	153586731	153588808	-	S100A14	0.535272	93.2432	20.7843	72.4589	92.9825	22.0859	70.8966
chr1	153651163	153666468	+	NPR1	0.273943	76.0488	19.1015	56.9474	69.8991	18.5058	51.3933
chr1	153940314	153946840	+	CREB3L4	0.363728	52.795	24.1959	28.5991	70.1087	26.6129	43.4958
chr1	155036212	155042029	+	EFNA4	0.517928	73.1343	24.3755	48.7588	68.4136	26.0845	42.3291
chr1	156495196	156542396	-	IQGAP3	0.37925	84.9969	21.225	63.7719	85.6897	22.4851	63.2046
chr1	156863522	156886226	+	PEAR1	0.827769	79.9407	23.4047	56.536	80.5812	23.5465	57.0347
chr1	157963062	158065844	+	KIRREL	0.475814	79.1597	26.0487	53.111	81.4945	25.7817	55.7127
chr1	159032274	159046647	-	AIM2	0.387487	90.8418	21.3512	69.4907	91.778	23.0534	68.7246
chr1	159796478	159807282	+	SLAMF8	0.347055	77.3519	26.1921	51.1598	82.2767	23.8351	58.4415
chr1	160336860	160342638	+	NHLH1	0.665479	88.4328	18.546	69.8868	84.8382	17.2529	67.5852
chr1	160709076	160724601	+	SLAMF7	0.215351	85.2941	18.8201	66.474	87.1549	19.2481	67.9067
chr1	160799949	160832692	-	CD244	0.682853	85.5758	19.3994	66.1764	85.7648	20.6821	65.0827
chr1	161016731	161039760	-	ARHGAP30	0.443995	88.8772	17.6316	71.2456	87.5991	17.448	70.1511
chr1	161274524	161279762	-	MPZ	0.290615	38.0952	11.6757	26.4196	44.7674	20.4756	24.2919
chr1	161592987	161601252	-	FCGR3B	0.721075	86.9779	23.4182	63.5596	92.7046	19.0866	73.6181
chr1	161632904	161648444	+	FCGR2B	0.794045	83.6406	23.8011	59.8395	83.8942	30.3176	53.5766
chr1	161952981	161993644	-	OLFML2B	0.710392	82.2757	29.1972	53.0785	78.3968	27.5309	50.8659
chr1	167399876	167487847	-	CD247	0.680968	82.5852	24.8897	57.6955	80.4918	24.1254	56.3663
chr1	168195254	168212088	+	SFT2D2	0.653884	73.1387	28.6985	44.4402	73.0283	28.0938	44.9345
chr1	168664694	168698442	-	DPT	0.657996	85.3927	26.0227	59.37	88.0146	26.2869	61.7277
chr1	169481191	169555769	-	F5	0.188065	82.3288	18.9634	63.3654	84.137	20.4513	63.6857
chr1	169659805	169677997	-	SELL	0.782526	88.9011	20.1932	68.7079	89.3271	18.6229	70.7042
chr1	171060017	171086959	+	FMO3	0.275319	91.4207	26.9438	64.4769	85.7759	26.3225	59.4534
chr1	171154387	171181822	+	FMO2	0.111063	86.3284	28.0328	58.2956	86.7487	23.882	62.8667
chr1	171283485	171311223	+	FMO4	0.535771	92.853	23.9778	68.8752	92.0024	22.2478	69.7546
chr1	173152869	173176471	-	TNFSF4	0.329469	83.1683	29.9512	53.2171	82.9876	29.0443	53.9432
chr1	175126122	175161949	-	KIAA0040	0.753165	82.1544	26.0174	56.137	81.3746	25.3262	56.0484
chr1	178694299	178889237	+	RALGPS2	0.493159	88.0217	26.3489	61.6728	87.909	27.1712	60.7378
chr1	182542768	182558394	-	RNASEL	0.540552	78.0687	27.3153	50.7535	78.2491	24.9539	53.2952
chr1	183155173	183214262	+	LAMC2	0.254497	86.214	21.106	65.1081	83.9892	21.3722	62.617
chr1	183524696	183559739	-	NCF2	0.503648	86.9985	29.0732	57.9254	87.9483	29.2013	58.747
chr1	184760165	184943682	-	FAM129A	0.581566	86.4613	21.1578	65.3036	85.0609	21.166	63.895
chr1	185703682	186160085	+	HMCN1	0.157978	87.3086	19.0567	68.2519	88.0479	19.1796	68.8684
chr1	186265404	186283688	+	PRG4	0.341224	90.091	27.8881	62.2029	92.5864	25.0198	67.5666
chr1	192544856	192549159	+	RGS1	0.820268	85.7143	26.9542	58.7601	73.913	23.601	50.3121
chr1	196194912	196577499	-	KCNT2	0.38952	88.4025	24.8054	63.5971	88.3915	24.4123	63.9792
chr1	197871681	197876497	+	C1orf53	0.825563	29.7153	15.3979	14.3174	33.4454	12.6952	20.7502
chr1	200860626	200884864	+	C1orf106	0.691442	78.9337	27.7475	51.1862	82.1448	27.4242	54.7206
chr1	201159952	201198080	+	IGFN1	0.194892	88.8761	21.5878	67.2883	88.0401	23.0471	64.9931
chr1	201252579	201302121	+	PKP1	0.427502	81.9494	23.5252	58.4242	78.7511	25.2834	53.4677
chr1	202183282	202288889	+	LGR6	0.688093	82.0378	22.5229	59.5149	83.5787	23.2941	60.2846
chr1	203309751	203320289	-	FMOD	0.382974	79.9117	29.8748	50.0369	79.9427	27.452	52.4907
chr1	203766650	203769590	+	ZBED6	0.782881	69.4245	38.9968	30.4277	61.2717	34.4595	26.8122
chr1	205271190	205290883	-	NUAK2	0.501381	65.4242	23.2807	42.1435	74.1797	23.2023	50.9773
chr1	205882176	205912588	-	SLC26A9	0.248132	78.2588	32.9018	45.3569	82.8202	32.2998	50.5204
chr1	206808880	206822542	+	DYRK3	0.782172	69.8806	22.674	47.2067	77.0446	23.4002	53.6444
chr1	209958967	209979520	-	IRF6	0.127729	76.6384	17.5605	59.0779	76.6234	18.2263	58.3971
chr1	210111518	210337633	+	SYT14	0.465737	86.7215	24.6777	62.0439	86.3322	25.0351	61.2972
chr1	211839772	211848972	-	NEK2	0.532548	69.7538	13.8686	55.8852	71.0388	14.6637	56.3751
chr1	212208918	212278187	+	DTL	0.2599	82.6065	20.2597	62.3468	79.6646	19.9619	59.7027
chr1	213031596	213072705	+	FLVCR1	0.774061	79.4458	26.266	53.1798	82.1891	24.9234	57.2657
chr1	213123886	213164927	+	VASH2	0.132676	79.4848	23.508	55.9768	77.9221	23.9075	54.0146
chr1	214776531	214837914	+	CENPF	0.111558	87.8026	20.6473	67.1553	83.8763	19.6066	64.2696
chr1	220087605	220101993	-	SLC30A10	0.802255	63.0455	22.6136	40.4319	64.4162	24.3376	40.0786
chr1	221052742	221058400	+	HLX	0.249314	55.1331	15.3041	39.8289	45.4861	12.9371	32.549
chr1	222988430	223179337	+	DISP1	0.349091	88.2194	29.5599	58.6595	87.6238	29.5318	58.092
chr1	223282747	223316624	-	TLR5	0.403613	74.7135	22.7467	51.9668	71.1358	22.1044	49.0315
chr1	226073981	226076846	-	LEFTY1	0.350011	84.7584	39.4783	45.2801	79.9465	29.0278	50.9187
chr1	226418860	226497198	-	LIN9	0.861404	89.3827	20.232	69.1507	88.7533	18.9588	69.7945
chr1	227751219	227850164	+	ZNF678	0.535708	89.6792	21.0885	68.5907	89.5212	22.6919	66.8294
chr1	231298673	231357314	+	TRIM67	0.742736	77.4181	27.2762	50.1419	78.2076	25.83	52.3776
chr1	236557679	236648008	+	EDARADD	0.207582	85.3183	17.2206	68.0977	86.0595	17.8339	68.2256
chr1	247273461	247275719	-	C1orf229	0.764505	26.7735	10.4754	16.2981	38.1257	13.0729	25.0527
chr1	247579457	247612406	+	NLRP3	0.696969	82.6806	17.4742	65.2064	79.8873	17.3432	62.5441
chr1	249200441	249213345	+	PGBD2	0.636524	69.9156	26.1027	43.8129	78.4925	29.6078	48.8847
chr20	740723	749228	-	SLC52A3	0.423724	77.0859	21.0742	56.0118	73.8496	20.4012	53.4484
chr20	2517252	2622430	+	TMC2	0.363154	82.6694	21.1926	61.4768	85.0363	21.3919	63.6444
chr20	2774714	2781292	-	CPXM1	0.477723	64.8741	16.1454	48.7288	75	15.6817	59.3183
chr20	3648619	3662738	-	ADAM33	0.490971	60.6773	20.3247	40.3525	57.996	21.8314	36.1646
chr20	4702555	4709106	+	PRND	0.426551	65.8228	35.4042	30.4186	73.5938	32.9354	40.6584
chr20	5931297	5975831	+	MCM8	0.465297	88.6734	16.4663	72.2071	85.9029	16.6917	69.2113
chr20	6055491	6104191	-	FERMT1	0.779548	76.9168	24.0645	52.8522	78.3035	23.2033	55.1003
chr20	10015696	10037407	+	ANKRD5	0.762143	89.7351	22.1219	67.6132	86.5471	23.6022	62.9449
chr20	13202417	13281297	+	ISM1	0.220467	84.1365	21.3956	62.7409	82.8571	21.7028	61.1544
chr20	20037289	20152977	+	C20orf26	0.558658	84.6368	22.6226	62.0141	87.3736	21.0169	66.3567
chr20	23026269	23030301	-	THBD	0.852892	29.9587	9.17843	20.7802	31.8966	9.48905	22.4075
chr20	23059992	23066977	-	CD93	0.858704	84.7458	24.4755	60.2702	75.4072	24.8532	50.5539
chr20	25051520	25063015	-	VSX1	0.266028	48.6928	19.486	29.2068	41.8019	15.825	25.9769
chr20	25593572	25604648	-	NANP	0.604748	68.741	26.3697	42.3712	67.5099	21.5475	45.9624
chr20	30063104	30072708	+	REM1	0.343533	63.0528	11.6019	51.4509	57.8709	13.2043	44.6666
chr20	30225690	30232800	+	COX4I2	0.841254	84.6307	21.5718	63.059	87.6506	20.438	67.2126
chr20	30407177	30422500	+	MYLK2	0.824085	82.3768	24.5727	57.8041	73.7089	20.363	53.3459
chr20	30555804	30586256	+	XKR7	0.392911	68.2313	20.2108	48.0205	68.7447	18.6001	50.1447
chr20	31219426	31239783	-	C20orf203	0.599019	89.0837	29.043	60.0407	87.3173	27.1632	60.1541
chr20	31350190	31397162	+	DNMT3B	0.404085	82.9274	26.2825	56.6449	87.0705	24.5785	62.492
chr20	35504569	35522632	+	C20orf118	0.845788	82.3241	25.1205	57.2036	83.871	25.2959	58.5751
chr20	39969559	39989222	+	LPIN3	0.644509	89.6403	32.341	57.2992	91.07	30.7021	60.3679
chr20	42805456	42816218	-	JPH2	0.238961	75.2166	21.2695	53.9472	73.75	19.1301	54.6199
chr20	43343884	43356452	+	WISP2	0.803095	80.1619	32.5346	47.6274	80.3473	31.912	48.4353
chr20	45338278	45364985	+	SLC2A10	0.678399	82.7282	23.4404	59.2878	86.8692	23.0634	63.8058
chr20	48120410	48184707	-	PTGIS	0.513491	81.8612	25.122	56.7392	83.6934	26.3482	57.3453
chr20	49202646	49253426	-	FAM65C	0.134067	85.7866	25.5624	60.2242	85.0485	26.6512	58.3973
chr20	49348080	49370278	+	PARD6B	0.373244	80.5479	25.8522	54.6958	83.2842	24.4525	58.8317
chr20	50007764	50159258	-	NFATC2	0.231961	84.5047	26.9556	57.5491	82.8703	26.1229	56.7474
chr20	52183609	52199636	-	ZNF217	0.305369	85.8272	30.593	55.2342	83.666	28.3322	55.3337
chr20	52769987	52790516	-	CYP24A1	0.745118	73.909	18.8817	55.0274	72.7872	19.1698	53.6175
chr20	54944444	54967351	-	AURKA	0.542591	77.762	19.7977	57.9643	83.326	19.2769	64.0491
chr20	54987313	55034396	+	CASS4	0.547148	84.4444	22.9962	61.4483	85.4662	23.956	61.5103
chr20	57594308	57601709	+	TUBB1	0.329186	90.0378	39.2931	50.7447	91.2258	39.3296	51.8962
chr20	57766074	57834167	+	ZNF831	0.305943	80.7646	20.8718	59.8928	80.4355	20.3007	60.1348
chr20	58438617	58507209	-	SYCP2	0.209357	89.7262	33.631	56.0953	90.4775	33.2952	57.1823
chr20	61583998	61599949	+	SLC17A9	0.440595	84.2603	22.274	61.9863	80.6786	21.3526	59.326
chr21	19617149	19639687	+	CHODL	0.65762	65.4408	16.9209	48.5198	73.6234	16.4776	57.1458
chr21	28290230	28339439	-	ADAMTS5	0.655034	75.6773	24.3178	51.3595	70.2681	23.3176	46.9505
chr21	30452872	30548202	+	C21orf7	0.288141	85.0702	23.8954	61.1748	86.4696	23.9668	62.5027
chr21	33640529	33651376	-	MIS18A	0.725164	75.6132	18.8539	56.7593	82.6724	19.8124	62.86
chr21	36160097	36260987	-	RUNX1	0.192867	81.1261	19.7805	61.3456	80.7714	19.817	60.9544
chr21	40777769	40816128	-	LCA5L	0.730226	89.4081	23.5395	65.8686	90.1021	24.8047	65.2973
chr21	41029253	41034815	+	B3GALT5	0.337587	81.8376	25.759	56.0786	84.2657	26.9622	57.3035
chr21	43491425	43563105	+	UMODL1	0.32806	83.0041	26.1858	56.8183	83.5392	24.7398	58.7994
chr22	17956627	18033845	+	CECR2	0.799191	87.6987	27.6726	60.0262	87.5347	27.1109	60.4238
chr22	21128382	21142008	+	SERPIND1	0.514455	85.6825	28.5538	57.1287	87.152	33.9806	53.1715
chr22	23950638	23974508	-	C22orf43	0.861404	92.233	22.3165	69.9166	92.323	19.9884	72.3346
chr22	24033047	24041363	+	RGL4	0.595876	87.5817	31.5945	55.9872	86.8644	35.0545	51.8099
chr22	24083771	24093279	-	ZNF70	0.14236	72.3672	26.5144	45.8529	80.3721	24.4898	55.8823
chr22	24176689	24181199	-	DERL3	0.53677	49.5349	23.7395	25.7954	55.2204	21.6216	33.5988
chr22	24577443	24585074	+	SUSD2	0.539286	92.8994	25.3754	67.524	91.689	27.2691	64.4199
chr22	26138119	26427007	+	MYO18B	0.134365	85.1747	23.8532	61.3214	84.4518	24.1045	60.3473
chr22	30116343	30127820	+	CABP7	0.575226	65.2695	31.0216	34.2478	62.5	30.8488	31.6512
chr22	31058038	31063872	-	DUSP18	0.234577	61.9342	22.4444	39.4897	54.8306	21.996	32.8346
chr22	37309674	37336479	+	CSF2RB	0.356075	86.6012	21.2091	65.3921	86.5198	20.007	66.5128
chr22	37521879	37545962	-	IL2RB	0.142254	85.6348	22.259	63.3758	85.1552	23.8299	61.3253
chr22	37576205	37584330	-	C1QTNF6	0.344561	84.9779	24.6609	60.317	89.33	27.9461	61.3839
chr22	38864082	38879445	+	KDELR3	0.619395	83.9421	30.6289	53.3132	81.4324	28.2944	53.138
chr22	38974124	39052634	-	LOC646851	0.222987	88.0442	22.6822	65.362	89.2511	21.9689	67.2822
chr22	39353526	39359188	+	APOBEC3A	0.796977	86.0759	25.0415	61.0345	88.6731	18.3411	70.332
chr22	39417117	39429256	+	APOBEC3D	0.685293	88.6549	24.8154	63.8395	90.3226	24.7079	65.6146
chr22	39436672	39440428	+	APOBEC3F	0.244546	85.7447	26.1187	59.626	87.8099	24.1475	63.6624
chr22	39473009	39483748	+	APOBEC3G	0.622746	90.3635	22.3097	68.0538	88.9713	23.5652	65.4061
chr22	41255553	41258130	-	DNAJB7	0.669609	94	33.6957	60.3043	90.7609	32.8736	57.8873
chr22	42196677	42222303	+	CCDC134	0.449897	90.3248	24.9515	65.3733	88.2697	23.5217	64.748
chr22	42305557	42310671	-	SHISA8	0.40955	29.8436	17.3656	12.478	24.3557	9.28181	15.0739
chr22	42470254	42475442	+	FAM109B	0.48579	68.8889	23.2048	45.6841	64.2628	23.6482	40.6147
chr22	42776413	42828401	-	NFAM1	0.513307	85.7665	28.6361	57.1304	87.6117	28.4229	59.1888
chr22	44577215	44583245	+	PARVG	0.515607	77.836	24.5833	53.2526	81.431	22.7205	58.7105
chr22	46663860	46689905	+	TTC38	0.439922	86.4419	27.1075	59.3345	86.649	28.3927	58.2563
chr22	46756730	46933067	-	CELSR1	0.151572	83.2316	21.8412	61.3904	83.7495	21.8037	61.9458
chr2	946553	1371384	+	SNTG2	0.302057	84.3503	19.9439	64.4064	84.7555	19.8117	64.9438
chr2	1635658	1748291	-	PXDN	0.674878	82.3784	26.038	56.3404	81.4938	25.3811	56.1127
chr2	3653641	3692234	+	COLEC11	0.303171	89.8431	22.1904	67.6527	86.1319	21.3108	64.821
chr2	5832798	5841517	+	SOX11	0.395159	21.8345	9.71977	12.1147	22.2934	7.92702	14.3664
chr2	17691985	17699706	-	RAD51AP2	0.320656	62.8227	20.5003	42.3224	65.1934	18.5958	46.5975
chr2	25383721	25391559	-	POMC	0.444338	62.628	23.1496	39.4784	52.5945	22.4025	30.1921
chr2	26532811	26541917	-	GPR113	0.835351	91.6272	20.6564	70.9708	92.5197	24.2664	68.2533
chr2	26680070	26781566	-	OTOF	0.482429	85.1047	24.166	60.9387	85.5765	24.3574	61.2191
chr2	27008881	27017455	+	CENPA	0.402109	62.0104	15.0954	46.9151	70.0799	17.4022	52.6777
chr2	27799388	27805589	+	C2orf16	0.185081	90.4694	25.8295	64.6399	92.6518	26.5879	66.0639
chr2	29204163	29275096	+	FAM179A	0.322906	84.5052	28.5703	55.9349	86.8575	27.6993	59.1582
chr2	39405687	39456673	-	CDKL4	0.73442	88.0042	20.4129	67.5913	85.2738	19.1612	66.1126
chr2	42669156	42721237	-	KCNG3	0.301187	76.2497	20.8764	55.3734	80.3983	20.5595	59.8389
chr2	43864438	43995126	+	PLEKHH2	0.330131	83.4367	22.4165	61.0202	85.51	21.8253	63.6847
chr2	44066102	44105605	+	ABCG8	0.429576	84.9855	16.8533	68.1322	81.2258	18.4375	62.7883
chr2	48757063	49003656	+	STON1-GTF2A1L	0.15024	84.6733	23.7085	60.9648	84.7748	23.1489	61.6259
chr2	48757307	48825654	+	STON1	0.311936	84.1714	26.5882	57.5831	83.0897	25.7732	57.3165
chr2	55399686	55459449	-	C2orf63	0.858832	79.0373	24.1204	54.9169	84.9846	24.2841	60.7004
chr2	61108751	61150178	+	REL	0.665993	80.6703	25.8555	54.8148	82.3787	26.807	55.5717
chr2	61167547	61245365	-	PUS10	0.150633	82.5341	20.8474	61.6867	82.5513	21.6424	60.9088
chr2	68592321	68624585	+	PLEK	0.602321	78.1086	22.8409	55.2677	75.8803	22.004	53.8763
chr2	68689504	68694390	-	FBXO48	0.631864	41.1111	9.81341	31.2977	56.4516	15.0195	41.4322
chr2	68694690	68807294	+	APLF	0.446176	88.8667	19.5218	69.3449	88.7437	19.6524	69.0913
chr2	73612885	73837046	+	ALMS1	0.801169	90.0264	22.94	67.0864	91.7953	23.0353	68.76
chr2	74120092	74146780	+	ACTG2	0.85564	86.2717	19.1813	67.0903	88.2792	18.0831	70.1961
chr2	74448560	74542152	-	SLC4A5	0.36167	91.065	21.8435	69.2215	90.2725	22.0991	68.1734
chr2	74741595	74744275	+	TLX2	0.530339	11.4931	6.6131	4.88002	7.1599	3.93228	3.22763
chr2	74785009	74875164	-	C2orf65	0.674845	88.0825	18.0301	70.0524	87.1547	18.5772	68.5776
chr2	75719443	75796848	-	FAM176A	0.628185	83.3813	20.4552	62.9262	86.6062	22.7789	63.8273
chr2	84743578	85046713	+	DNAH6	0.674581	86.9628	20.2478	66.715	87.9653	20.4393	67.526
chr2	85980908	86018506	+	ATOH8	0.489884	63.2939	29.5359	33.758	60.4193	30.0059	30.4134
chr2	87144737	87241099	+	RGPD1	0.34297	91.361	18.1113	73.2497	90.542	18.2895	72.2526
chr2	88367298	88412902	+	SMYD1	0.518278	88.7869	26.6458	62.1411	87.9987	25.6074	62.3913
chr2	96778622	96781888	-	ADRA2B	0.175005	84.8066	29.8429	54.9637	81.5451	25.0408	56.5043
chr2	96991934	96994091	+	ITPRIPL1	0.265414	92.9825	25.0423	67.9402	90.8397	25.8503	64.9894
chr2	97001483	97041274	+	NCAPH	0.128013	85.169	21.7993	63.3697	84.2196	21.7518	62.4678
chr2	97779232	97930257	+	ANKRD36	0.367151	87.4102	27.3581	60.0521	87.6145	24.4155	63.1989
chr2	98121260	98206428	-	ANKRD36B	0.384509	80.884	27.7815	53.1024	82.2255	27.3551	54.8704
chr2	98703594	98929410	+	VWA3B	0.241518	86.4226	24.3407	62.0819	86.1953	24.091	62.1043
chr2	99771417	99779613	+	LIPT1	0.842486	48.2278	19.6504	28.5774	70.2202	24.9375	45.2826
chr2	103236165	103327809	+	SLC9A2	0.528294	87.2174	19.215	68.0024	86.2965	19.4162	66.8804
chr2	103378489	103434138	+	TMEM182	0.641491	88.464	22.4894	65.9746	89.0453	22.2148	66.8304
chr2	108905094	108926371	+	SULT1C2	0.609553	91.5691	18.235	73.3341	90.6677	19.259	71.4087
chr2	109403218	109492847	+	CCDC138	0.52406	90.2265	23.6128	66.6136	86.5044	22.5735	63.9309
chr2	110841446	110874143	-	MALL	0.374743	74.6248	23.9758	50.649	74.9006	25.2361	49.6646
chr2	110880913	110962639	-	NPHP1	0.835452	88.1014	21.2588	66.8426	86.7034	19.8235	66.8799
chr2	113973573	114036498	-	PAX8	0.315038	75.8841	22.1243	53.7598	75.2055	21.7725	53.4329
chr2	119981383	120023227	+	STEAP3	0.40286	81.7746	28.7518	53.0227	79.4528	28.0662	51.3866
chr2	120189445	120196096	+	TMEM37	0.682179	65.9259	25.2658	40.6601	73.9748	30.1266	43.8482
chr2	120197418	120282028	-	SCTR	0.627843	84.0466	22.2893	61.7573	83.1597	21.3348	61.825
chr2	121554866	121750229	+	GLI2	0.25461	82.6999	26.6389	56.0611	83.795	26.3731	57.422
chr2	121974163	122042778	-	TFCP2L1	0.123666	88.191	22.2624	65.9285	86.8758	23.0074	63.8683
chr2	135957573	136288806	-	ZRANB3	0.619228	89.3078	19.7367	69.5711	90.4067	20.0552	70.3515
chr2	152126981	152146430	-	NMI	0.766712	86.9201	27.4053	59.5148	74.0168	24.6503	49.3665
chr2	152214105	152236562	+	TNFAIP6	0.399873	88.9928	27.4764	61.5164	85.163	27.1599	58.0031
chr2	158851690	158992666	+	UPP2	0.715397	88.1406	24.3867	63.7539	88.1122	24.3345	63.7777
chr2	159027868	159313265	-	CCDC148	0.808739	85.7538	23.4033	62.3506	85.8642	22.7144	63.1498
chr2	160659867	160761267	-	LY75	0.414805	88.6831	22.2726	66.4105	86.5491	22.3576	64.1915
chr2	160802325	160919126	-	PLA2R1	0.612907	84.1353	22.9808	61.1545	85.2143	22.5836	62.6307
chr2	162848754	162931052	-	DPP4	0.735264	81.4441	22.075	59.3691	76.9386	23.1046	53.834
chr2	163027199	163100045	-	FAP	0.412782	84.8473	22.4254	62.4219	85.3576	21.2335	64.1241
chr2	167051696	167232497	-	SCN9A	0.235561	86.8737	20.9804	65.8932	88.1542	20.3745	67.7796
chr2	169983618	170219122	-	LRP2	0.658247	85.3553	22.259	63.0963	86.7722	22.5421	64.2301
chr2	170366211	170382772	+	KBTBD10	0.232774	85.6557	27.2262	58.4295	88.664	26.6496	62.0144
chr2	170550963	170558218	+	PHOSPHO2	0.538781	57.8616	23.1204	34.7412	71.205	24.867	46.338
chr2	171034654	171511674	+	MYO3B	0.186219	86.3137	22.4834	63.8302	86.3368	22.9836	63.3532
chr2	172964165	172967478	-	DLX2	0.747943	17.0055	3.71775	13.2878	8.06452	3.23253	4.83198
chr2	174219560	174233718	+	CDCA7	0.221144	72.8171	17.0936	55.7235	71.5424	20.0974	51.445
chr2	175199820	175202268	+	SP9	0.790952	4.24929	1.71885	2.53045	4.08367	2.4245	1.65917
chr2	178487976	178753466	-	PDE11A	0.681701	83.1734	23.2972	59.8762	84.4265	23.4082	61.0184
chr2	179316162	179326110	+	DFNB59	0.750219	72.0153	25.3742	46.6411	74.5215	25.4497	49.0718
chr2	179328390	179343355	-	FKBP7	0.396293	77.0781	25.07	52.0081	73.0804	24.9448	48.1356
chr2	182321618	182402468	+	ITGA4	0.28383	81.1275	20.7761	60.3513	75.0739	19.7879	55.286
chr2	182540832	182545392	-	NEUROD1	0.766712	12.5455	4.51389	8.03157	13.2282	4.47761	8.75054
chr2	188343304	188419219	-	TFPI	0.293057	85.9873	20.1346	65.8526	84.383	20.7962	63.5868
chr2	190540710	190611376	+	ANKAR	0.259022	88.9448	23.6736	65.2712	89.3534	23.5511	65.8023
chr2	191371618	191399468	-	TMEM194B	0.632849	78.141	32.8294	45.3117	75.6727	31.7558	43.9169
chr2	192542861	192553248	+	OBFC2A	0.434934	79.2266	31.5237	47.7029	55.7581	22.5436	33.2145
chr2	196998306	197036336	-	STK17B	0.75656	79.911	24.3133	55.5977	74.1661	22.9003	51.2659
chr2	197504355	197597530	+	CCDC150	0.312303	90.8344	17.6952	73.1392	88.3235	17.1829	71.1407
chr2	201450730	201536217	+	AOX1	0.232539	85.3943	20.3097	65.0846	84.3386	19.3375	65.0011
chr2	202047620	202086383	+	CASP10	0.389717	87.8579	22.4025	65.4554	85.8739	21.4195	64.4543
chr2	202899309	202903160	+	FZD7	0.298841	39.5924	15.582	24.0105	25.3539	10.1882	15.1657
chr2	203879601	204082717	+	NBEAL1	0.381155	90.3786	26.808	63.5707	91.2067	25.6864	65.5204
chr2	204103163	204170563	+	CYP20A1	0.788748	84.676	26.711	57.965	83.4086	25.9127	57.4959
chr2	207507141	207514173	+	LOC200726	0.836363	59.7444	11.3932	48.3513	71.1454	13.8813	57.2641
chr2	208627309	208634143	-	FZD5	0.349585	39.5566	16.2258	23.3308	34.1549	12.9555	21.1995
chr2	211052715	211090215	-	ACADL	0.448669	73.1955	21.2326	51.9628	80.3044	22.9356	57.3688
chr2	211342405	211543831	+	CPS1	0.199348	86.974	26.0866	60.8874	86.212	25.5263	60.6857
chr2	213864410	214015058	-	IKZF2	0.487487	88.461	31.9871	56.4739	87.159	31.285	55.8739
chr2	215593274	215674428	-	BARD1	0.220467	85.3092	25.6367	59.6725	80.2208	23.8481	56.3727
chr2	219246751	219261617	+	SLC11A1	0.595516	71.4871	24.0958	47.3913	70.6693	25.669	45.0003
chr2	219472487	219501909	+	PLCD4	0.533288	90.8418	20.9706	69.8713	90.4479	21.6263	68.8216
chr2	219845808	219850379	-	FEV	0.605384	9.31423	3.74653	5.5677	8.76494	3.71665	5.04829
chr2	219898413	219906245	-	CCDC108	0.288913	67.5676	15.8521	51.7154	62.675	15.406	47.269
chr2	220101502	220110131	-	GLB1L	0.689123	72.4903	17.815	54.6754	77.7879	20.1486	57.6393
chr2	220283098	220291461	+	DES	0.507423	69.7395	16.556	53.1835	64.9703	16.9749	47.9954
chr2	220378891	220403494	+	ASIC4	0.604219	55.5797	24.4512	31.1285	55.2434	25.2712	29.9723
chr2	223916861	223920355	+	KCNE4	0.386705	62.5835	26.2765	36.3071	70.3786	24.9196	45.459
chr2	224620046	224702319	-	AP1S3	0.574699	86.59	25.5754	61.0146	86.5793	25.0651	61.5142
chr2	225243414	225266711	-	FAM124B	0.854687	91.0112	23.4735	67.5378	89.3103	23.8666	65.4437
chr2	227867426	228029275	-	COL4A4	0.445154	85.4899	20.4266	65.0634	86.6294	21.7231	64.9063
chr2	228029280	228179508	+	COL4A3	0.283667	84.896	22.2976	62.5984	86.8232	23.1614	63.6618
chr2	231090444	231103791	+	SP140	0.175969	91.0029	18.058	72.9449	90.7278	18.875	71.8528
chr2	231772042	231789941	-	GPR55	0.450954	87.0192	29.0856	57.9336	84.6297	27.1612	57.4686
chr2	233385172	233390425	+	PRSS56	0.533288	29.9226	11.7886	18.134	31.0289	10.1816	20.8474
chr2	238482964	238499769	-	RAB17	0.616739	83.4273	28.4961	54.9312	79.5469	26.529	53.0179
chr2	241544824	241570676	+	GPR35	0.694949	86.254	21.304	64.95	89.0785	21.6066	67.4719
chr2	242127923	242164791	+	ANO7	0.418181	75.6158	27.9774	47.6384	78.1781	26.7092	51.4688
chr3	8792094	8811300	-	OXTR	0.659731	63.8951	20.9401	42.955	65.2002	19.5285	45.6717
chr3	10068112	10143614	+	FANCD2	0.221144	88.0856	16.2908	71.7947	89.3944	16.5031	72.8913
chr3	12775391	12800808	-	TMEM40	0.673003	88.9904	23.4573	65.5331	89.2331	22.5615	66.6717
chr3	36422096	36589496	+	STAC	0.194201	86.4052	19.3266	67.0786	87.0731	17.9265	69.1466
chr3	36753912	36781352	-	DCLK3	0.753728	87.672	22.8119	64.8601	84.7134	20.7991	63.9143
chr3	37440967	37476988	+	C3orf35	0.636876	92.3223	25.578	66.7443	92.3704	23.8269	68.5435
chr3	38388250	38456467	+	XYLB	0.624945	86.2803	21.5976	64.6827	89.0795	20.212	68.8676
chr3	38887259	38992052	-	SCN11A	0.442629	88.3366	15.4864	72.8502	88.1166	14.7543	73.3622
chr3	39149151	39180394	+	TTC21A	0.808739	87.3859	27.2139	60.172	77.7463	21.5966	56.1498
chr3	41288089	42003660	-	ULK4	0.520152	90.493	21.4871	69.0059	89.9596	21.3083	68.6513
chr3	42749873	42814745	-	CCDC13	0.808455	77.8634	30.6802	47.1832	74.5255	31.3228	43.2027
chr3	42947401	42960825	+	ZNF662	0.3076	70.0943	19.1176	50.9766	83.8095	19.0499	64.7596
chr3	44803208	44894748	+	KIF15	0.710831	90.241	15.6777	74.5633	87.6438	14.69	72.9538
chr3	45796940	45838035	-	SLC6A20	0.861404	82.2962	21.7641	60.532	81.4666	20.5413	60.9253
chr3	46448720	46451014	+	CCRL2	0.329752	70.4615	26.1753	44.2862	67.0732	22.8316	44.2415
chr3	47021172	47051194	+	NBEAL2	0.520387	79.1805	28.1929	50.9876	84.1913	29.2265	54.9648
chr3	48198667	48229801	-	CDC25A	0.639886	80.2855	21.2455	59.04	84.7658	18.696	66.0698
chr3	48601505	48632593	-	COL7A1	0.815839	88.8621	24.0425	64.8196	86.0127	23.0948	62.918
chr3	49235860	49295537	+	CCDC36	0.19219	86.4295	21.598	64.8314	88.8192	21.0108	67.8085
chr3	49754266	49757238	-	AMIGO3	0.382592	49.3443	20.0183	29.326	52.5	27.018	25.482
chr3	49924435	49941306	-	MST1R	0.240509	87.7892	27.3062	60.483	89.3591	24.6503	64.7088
chr3	50378536	50383156	-	ZMYND10	0.646537	71.8519	18.1818	53.67	67.6211	19.6168	48.0044
chr3	52109248	52188706	-	POC1A	0.260017	82.6835	28.4634	54.2201	82.7736	29.388	53.3856
chr3	52321835	52327021	+	GLYCTK	0.42279	60.0817	21.915	38.1667	49.501	18.7797	30.7213
chr3	52485106	52488057	-	TNNC1	0.816195	82.0611	26.7738	55.2873	87.0849	27.4138	59.6711
chr3	55499742	55521670	-	WNT5A	0.650294	54.6803	20.1848	34.4955	46.9013	18.7135	28.1879
chr3	57302378	57326710	-	ASB14	0.261672	88.9764	27.7222	61.2542	89.8467	27.9802	61.8665
chr3	58490862	58522929	-	ACOX2	0.732705	87.1564	27.6721	59.4843	88.2164	29.8202	58.3962
chr3	64501330	64673365	-	ADAMTS9	0.235345	81.7826	27.05	54.7326	82.6423	25.9598	56.6825
chr3	69156038	69171746	-	LMOD3	0.28076	84.9088	30.4045	54.5043	82.8959	35.3314	47.5644
chr3	72937384	73024522	+	GXYLT2	0.743914	86.6599	28.7064	57.9535	82.989	27.7602	55.2289
chr3	88031725	88042919	+	HTR1F	0.362126	90.4468	23.2447	67.2021	91.256	28.237	63.0189
chr3	99357439	99515577	+	COL8A1	0.379939	83.7272	21.7435	61.9837	84.1161	22.0461	62.07
chr3	100468178	100712334	-	ABI3BP	0.769275	86.9044	23.2526	63.6518	86.5131	22.5931	63.92
chr3	101568357	101579869	+	NFKBIZ	0.731339	51.6009	25.667	25.9339	55.3916	22.2679	33.1237
chr3	108099215	108248169	-	MYH15	0.813426	81.5985	24.4689	57.1297	81.0256	23.7058	57.3197
chr3	108268717	108308491	-	KIAA1524	0.402954	80.9689	16.8665	64.1023	79.5282	17.4492	62.0789
chr3	114056946	114343053	-	ZBTB20	0.650006	81.1144	34.4188	46.6956	80.2185	33.9789	46.2396
chr3	119360907	119379404	-	POPDC2	0.345182	88.927	24.5205	64.4065	86.9474	22.0947	64.8527
chr3	119421868	119485949	+	C3orf15	0.646682	85.8233	18.9238	66.8995	84.5954	21.1206	63.4748
chr3	121312169	121349139	+	FBXO40	0.804499	86.7328	21.0635	65.6693	86.352	18.778	67.574
chr3	122785855	122880953	+	PDIA5	0.670259	81.987	27.7665	54.2205	81.2046	26.9038	54.3008
chr3	126325894	126373967	-	TXNRD3	0.591385	80.7534	25.0703	55.6831	79.471	24.6995	54.7715
chr3	128720471	128759585	+	CCDC48	0.427661	67.7912	24.7388	43.0524	64.8109	23.4118	41.3991
chr3	138663065	138665982	-	FOXL2	0.591791	5.88235	2.41894	3.46341	6.99881	2.67506	4.32375
chr3	142536701	142608045	-	PCOLCE2	0.281103	85.6256	20.5935	65.0321	79.945	20.873	59.072
chr3	148880196	148939832	-	CP	0.631287	88.0922	26.5954	61.4967	89.8297	26.8842	62.9455
chr3	150377674	150421742	-	FAM194A	0.278383	84.3595	19.9426	64.4169	84.5148	21.2399	63.2749
chr3	151153777	151176497	-	IGSF10	0.537083	89.2038	26.8002	62.4035	90	27.6018	62.3982
chr3	154797952	154901518	+	MME	0.100774	85.0008	17.4389	67.5618	83.524	17.7046	65.8194
chr3	156977531	157217445	-	VEPH1	0.266829	83.7919	22.3312	61.4607	83.0959	21.7977	61.2982
chr3	159706622	159713806	+	IL12A	0.79368	56.25	27.029	29.221	57.2451	31.9483	25.2968
chr3	160118346	160152741	+	SMC4	0.760416	80.6963	25.1676	55.5287	77.8784	26.0467	51.8317
chr3	167159722	167191818	-	SERPINI2	0.796426	84.9517	21.0339	63.9179	84.1814	22.0734	62.108
chr3	169484710	169487683	-	ACTRT3	0.855852	50.1006	23.9227	26.1779	49.6659	25.6437	24.0223
chr3	171757417	172118492	+	FNDC3B	0.655093	87.9479	32.613	55.3349	88.1108	31.3496	56.7612
chr3	174577110	175523428	+	NAALADL2	0.234291	89.6511	22.5407	67.1104	89.8003	22.9374	66.8629
chr3	180331795	180397283	-	CCDC39	0.295541	80.602	19.0606	61.5414	82.989	19.2781	63.7109
chr3	185225569	185270369	-	LIPH	0.232211	87.5219	22.5349	64.987	87.9521	22.7839	65.1681
chr3	185361526	185542827	-	IGF2BP2	0.313067	84.2139	23.5604	60.6535	83.6405	23.3749	60.2656
chr3	186435097	186460678	+	KNG1	0.565521	90.8454	17.1518	73.6936	90.2005	18.4142	71.7863
chr3	187086167	187089369	+	RTP4	0.56029	67.5978	33.9662	33.6315	69.0265	37.0149	32.0116
chr3	190023489	190040235	-	CLDN1	0.333382	81.9458	22.5403	59.4056	69.7189	18.3539	51.365
chr3	192992830	193096514	-	ATP13A5	0.314694	86.4725	28.0415	58.431	85.3602	27.675	57.6852
chr3	195943382	195960301	+	OSTalpha	0.790952	78.9337	25.8921	53.0415	80.2389	25.7386	54.5003
chr3	196366655	196388874	+	LRRC33	0.462554	84.6664	26.3081	58.3584	87.6782	28.3244	59.3538
chr3	197518144	197598456	+	LRCH3	0.758126	84.4986	32.4781	52.0205	87.6132	34.165	53.4482
chr4	972862	987183	-	SLC26A1	0.783308	80.1376	29.3591	50.7785	74.9164	29.0302	45.8862
chr4	1065265	1107352	-	RNF212	0.7293	88.4537	23.8759	64.5777	86.3283	25.0094	61.3189
chr4	1341103	1381837	+	KIAA1530	0.740087	83.7561	22.1034	61.6527	84.5286	22.1167	62.4119
chr4	1641607	1685988	-	FAM53A	0.410719	86.7532	24.9898	61.7633	85.7948	25.7285	60.0663
chr4	2073644	2230958	-	POLN	0.595465	87.9978	27.4833	60.5146	88.395	26.9653	61.4297
chr4	3486270	3496209	+	DOK7	0.222771	66.7494	31.5426	35.2067	73.4719	29.429	44.0429
chr4	4291923	4323513	+	ZBTB49	0.583194	80.9889	26.2312	54.7577	83.2659	25.5295	57.7364
chr4	5564145	5711275	-	EVC2	0.130009	86.4752	20.7949	65.6802	86.2764	20.4337	65.8427
chr4	5712923	5816031	+	EVC	0.805406	84.7326	22.0465	62.6862	85.7788	20.9994	64.7795
chr4	8201059	8242830	+	SH3TC1	0.403991	84.2155	26.9783	57.2371	83.5145	26.0887	57.4258
chr4	9827847	10041872	-	SLC2A9	0.614106	85.8917	27.3595	58.5322	85.2249	26.7884	58.4366
chr4	15429628	15447791	+	C1QTNF7	0.263953	88.2898	24.3428	63.947	87.9747	25.2237	62.751
chr4	17812524	17846487	+	NCAPG	0.2458	79.8169	19.7339	60.083	76.4209	19.345	57.0759
chr4	26585545	26756918	+	TBC1D19	0.783236	89.0635	24.616	64.4476	90.3644	25.2156	65.1488
chr4	37585854	37595132	+	C4orf19	0.473855	93.4896	25.3874	68.1022	92.7941	26.4307	66.3634
chr4	38773859	38784611	-	TLR10	0.432645	85.3659	24.9167	60.4491	85.035	22.4815	62.5535
chr4	38797875	38806412	-	TLR1	0.401408	85.5482	19.7327	65.8155	87.5	22.4889	65.0111
chr4	38825328	38858438	-	TLR6	0.195355	86.4286	24.8553	61.5732	85.4839	22.1799	63.304
chr4	39408472	39453153	+	KLB	0.28397	84.6914	22.1884	62.503	84.0496	21.5374	62.5123
chr4	40058523	40159872	+	N4BP2	0.476241	88.3665	23.1845	65.182	88.6052	23.2061	65.399
chr4	40425271	40517990	-	RBM47	0.255514	90.4333	20.013	70.4203	91.0077	19.6551	71.3526
chr4	42112869	42154895	-	BEND4	0.845246	77.3262	20.571	56.7552	72.5245	18.7231	53.8015
chr4	42399855	42404504	+	SHISA3	0.583884	28.1534	16.3833	11.7701	41.6667	16.1336	25.533
chr4	52917592	52963458	+	SPATA18	0.133384	70.5335	17.3001	53.2335	74.3343	17.6163	56.718
chr4	53609683	53617807	-	ERVMER34-1	0.382464	66.7408	15.802	50.9388	71.1162	17.8923	53.224
chr4	56815036	56899527	+	CEP135	0.404725	91.6957	21.7454	69.9503	89.5462	21.8734	67.6728
chr4	57775078	57802010	+	REST	0.784696	81.9512	24.3859	57.5654	83.3215	25.8913	57.4302
chr4	73146685	73434516	-	ADAMTS3	0.690186	85.119	20.0364	65.0826	83.8	19.8497	63.9503
chr4	77234191	77328458	-	CCDC158	0.476076	88.4309	19.5097	68.9212	89.0481	18.6105	70.4376
chr4	80898661	80994477	-	ANTXR2	0.642685	82.2929	21.7137	60.5792	81.8933	21.4433	60.45
chr4	84213613	84256034	-	HPSE	0.493074	85.6712	18.3467	67.3245	84.7196	17.0825	67.6371
chr4	88224940	88244056	-	HSD17B13	0.480516	90.8671	24.1238	66.7433	89.7482	23.2377	66.5105
chr4	90165428	90229161	-	GPRIN3	0.362354	77.9779	28.1548	49.8232	76.5652	27.4834	49.0818
chr4	90816051	90875780	+	MMRN1	0.347125	85.4696	20.8208	64.6488	87.0487	21.7905	65.2582
chr4	100227526	100242572	-	ADH1B	0.213989	87.9659	17.1934	70.7725	89.6163	16.9509	72.6654
chr4	100467863	100485189	-	RG9MTD2	0.772995	74.3774	17.5159	56.8615	76.4195	16.4326	59.9869
chr4	100485239	100545154	+	MTTP	0.281172	84.2077	17.7189	66.4889	83.1836	18.3597	64.824
chr4	101316497	101439250	-	EMCN	0.853103	88.0006	20.6395	67.3611	86.4131	19.7797	66.6335
chr4	104026962	104119566	-	CENPE	0.133353	91.3343	17.4833	73.851	89.7578	16.6586	73.0992
chr4	105389462	105416058	-	CXXC4	0.309475	63.4968	28.8276	34.6691	55.5487	23.378	32.1707
chr4	106631969	106766910	+	GSTCD	0.849743	88.9594	22.3485	66.611	91.384	23.2102	68.1739
chr4	108814419	108836204	+	SGMS2	0.460629	88.1432	27.048	61.0952	89.8868	27.3353	62.5515
chr4	110661847	110723335	-	CFI	0.795142	87.4557	17.1045	70.3511	87.4931	16.1164	71.3767
chr4	110834039	110934118	+	EGF	0.308259	86.4971	19.7714	66.7258	87.6939	19.0826	68.6113
chr4	111397228	111484493	+	ENPEP	0.804941	84.9888	20.1957	64.7931	83.5599	20.1189	63.441
chr4	113218498	113363764	+	ALPK1	0.423023	85.4167	18.6118	66.8049	84.7925	18.1814	66.6111
chr4	113460488	113558151	-	C4orf21	0.256121	86.6047	18.4633	68.1415	90.9065	17.2292	73.6773
chr4	114821439	114900878	-	ARSJ	0.613583	75.2774	22.1661	53.1114	80.0218	21.4826	58.5392
chr4	120415549	120549981	-	PDE5A	0.25431	79.5902	21.8562	57.734	83.3922	22.9627	60.4295
chr4	121615928	121844013	-	PRDM5	0.230906	88.6016	23.2796	65.3219	86.6161	22.4286	64.1875
chr4	121956781	121993673	-	NDNF	0.19767	72.4138	16.4826	55.9312	67.9625	16.4941	51.4684
chr4	122249796	122302181	-	QRFPR	0.245172	79.2447	18.1668	61.0779	76.8028	17.4401	59.3627
chr4	122800182	122854268	-	TRPC3	0.345596	88.2408	20.547	67.6939	88	21.6839	66.3161
chr4	123844224	124240604	+	SPATA5	0.141172	89.5104	22.7157	66.7947	89.8969	22.4642	67.4327
chr4	126237566	126414087	+	FAT4	0.785602	83.7605	27.2049	56.5556	83.961	27.7931	56.1679
chr4	128802015	128820377	+	PLK4	0.297373	80	16.4905	63.5095	80.9419	19.301	61.6409
chr4	128886460	128952455	+	C4orf29	0.523107	88.0399	25.1748	62.8651	89.3644	25.1103	64.2541
chr4	135117488	135122903	-	PABPC4L	0.116387	71.0526	21.5938	49.4588	36.711	16.7917	19.9192
chr4	140187316	140201492	-	MGARP	0.429737	72.0684	17.1083	54.9601	71.4923	17.4483	54.0441
chr4	142557748	142655140	+	IL15	0.231277	86.501	18.2716	68.2294	85.1712	18.217	66.9541
chr4	144792018	144826716	-	GYPE	0.645449	86.18	18.3726	67.8074	82.438	17.9104	64.5276
chr4	152330397	152584784	+	FAM160A1	0.377241	86.5312	22.683	63.8482	86.775	23.1376	63.6373
chr4	153690505	153700916	-	TIGD4	0.465548	64.3868	20.8481	43.5387	44.7596	13.8597	30.8998
chr4	154387497	154557862	+	KIAA0922	0.228794	83.784	31.0624	52.7215	84.8374	29.8464	54.9911
chr4	154605440	154627242	+	TLR2	0.168399	69.6481	15.959	53.689	74.2308	15.4282	58.8026
chr4	155665162	155674270	+	LRAT	0.820518	67.8074	17.6116	50.1958	48.4018	18.3154	30.0864
chr4	156129780	156138228	+	NPY2R	0.767838	71.6692	17.4646	54.2046	67.3879	13.5496	53.8383
chr4	156824844	156841558	+	TDO2	0.675769	87.1642	20.2853	66.8788	88.3234	19.9068	68.4165
chr4	159587830	159593202	-	C4orf46	0.816195	53.3795	20.6704	32.7092	52.3529	17.6545	34.6985
chr4	165878099	165880273	+	FAM218A	0.529363	39.0335	9.96714	29.0663	26.8212	11.0357	15.7855
chr4	166794409	166952111	+	TLL1	0.236992	83.7528	19.3579	64.3949	83.6514	18.2513	65.4002
chr4	169277885	169401638	-	DDX60L	0.340786	87.3054	21.5352	65.7702	88.0418	21.6732	66.3685
chr4	177134825	177190373	-	ASB5	0.567473	85.8789	21.7805	64.0984	84.4421	22.0172	62.4249
chr4	177604690	177713895	-	VEGFC	0.554352	83.78	23.4856	60.2943	86.1552	22.4254	63.7297
chr4	184239219	184241927	-	CLDN22	0.424976	92.9348	34.7973	58.1375	95.6693	31.7324	63.9369
chr4	185615218	185655286	-	MLF1IP	0.450601	78.2121	21.4306	56.7815	80.7196	21.7359	58.9837
chr4	186285031	186300152	-	LRP2BP	0.557791	91.8964	30.3782	61.5182	89.6146	30.9763	58.6383
chr4	186366337	186392913	-	CCDC110	0.59567	76.0534	20.8252	55.2282	77.4289	24.1059	53.323
chr4	186990308	187006252	+	TLR3	0.376459	87.9945	25.2563	62.7382	88.1447	23.0157	65.129
chr5	304290	438405	+	AHRR	0.811019	80.5135	22.1455	58.3681	80.5101	22.4557	58.0544
chr5	473333	524549	-	SLC9A3	0.828834	75.0647	18.933	56.1318	69.8012	18.1882	51.613
chr5	13690436	13944589	-	DNAH5	0.110742	86.0314	18.5408	67.4906	85.3228	18.233	67.0898
chr5	38845959	38886759	+	OSMR	0.517834	82.1344	21.2634	60.871	79.5586	21.3236	58.2349
chr5	40680031	40693837	+	PTGER4	0.167662	45.5379	14.7934	30.7445	50.3161	14.7052	35.6109
chr5	40841409	40855456	+	CARD6	0.702243	82.0171	19.148	62.8691	84.375	21.2299	63.1451
chr5	40909598	40983042	+	C7	0.855852	85.7339	16.3893	69.3447	87.0543	16.3787	70.6756
chr5	42565562	42721980	+	GHR	0.266891	85.5065	21.4737	64.0328	85.2457	21.4474	63.7983
chr5	54398473	54406080	+	GZMA	0.630249	89.5548	18.0099	71.5449	85.7451	17.0063	68.7389
chr5	54455983	54463129	+	GPX8	0.153445	79.442	16.8428	62.5992	68.7713	17.9453	50.826
chr5	64813592	64858995	-	CENPK	0.646174	87.8119	14.3043	73.5076	83.7689	14.703	69.0659
chr5	68576518	68616410	-	CCDC125	0.635119	92.8612	20.7977	72.0635	92.5107	19.4307	73.08
chr5	70264309	70320941	-	NAIP	0.489301	91.4874	20.6291	70.8583	90.2821	16.6815	73.6006
chr5	71739233	71803249	-	ZNF366	0.830928	87.7169	26.9447	60.7722	86.1079	27.0775	59.0305
chr5	74364121	74532703	-	ANKRD31	0.285993	86.9927	16.1762	70.8164	87.8234	15.6053	72.2181
chr5	75379304	75621416	+	SV2C	0.487229	82.4919	18.2968	64.1951	83.5022	18.3186	65.1836
chr5	75699148	76003957	+	IQGAP2	0.199486	87.6061	20.2374	67.3687	87.8792	20.4693	67.41
chr5	76011867	76031595	+	F2R	0.299151	75.4193	18.2868	57.1325	72.8057	18.807	53.9986
chr5	76114832	76131140	+	F2RL1	0.39918	73.2394	18.3489	54.8905	74.356	16.7449	57.6111
chr5	78407603	78428113	+	BHMT	0.686383	81.9726	20.2372	61.7354	80.538	21.5894	58.9486
chr5	94982582	94992849	+	RFESD	0.211862	69.3258	23.2089	46.117	66.7513	22.0524	44.6989
chr5	118172568	118324240	-	DTWD2	0.809796	89.2973	24.9828	64.3145	90.8678	24.098	66.7698
chr5	118604417	118730294	+	TNFAIP8	0.285567	84.1438	23.5009	60.6429	80.541	22.3332	58.2077
chr5	121465214	121489266	+	ZNF474	0.583588	86.8889	24.9381	61.9508	89.6393	20.9146	68.7247
chr5	126112314	126172712	+	LMNB1	0.504752	77.0028	22.9038	54.0989	79.929	24.0532	55.8758
chr5	126203405	126366440	-	MARCH3	0.415164	84.5759	26.3277	58.2482	85.0494	27.0161	58.0333
chr5	128796102	129074376	+	ADAMTS19	0.113071	86.8012	21.1176	65.6836	85.9729	20.7894	65.1835
chr5	132196877	132200477	-	GDF9	0.56972	92.1466	24.4186	67.728	90.2724	28.4254	61.847
chr5	133451297	133483920	+	TCF7	0.561566	81.8748	33.9635	47.9113	81.2167	36.7422	44.4745
chr5	134779903	134783038	-	C5orf20	0.183021	76.1329	23.0159	53.1171	81.0241	21.8354	59.1887
chr5	135364583	135399507	+	TGFBI	0.61542	79.9182	24.0431	55.8751	80.3466	25.0214	55.3252
chr5	138727634	138730885	-	C5orf65	0.707989	12.0631	6.30994	5.75319	17.1579	6.69728	10.4606
chr5	139226363	139422884	-	NRG2	0.7293	77.4929	31.2143	46.2786	78.4845	31.6605	46.824
chr5	140480233	140483406	+	PCDHB3	0.725393	39.7929	4.72561	35.0673	47.0588	4.49766	42.5612
chr5	140529838	140532868	+	PCDHB6	0.759627	39.6857	4.03177	35.6539	38.897	3.69906	35.1979
chr5	140552242	140555957	+	PCDHB7	0.464671	41.8653	5.65749	36.2078	50.6329	3.99088	46.642
chr5	140560979	140565796	+	PCDHB16	0.357624	35.7233	4.13437	31.5889	35.1156	4.88677	30.2288
chr5	140579347	140582618	+	PCDHB11	0.527745	46.7557	7.18085	39.5749	54.9231	4.00677	50.9163
chr5	140588290	140591698	+	PCDHB12	0.67261	44.6541	7.30558	37.3485	48.1752	5.91673	42.2585
chr5	145138581	145214867	-	PRELID2	0.546975	87.7832	25.6494	62.1338	85.226	24.6045	60.6215
chr5	145316125	145442879	+	SH3RF2	0.756382	83.4484	22.0169	61.4315	84.0918	21.5857	62.5061
chr5	147856198	148016624	-	HTR4	0.799191	85.5981	20.4119	65.1861	84.3587	20.3553	64.0034
chr5	148206155	148208197	+	ADRB2	0.559201	39.1026	21.87	17.2325	43.5673	22.3922	21.175
chr5	148361712	148442737	-	SH3TC2	0.605976	83.3864	30.6732	52.7132	82.6156	30.2227	52.3929
chr5	149237518	149324356	-	PDE6A	0.711773	88.3884	23.5809	64.8075	88.581	22.9462	65.6348
chr5	149340299	149366963	+	SLC26A2	0.711974	77.3903	22.9212	54.4691	75.6311	23.1634	52.4677
chr5	149372685	149380171	-	TIGD6	0.431455	59.7523	23.4182	36.3341	66.14	23.8121	42.3278
chr5	149675908	149682525	-	ARSI	0.713696	81.7919	29.0268	52.7652	76.3975	29.1037	47.2938
chr5	150273953	150284545	-	ZNF300	0.350651	61.6987	13.3958	48.3029	65.6442	15.6863	49.9579
chr5	150883652	150948505	-	FAT2	0.118521	90.0949	20.8084	69.2865	88.8939	22.5824	66.3115
chr5	158122922	158526788	-	EBF1	0.652895	79.7093	24.1277	55.5816	79.0152	23.5292	55.486
chr5	159774774	159797648	-	C1QTNF2	0.238663	82.2527	25.643	56.6097	76.9479	23.3795	53.5684
chr5	169805166	169816638	-	KCNMB1	0.758126	84.5855	28.3224	56.2631	88.4248	27.7971	60.6277
chr5	170288895	170727019	+	RANBP17	0.251494	89.4123	21.5626	67.8497	89.0459	21.1336	67.9123
chr5	170846666	170884630	+	FGF18	0.287853	77.3714	24.3022	53.0692	76.8047	22.043	54.7617
chr5	172741725	172756506	-	STC2	0.214668	46.8192	17.3225	29.4967	51.2807	19.2507	32.03
chr5	174151574	174157902	+	MSX2	0.258731	18.93	4.48319	14.4469	24.86	4.59098	20.269
chr5	175976342	176022769	+	CDHR2	0.418283	83.9385	23.2116	60.7269	85.075	24.0177	61.0573
chr5	176307869	176326333	-	HK3	0.186824	83.1985	26.1367	57.0618	85.0699	23.9316	61.1383
chr5	176513920	176525126	+	FGFR4	0.186582	77.4892	24.7908	52.6984	79.3175	23.4097	55.9079
chr6	2663862	2751154	-	MYLK4	0.299697	86.1325	25.0378	61.0947	86.8611	25.0128	61.8483
chr6	7108085	7252213	+	RREB1	0.674423	80.4217	25.7351	54.6866	81.73	24.3166	57.4135
chr6	10555948	10629601	+	GCNT2	0.409162	79.2763	24.9032	54.3731	81.9435	25.3348	56.6087
chr6	20100934	20212670	-	MBOAT1	0.3514	88.9083	23.8421	65.0662	88.6047	22.6538	65.9509
chr6	24171982	24383520	-	DCDC2	0.244443	83.5057	20.5642	62.9416	84.2591	19.4262	64.8329
chr6	25963070	25985352	+	TRIM38	0.700448	87.1357	22.325	64.8108	88.5502	22.1838	66.3664
chr6	28092386	28097856	+	ZSCAN16	0.44606	61.6541	29.7647	31.8894	46.2908	24.1245	22.1663
chr6	28317690	28336954	+	ZKSCAN3	0.608908	72.8245	27.6437	45.1808	74.4114	24.1305	50.2809
chr6	28356726	28367544	-	ZSCAN12	0.52706	80.1494	28.6448	51.5046	57.3714	24.4364	32.935
chr6	28400431	28411279	-	ZSCAN23	0.362126	83.3494	22.7617	60.5877	71.8782	22.0373	49.8409
chr6	35182189	35218609	+	SCUBE3	0.224992	80.4695	28.3469	52.1226	78.0477	30.4798	47.5679
chr6	35441373	35464861	-	TEAD3	0.190347	79.5961	28.0289	51.5673	80.988	26.254	54.734
chr6	35773070	35791852	+	LHFPL5	0.80403	82.7758	19.4166	63.3592	84.5598	21.6681	62.8917
chr6	36238236	36276372	+	PNPLA1	0.7293	80.9463	22.5104	58.4358	81.2797	21.2289	60.0508
chr6	36973422	36996845	+	FGD2	0.755885	82.7839	24.2683	58.5155	86.1732	25.7294	60.4438
chr6	39302875	39693181	-	KIF6	0.434606	86.75	27.8483	58.9017	85.9416	27.7348	58.2068
chr6	45296053	45518819	+	RUNX2	0.40239	79.6032	25.0792	54.524	78.9202	24.851	54.0692
chr6	46517444	46620523	-	CYP39A1	0.251494	88.1001	22.8805	65.2196	87.6419	22.5665	65.0754
chr6	46655611	46672056	+	TDRD6	0.129496	93.5863	24.1594	69.4269	92.1973	21.9948	70.2026
chr6	47845763	48036425	-	PTCHD4	0.704306	86.0657	22.4576	63.6081	85.9563	22.0989	63.8574
chr6	54173202	54254950	+	TINAG	0.637935	87.4217	17.3263	70.0954	89.0385	17.1936	71.8449
chr6	55039070	55147418	+	HCRTR2	0.6275	79.5311	18.001	61.5301	79.8726	17.7422	62.1304
chr6	55921387	56112378	-	COL21A1	0.411699	86.3616	16.836	69.5256	86.4367	16.7101	69.7266
chr6	57182421	57513376	+	PRIM2	0.489093	76.6947	16.61	60.0847	76.9751	17.0257	59.9495
chr6	66044805	66289697	-	EYS	0.512622	85.8981	18.6189	67.2792	86.2946	18.401	67.8936
chr6	74405507	74538041	+	CD109	0.790409	86.5363	24.0623	62.474	83.7849	22.737	61.0479
chr6	82455446	82462428	-	FAM46A	0.409769	30.0546	22.6932	7.36149	32.9213	20.5091	12.4122
chr6	84833959	84937335	-	KIAA1009	0.669739	90.1166	25.1355	64.9811	89.5593	24.5471	65.0123
chr6	85444156	85473899	-	TBX18	0.282761	63.9884	14.0941	49.8943	59.0244	12.1705	46.8538
chr6	90636246	91006627	-	BACH2	0.561992	81.0984	33.9047	47.1937	80.8286	33.2889	47.5397
chr6	97241997	97285353	-	GPR63	0.19277	74.7257	24.3308	50.3949	77.6871	23.3542	54.3329
chr6	97590036	97731052	-	MMS22L	0.332881	90.4119	22.6373	67.7746	90.8972	23.9758	66.9214
chr6	99880183	99963252	-	USP45	0.630545	86.3182	27.8655	58.4527	86.2574	26.3813	59.8761
chr6	99968869	99981059	+	LOC100130890	0.596906	63.6816	26.0018	37.6798	58.5366	28.2462	30.2903
chr6	105404922	105531206	+	LIN28B	0.209091	86.6501	17.6769	68.9733	87.181	16.6617	70.5193
chr6	106534194	106557814	+	PRDM1	0.484256	73.5067	18.8619	54.6448	73.0032	21.1061	51.8971
chr6	107386384	107435636	-	BEND3	0.259197	87.4037	23.6411	63.7626	88.294	22.4517	65.8423
chr6	108023363	108145521	-	SCML4	0.253488	85.637	23.2641	62.373	84.7891	22.9359	61.8532
chr6	109169618	109295352	+	ARMC2	0.842979	86.0341	27.9977	58.0364	85.1111	27.853	57.2582
chr6	111408780	111544606	+	SLC16A10	0.394392	86.8168	25.0387	61.7781	85.9952	24.9264	61.0688
chr6	111580481	111590261	+	KIAA1919	0.43925	77.8662	25.7333	52.1329	76.7611	26.2757	50.4855
chr6	111876580	111927477	-	TRAF3IP2	0.452728	70.5476	33.2108	37.3368	70.4321	33.645	36.7871
chr6	116262692	116381921	-	FRK	0.200914	85.701	25.4329	60.2681	85.4786	24.5081	60.9705
chr6	116440084	116447296	-	COL10A1	0.522	91.1839	28.7486	62.4353	89.2857	28.8929	60.3928
chr6	116832807	116839709	+	FAM26E	0.485448	77.3707	30.0567	47.314	76.6497	25.5076	51.1421
chr6	116937641	116954148	+	RSPH4A	0.42279	76.3713	21.6508	54.7205	73.4177	22.8046	50.6131
chr6	117609529	117747018	-	ROS1	0.390484	86.2456	17.9542	68.2915	85.856	18.4955	67.3605
chr6	121400626	121655644	-	C6orf170	0.560617	89.0386	24.0399	64.9987	89.7737	23.0219	66.7518
chr6	123785395	123958238	-	TRDN	0.36099	86.558	21.4321	65.1258	86.9299	21.0683	65.8615
chr6	129898239	130031370	-	ARHGAP18	0.821321	87.6835	26.6021	61.0814	87.9428	26.4706	61.4722
chr6	130758261	130764210	+	TMEM200A	0.684749	90.8873	20.5572	70.3301	90.7631	17.2745	73.4886
chr6	133001996	133035194	-	VNN1	0.149692	86.3995	17.0223	69.3772	82.9764	16.1252	66.8512
chr6	133065008	133079022	-	VNN2	0.389059	92.1107	18.17	73.9407	91.8367	18.156	73.6807
chr6	133562494	133853258	+	EYA4	0.505018	86.2511	20.0731	66.1779	84.7251	20.122	64.6031
chr6	137321107	137366298	-	IL20RA	0.625114	79.7512	17.2392	62.512	81.6672	19.6469	62.0203
chr6	139561198	139613208	-	TXLNB	0.859749	86.0856	24.9874	61.0983	88.9387	23.3983	65.5404
chr6	142396744	142409936	-	NMBR	0.849952	69.4667	12.9015	56.5651	71.7662	13.7357	58.0305
chr6	142623055	142767403	+	GPR126	0.580895	84.2018	20.7098	63.492	84.7556	20.8479	63.9077
chr6	143743968	143771841	-	ADAT2	0.275319	83.424	20.7247	62.6993	80.5532	21.5702	58.983
chr6	144471653	144513076	+	STX11	0.10445	81.2094	17.6914	63.518	81.0291	16.8972	64.1319
chr6	149768765	149806148	-	ZC3H12D	0.586323	75.6311	25.3445	50.2865	73.3815	24.2116	49.1698
chr6	150263135	150270368	+	ULBP2	0.84496	61.4232	20.6377	40.7855	73.0858	21.271	51.8149
chr6	152128813	152424408	+	ESR1	0.177983	85.3166	17.4965	67.8201	84.7454	18.0743	66.6711
chr6	153291657	153304740	-	FBXO5	0.818517	52.6446	13.8596	38.785	52.5528	13.1245	39.4283
chr6	160769424	160876014	+	SLC22A3	0.716203	81.5428	22.2498	59.293	81.7811	22.935	58.846
chr6	165740775	166075588	-	PDE10A	0.621327	87.5411	28.8298	58.7113	87.465	27.8089	59.656
chr6	168418552	168445769	+	KIF25	0.381071	83.4106	24.3607	59.05	84.9387	26.5458	58.3929
chr6	168841830	169068674	+	SMOC2	0.730689	85.9504	23.1445	62.806	86.5886	22.7861	63.8025
chr7	1581870	1596066	-	TMEM184A	0.82294	84.3332	24.7284	59.6048	83.155	23.295	59.86
chr7	2945709	3083509	-	CARD11	0.527664	85.2898	18.8273	66.4625	85.5883	20.102	65.4863
chr7	3341079	4308631	+	SDK1	0.830169	88.2871	24.3737	63.9134	88.4834	24.2664	64.217
chr7	6536408	6591067	-	GRID2IP	0.621133	69.6546	20.9724	48.6822	71.407	20.3199	51.0871
chr7	6793739	6838396	+	RSPH10B	0.368621	86.1997	20.6501	65.5496	88.4519	21.7912	66.6607
chr7	12629147	12693228	+	SCIN	0.222513	88.8118	19.3447	69.4672	86.5297	20.3675	66.1622
chr7	16127151	16460947	-	ISPD	0.729168	88.9772	21.2172	67.76	88.3327	21.4183	66.9144
chr7	17338275	17385775	+	AHR	0.828999	77.6037	30.8777	46.726	74.3505	29.0187	45.3318
chr7	19155090	19157295	-	TWIST1	0.344768	4.18006	3.03347	1.14659	5.48926	1.33843	4.15083
chr7	20821893	20826508	-	SP8	0.769687	13.964	3.87985	10.0841	5.59242	1.96168	3.63074
chr7	21582832	21941457	+	DNAH11	0.12167	87.9329	22.8201	65.1128	87.9641	22.4555	65.5086
chr7	25174315	25219817	-	C7orf31	0.15944	86.539	23.0797	63.4593	86.9483	24.8894	62.0589
chr7	30464142	30518393	-	NOD1	0.255401	80.1724	26.7492	53.4232	81.5719	26.3501	55.2218
chr7	30691558	30722141	-	CRHR2	0.575802	71.5225	20.6821	50.8404	71.7857	20.3118	51.4739
chr7	30791750	30797218	+	INMT	0.436088	83.1395	26.2603	56.8793	85.4932	24.1935	61.2997
chr7	37945534	37956525	-	SFRP4	0.386965	50.28	15.1578	35.1222	57.7406	18.2875	39.4531
chr7	39017608	39504390	+	POU6F2	0.495196	83.6561	24.1274	59.5287	83.1555	23.9321	59.2234
chr7	40174574	40900366	+	C7orf10	0.704306	89.5142	20.9009	68.6133	89.1822	20.7373	68.4449
chr7	44040488	44049723	+	SPDYE1	0.641491	93.8272	23.9227	69.9044	91.4373	22.619	68.8183
chr7	48026745	48068716	-	SUN3	0.841254	87.0623	16.0164	71.0459	83.639	16.9567	66.6823
chr7	50344377	50472798	+	IKZF1	0.647889	80.3168	17.4626	62.8542	79.5341	18.036	61.4981
chr7	63773185	63810017	+	ZNF736	0.822809	78.3623	22.936	55.4263	73.2925	20.6055	52.687
chr7	64126510	64171401	+	ZNF107	0.626817	85.2118	23.8452	61.3666	90.3291	22.0056	68.3235
chr7	74188308	74203659	+	NCF1	0.816775	68.0338	24.7022	43.3316	82.1036	24.9833	57.1203
chr7	76018645	76039012	-	SRCRB4D	0.410134	70.2263	24.5662	45.6601	77.3792	25.5013	51.878
chr7	76822687	76829150	-	FGL2	0.808928	68.2676	25.339	42.9286	77.8281	25.1314	52.6966
chr7	87031360	87105019	-	ABCB4	0.150397	87.1976	22.231	64.9666	86.7908	21.9707	64.8201
chr7	87505543	87538856	+	DBF4	0.293356	76.0769	22.4483	53.6286	76.5447	21.3144	55.2303
chr7	92234234	92463231	-	CDK6	0.841254	81.1241	32.6769	48.4472	82.8237	32.6126	50.2111
chr7	92728825	92747336	-	SAMD9	0.419707	90.1681	13.1359	77.0322	90.0916	13.2348	76.8568
chr7	97920961	98030427	-	BAIAP2L1	0.312557	88.8307	22.0105	66.8202	86.2103	22.3716	63.8387
chr7	99195901	99208456	+	LOC100289187	0.511937	88.0952	16.4361	71.6591	87.8543	17.1019	70.7524
chr7	99767228	99774990	-	GPC2	0.647507	53.352	24.4365	28.9155	47.2222	23.5113	23.7109
chr7	99905324	99919819	+	SPDYE3	0.538445	87.3699	29.836	57.5339	89.9448	30.0587	59.8861
chr7	100187195	100198740	+	FBXO24	0.251055	87.013	18.3449	68.6681	87.2392	18.7013	68.5379
chr7	100612903	100662230	+	MUC12	0.141025	82.3621	15.6668	66.6953	85.6995	16.0593	69.6402
chr7	100770369	100782547	+	SERPINE1	0.363958	77.4408	22.5736	54.8672	72.5284	20.256	52.2724
chr7	100813773	100823557	-	NAT16	0.389717	52.5792	18.1057	34.4735	32.6531	11.9101	20.7429
chr7	101986191	101996889	-	SPDYE6	0.182963	88.7179	26.1111	62.6068	92.2242	19.2817	72.9426
chr7	106505923	106547592	+	PIK3CG	0.21395	84.4664	23.9894	60.477	87.1019	23.2525	63.8494
chr7	123092235	123174718	-	IQUB	0.36945	85.4485	20.2677	65.1808	82.5789	18.1884	64.3906
chr7	134671258	134820530	+	AGBL3	0.324911	85.5651	19.6938	65.8713	87.3005	19.8623	67.4382
chr7	135365986	135412933	-	SLC13A4	0.395748	84.7867	25.6797	59.107	87.4286	27.5686	59.86
chr7	138916230	138992982	+	UBN2	0.79582	84.3306	28.6377	55.6929	87.5601	29.8754	57.6848
chr7	142638200	142659503	-	KEL	0.449194	89.395	17.4613	71.9337	88.5221	21.0365	67.4856
chr7	142982039	142985141	+	TMEM139	0.266274	76.5396	33.1639	43.3757	70.2247	32.6608	37.5639
chr7	143318541	143422176	+	FAM115C	0.578697	87.2832	27.0492	60.2341	86.4686	23.1222	63.3464
chr7	143883175	143892791	-	ARHGEF35	0.465172	95.8621	16.0772	79.7849	92.1053	24.8366	67.2687
chr7	144052488	144077725	+	ARHGEF5	0.104526	91.0628	20.0103	71.0525	86.8583	18.1333	68.725
chr7	149473130	149531053	+	SSPO	0.59093	82.3566	26.36	55.9966	84.1097	26.8484	57.2613
chr7	150026937	150029811	+	C7orf29	0.198694	87.1795	23.6395	63.54	74.1935	30.4976	43.696
chr7	150709296	150721586	-	ATG9B	0.754316	54.4431	20.0404	34.4026	48.7304	17.6618	31.0686
chr7	156433352	156469820	+	RNF32	0.318791	85.0108	22.1756	62.8352	84.1083	24.741	59.3672
chr7	158820865	158937649	-	VIPR2	0.726354	83.6294	22.8147	60.8147	82.1132	22.7014	59.4118
chr8	6357174	6420784	-	ANGPT2	0.109187	84.4214	30.6296	53.7918	84.9675	31.1046	53.863
chr8	8993763	9009152	-	PPP1R3B	0.619395	66.0359	23.0028	43.033	77.3189	23.9736	53.3453
chr8	13947372	15095792	-	SGCZ	0.528391	86.8815	22.6743	64.2072	86.4742	22.5519	63.9223
chr8	15996825	16050300	-	MSR1	0.322182	88.4387	17.066	71.3727	88.2284	16.6899	71.5385
chr8	17433941	17500642	+	PDGFRL	0.598458	73.1941	30.9339	42.2602	74.2087	30.156	44.0527
chr8	19171486	19253729	+	SH2D4A	0.168448	84.1708	26.3597	57.811	84.2028	27.4373	56.7654
chr8	21766383	21771205	-	DOK2	0.30771	87.4263	19.9283	67.498	92.2925	18.8559	73.4366
chr8	22570764	22785421	-	PEBP4	0.638643	82.3262	23.5969	58.7293	81.1426	23.8914	57.2512
chr8	22993103	23021540	-	TNFRSF10D	0.161227	76.8963	18.15	58.7463	78.6658	17.3627	61.3031
chr8	23154409	23261722	-	LOXL2	0.302057	80.6008	25.9331	54.6677	81.4173	26.2329	55.1845
chr8	23536205	23540434	-	NKX3-1	0.23165	36.8293	8.04511	28.7842	29.8126	13.0229	16.7897
chr8	27727398	27850369	-	SCARA5	0.551959	85.0473	22.1186	62.9287	85.2269	21.8274	63.3995
chr8	29190578	29208267	-	DUSP4	0.714805	53.8955	18.6024	35.2931	58.935	17.4731	41.4619
chr8	33405272	33424643	-	RNF122	0.308039	65.8307	22.476	43.3548	68.6311	25.0578	43.5733
chr8	37716464	37757015	-	RAB11FIP1	0.579863	78.9728	21.8275	57.1453	80.7474	22.065	58.6824
chr8	39771327	39786309	+	IDO1	0.295997	90.3718	15.4639	74.9079	91.0642	15.1029	75.9613
chr8	41386724	41402565	+	GINS4	0.149809	66.4853	17.3852	49.1002	69.9177	16.2652	53.6525
chr8	42948656	42978323	+	SGK196	0.712592	79.8839	30.8532	49.0307	81.1436	27.3565	53.7871
chr8	49830238	49833999	-	SNAI2	0.544903	40.553	13.3393	27.2137	35.0427	16.4075	18.6353
chr8	52232136	52722005	-	PXDNL	0.11958	86.7303	19.1012	67.6291	87.2179	18.5977	68.6202
chr8	55370494	55373456	+	SOX17	0.489717	9.58549	2.02797	7.55752	8.29346	2.05687	6.23659
chr8	57073467	57123859	-	PLAG1	0.156832	77.1945	16.5614	60.6331	82.0011	21.3299	60.6712
chr8	67474409	67525480	-	MYBL1	0.689398	81.1979	21.5304	59.6674	83.5859	22.4495	61.1364
chr8	67782983	67814014	+	MCMDC2	0.337554	86.3986	20.4673	65.9313	85.8301	23.4122	62.4179
chr8	70584567	70745404	-	SLCO5A1	0.151187	75.1454	16.868	58.2774	79.9176	18.7804	61.1373
chr8	72933485	72987819	-	TRPA1	0.221741	81.5435	19.3946	62.1489	81.8089	19.7213	62.0876
chr8	74206836	74237520	+	RDH10	0.578164	72.7479	21.5643	51.1836	77.6003	21.8037	55.7967
chr8	86351055	86361267	+	CA3	0.656495	76.9118	24.4792	52.4326	77.7778	26.0264	51.7513
chr8	86758550	86789306	-	REXO1L1	0.654628	89.3757	9.70781	79.6679	86.6197	12.1866	74.4331
chr8	87586162	87755903	-	CNGB3	0.264317	86.825	20.3693	66.4556	86.4356	21.1357	65.3
chr8	95384187	95449180	-	RAD54B	0.374377	87.9494	25.9844	61.9649	89.1107	24.6701	64.4406
chr8	97154557	97173020	-	GDF6	0.154849	30.9246	9.05469	21.8699	27.8091	9.42928	18.3798
chr8	99076749	99105838	+	C8orf47	0.371237	80.8726	18.7828	62.0899	82.459	17.9296	64.5294
chr8	99129520	99172069	+	POP1	0.613583	82.2438	28.3779	53.8659	81.2117	25.6645	55.5472
chr8	104384660	104395232	+	CTHRC1	0.449897	82.4897	29.5376	52.9522	85.7639	26.9365	58.8274
chr8	108261709	108510254	-	ANGPT1	0.132738	85.7942	24.1294	61.6649	86.4275	23.8354	62.5921
chr8	121137351	121384273	+	COL14A1	0.178065	84.9889	17.5673	67.4216	87.0064	17.9835	69.0228
chr8	121457665	121535875	+	MTBP	0.186824	87.473	17.1166	70.3563	90.9317	17.0978	73.8339
chr8	124657914	124665190	-	KLHL38	0.31375	90.2667	28.9003	61.3664	89.5674	28.8889	60.6785
chr8	125985538	125991630	+	ZNF572	0.702586	66.6667	18.0046	48.6621	69.6466	19.273	50.3735
chr8	130760441	130799134	-	GSDMC	0.210699	88.807	15.5654	73.2416	89.3314	13.3049	76.0265
chr8	133073732	133117512	-	HHLA1	0.28035	88.9292	22.1849	66.7443	88.1727	19.6755	68.4972
chr8	133722191	133772914	-	TMEM71	0.273358	88.0648	21.0692	66.9956	86.2704	21.7217	64.5487
chr8	133879204	134147143	+	TG	0.136145	86.0466	30.3647	55.6819	86.2924	29.635	56.6573
chr8	139600477	139926236	-	COL22A1	0.180778	83.7194	24.1674	59.5519	83.7615	24.6029	59.1586
chr8	144648362	144654928	-	C8orf73	0.176997	40.7806	19.5339	21.2468	42.279	21.4782	20.8008
chr8	145736666	145743210	-	RECQL4	0.449545	59.6398	20.4625	39.1773	65.3962	24.0958	41.3004
chr9	3824127	4152183	-	GLIS3	0.689949	85.126	26.682	58.444	84.8251	26.0712	58.7539
chr9	14734663	14910993	-	FREM1	0.285256	86.3178	21.7139	64.604	86.7975	20.8945	65.903
chr9	17135037	17302049	+	CNTLN	0.729432	89.8285	19.6648	70.1637	90.404	18.4816	71.9224
chr9	19408924	19452500	+	ACER2	0.807037	88.4605	23.5427	64.9178	84.6366	21.4626	63.174
chr9	32783496	32789199	+	TMEM215	0.213157	50.5769	11.0429	39.534	50.495	12.5	37.995
chr9	35659340	35665278	-	C9orf100	0.458744	58.1673	20.8401	37.3273	62.6126	24.2208	38.3918
chr9	37887593	37904350	-	SLC25A51	0.46706	71.0118	27.5351	43.4767	74.28	25.7368	48.5432
chr9	38571360	38620360	-	ANKRD18A	0.459599	78.7531	23.235	55.5181	82.1292	23.3163	58.8129
chr9	67926760	67969840	+	ANKRD20A1	0.49167	72.4719	18.4578	54.0142	69.7826	20.0409	49.7417
chr9	72658496	72841888	+	MAMDC2	0.795215	85.4211	24.4035	61.0175	84.852	23.9446	60.9074
chr9	77337410	77502263	-	TRPM6	0.409501	85.272	23.2516	62.0203	86.5238	22.7461	63.7777
chr9	90744219	90749900	-	FAM75C2	0.305992	82.5806	14.7826	67.798	84.2444	16.7098	67.5345
chr9	91605777	91611057	+	C9orf47	0.118545	42.2764	11.9198	30.3567	36.5964	15.745	20.8514
chr9	94484877	94712444	-	ROR2	0.7019	84.1067	22.1793	61.9274	83.7825	22.3881	61.3945
chr9	95087740	95377437	+	CENPP	0.839291	88.2152	21.3574	66.8579	88.9179	21.2509	67.667
chr9	95146248	95166937	-	OGN	0.375109	92.0045	21.5769	70.4276	91.3467	18.8699	72.4769
chr9	95176526	95186836	-	OMD	0.452728	94.4363	24.853	69.5833	93.3333	23.2143	70.119
chr9	97021577	97065291	+	ZNF169	0.161816	88.8781	24.3742	64.5039	84.9081	23.8888	61.0194
chr9	99148224	99180669	-	ZNF367	0.619728	80.1136	22.385	57.7286	81.1353	21.1358	59.9995
chr9	101706137	101833068	+	COL15A1	0.545626	81.2195	24.9555	56.264	80.6791	23.5772	57.1019
chr9	103340335	103350173	+	MURC	0.217961	85.9667	34.3413	51.6255	84.0782	31.36	52.7182
chr9	104182841	104198062	-	ALDOB	0.711564	90.375	25.4188	64.9562	88.1481	24.2063	63.9418
chr9	113127528	113342160	-	SVEP1	0.372559	83.4632	23.2557	60.2074	84.1243	23.9238	60.2005
chr9	115804173	115818996	-	ZFP37	0.836363	66.4634	17.4986	48.9648	80.6122	18.9208	61.6914
chr9	116111811	116133513	+	BSPRY	0.733328	73.8511	22.3604	51.4907	75.9749	25.2103	50.7646
chr9	116173021	116191879	+	C9orf43	0.548278	74.8364	17.0577	57.7787	68.3965	17.9789	50.4176
chr9	117663424	117692875	-	TNFSF8	0.754152	87.2727	21.7881	65.4846	84.4994	25.0515	59.4479
chr9	117781853	117880536	-	TNC	0.20061	86.0635	27.3508	58.7126	84.9117	27.0734	57.8383
chr9	118916070	119164600	+	PAPPA	0.104384	83.2734	23.1738	60.0996	82.1991	23.9737	58.2254
chr9	123714613	123812554	-	C5	0.525016	90.6569	23.3604	67.2965	90.6581	23.6304	67.0277
chr9	127539436	127577159	+	OLFML2A	0.702157	79.7756	26.9376	52.838	84.9799	27.8686	57.1112
chr9	130186652	130207651	+	ZNF79	0.548278	80.3844	25.0671	55.3174	86.9012	28.1428	58.7584
chr9	131464801	131483199	+	PKN3	0.339981	81.3163	26.0978	55.2184	84.0483	26.0955	57.9528
chr9	132427919	132484951	+	PRRX2	0.433623	78.7141	24.5747	54.1395	78.9796	24.6216	54.358
chr9	133539980	133558384	+	PRDM12	0.461812	57.0377	17.7132	39.3245	46.2042	13.9355	32.2688
chr9	133777824	133814239	-	FIBCD1	0.353342	71.7808	29.49	42.2908	78.8023	27.8096	50.9928
chr9	135854097	135867084	+	GFI1B	0.638998	75.228	19.026	56.202	79.5165	19.6456	59.8708
chr9	135937364	135947248	+	CEL	0.724099	92.7835	25.2017	67.5818	92.5546	28.0618	64.4928
chr9	136130562	136150630	-	ABO	0.364188	80.983	19.7642	61.2189	80.5985	17.6912	62.9073
chr9	137533651	137736688	+	COL5A1	0.409113	84.5648	23.5611	61.0037	84.0704	24.0789	59.9915
chr9	140172279	140177093	+	TOR4A	0.56566	38.2959	11.2903	27.0056	48.8139	10.9234	37.8905
chrX	3226608	3264684	-	MXRA5	0.117432	74.0964	9.4658	64.6306	71.9166	10.3136	61.603
chrX	11161516	11683821	-	ARHGAP6	0.449721	70.4494	14.0556	56.3938	70.3597	13.7336	56.6261
chrX	12924738	12941288	+	TLR8	0.272969	81.3464	12.1613	69.1851	78.7556	10.3848	68.3708
chrX	17653412	17754113	+	NHS	0.852374	69.6717	17.226	52.4457	71.8593	16.4025	55.4568
chrX	18257432	18372844	-	SCML2	0.364997	77.5073	15.9355	61.5718	79.0588	15.4839	63.5749
chrX	19007424	19140755	-	GPR64	0.235537	76.9436	14.8234	62.1202	79.8777	15.3183	64.5594
chrX	19378175	19533379	-	MAP3K15	0.745199	79.1267	12.6717	66.4551	78.6505	12.8164	65.8341
chrX	21673608	21676448	-	KLHL34	0.810447	63.9657	12.8192	51.1465	63.8796	14.4778	49.4018
chrX	22050920	22266478	+	PHEX	0.201125	76.7908	14.1927	62.5981	75.7576	13.7014	62.0562
chrX	24712063	25015102	+	POLA1	0.843876	75.9779	17.5872	58.3906	76.081	17.6294	58.4516
chrX	37430821	37536750	+	LANCL3	0.516533	72.3172	15.9622	56.3551	73.7423	15.5065	58.2358
chrX	38211735	38280703	+	OTC	0.349373	74.9202	15.9921	58.9281	75.7482	15.2258	60.5225
chrX	46458685	46618607	-	SLC9A7	0.802535	73.1054	18.3805	54.7249	73.596	17.4029	56.193
chrX	47483611	47489369	-	CFP	0.644726	76.3514	18.125	58.2264	77.0065	17.8454	59.1611
chrX	47696300	47781655	+	ZNF81	0.512524	67.1544	15.478	51.6763	69.0402	16.138	52.9023
chrX	47917566	47930508	-	ZNF630	0.809308	77.8689	16.4196	61.4492	79.1583	17.5848	61.5735
chrX	49028183	49031468	+	PLP2	0.548539	62.1901	10.8761	51.3139	63.9269	12.709	51.2179
chrX	49031905	49042776	-	PRICKLE3	0.578309	75.9464	19.696	56.2504	75.978	19.0054	56.9727
chrX	49061522	49089833	-	CACNA1F	0.662487	72.8819	14.2075	58.6745	71.9031	13.2818	58.6214
chrX	52976463	52985629	-	FAM156B	0.676564	72.7273	0	72.7273	100	7.69231	92.3077
chrX	53449889	53458057	+	RIBC1	0.295237	77.89	21.0296	56.8604	78.1659	21.9934	56.1725
chrX	54219255	54384438	-	WNK3	0.810733	79.7165	16.7476	62.9689	81.0652	15.4427	65.6224
chrX	54556643	54593720	+	GNL3L	0.671198	77.2005	18.2506	58.9498	78.7833	16.9144	61.869
chrX	56258869	56314322	+	KLF8	0.741245	69.0371	14.8425	54.1946	69.1469	14.1614	54.9855
chrX	57931863	57937067	-	ZXDA	0.774005	53.4247	13.0552	40.3695	44.6565	14.9131	29.7434
chrX	62567106	62571218	-	SPIN4	0.559745	41.1449	8.23627	32.9086	43.8735	12.9082	30.9653
chrX	65815481	65835872	-	EDA2R	0.167273	65.7895	10.5997	55.1898	65.9198	9.13337	56.7864
chrX	66788682	66950461	+	AR	0.212802	68.6804	14.6202	54.0603	70.4896	14.2358	56.2538
chrX	70327253	70331481	-	IL2RG	0.737715	75.9124	15.5385	60.3739	67.9856	18.3951	49.5905
chrX	70521627	70525204	+	ITGB1BP2	0.465925	76.6497	18.6667	57.9831	59.3607	18.1633	41.1975
chrX	71130937	71363424	+	NHSL2	0.782243	71.3422	17.9963	53.3459	72.0527	18.1399	53.9128
chrX	77166193	77305892	+	ATP7A	0.744746	76.6586	15.6024	61.0562	76.3858	15.5853	60.8005
chrX	77528129	77583087	-	CYSLTR1	0.374377	70.0724	9.91525	60.1572	69.8854	9.68048	60.205
chrX	79924986	80065233	-	BRWD3	0.719666	76.3489	16.9714	59.3775	76.8602	17.2079	59.6523
chrX	83572881	83757487	-	HDX	0.831796	68.693	14.9776	53.7154	68.3556	14.5763	53.7793
chrX	84347291	84363974	-	SATL1	0.79661	69.174	13.4409	55.7332	74.2657	14.8682	59.3975
chrX	99929488	99987135	-	SYTL4	0.584774	73.6023	14.0333	59.569	70.136	12.8952	57.2408
chrX	100523240	100548059	-	TAF7L	0.72807	71.4967	12.5462	58.9505	70.7935	12.6969	58.0966
chrX	103494718	103499599	-	ESX1	0.723341	42.0261	6.45161	35.5745	49.1706	6.04801	43.1226
chrX	107975726	107979607	-	IRS4	0.296531	28.2318	4.09956	24.1322	42.5901	4.22993	38.3602
chrX	109437413	109561380	-	AMMECR1	0.635704	71.6408	19.7331	51.9077	71.9145	19.6599	52.2546
chrX	109662284	109699562	+	RGAG1	0.424193	65.0617	18.7654	46.2963	65.0193	17.1208	47.8986
chrX	111873878	111923375	-	LHFPL1	0.652031	72.2718	15.2699	57.0019	68.8179	14.9875	53.8304
chrX	114238537	114252207	-	IL13RA2	0.836363	70.9742	13.2373	57.7369	70.7521	15.279	55.4731
chrX	115567746	115592625	+	SLC6A14	0.252155	69.6682	12.0501	57.6182	63.4673	11.4402	52.027
chrX	117629871	117820123	+	DOCK11	0.606798	75.6059	15.9013	59.7045	76.133	14.9376	61.1954
chrX	129198894	129244475	-	ELF4	0.137168	76.8946	16.1297	60.7649	76.5464	16.416	60.1304
chrX	129336672	129402922	-	ZNF280C	0.857918	75.8137	17.3631	58.4506	76.4677	15.9439	60.5238
chrX	130192215	130223857	+	ARHGAP36	0.556676	44.8196	8.97633	35.8433	46.7061	10.3476	36.3586
chrX	131157635	131209971	+	MST4	0.343328	66.7616	13.0501	53.7116	69.2479	13.1461	56.1018
chrX	131503342	131547636	-	MBNL3	0.35114	73.1816	18.7848	54.3968	71.5404	18.2807	53.2596
chrX	135298973	135338641	-	MAP7D3	0.251549	70.2102	13.6936	56.5166	74.826	15.4168	59.4092
chrX	139585151	139587225	-	SOX3	0.554887	32.81	1.01597	31.7941	37.3512	1.60237	35.7488
chrX	150866778	150870063	+	PRRG3	0.700022	88.9423	22.3932	66.5491	78.628	15	63.628
chrX	151121595	151143151	-	GABRE	0.181692	68.6322	10.7299	57.9023	67.921	12.3783	55.5427
chrX	153046455	153051187	+	SRPK3	0.857127	75.0371	23.7175	51.3197	73.9806	24.8555	49.1251
chrX	153533408	153558713	+	TKTL1	0.216975	77.0888	16.05	61.0387	79.2596	16.1772	63.0823
chrX	153903526	153979348	-	GAB3	0.242128	67.3817	13.676	53.7057	70.0253	13.6605	56.3649
chrX	154292308	154299547	-	MTCP1	0.741199	55.4204	12.2174	43.2029	59.9784	11.4868	48.4916
chrY	4924130	4973485	+	PCDH11Y	0.25416	74.359	16.1765	58.1825	75	21.4286	53.5714
chrY	16635384	16955848	+	NLGN4Y	0.213276	76.1905	10	66.1905	55.3846	23.6842	31.7004

## Sheet: lev2
Chr	Start(0-first)	End(1-first)	Strand	Gene	RPKM	Sens.modC%	Sens.hmC%	Sens.mC%	Antis.modC%	Antis.hmC%	Antis.mC%
chr10	92827	95178	-	TUBB8	1.14777	92.1376	16.4516	75.686	93.9474	12.8472	81.1001
chr10	5042102	5046206	-	AKR1C2	1.47082	82.8897	21.8861	61.0036	84.3049	20.3863	63.9187
chr10	5994333	6020150	-	IL15RA	1.10163	73.0078	19.5684	53.4394	78.742	20.113	58.629
chr10	13480483	13544976	-	BEND7	1.67273	87.8711	22.3475	65.5235	86.8784	22.0372	64.8411
chr10	14920781	14946304	+	SUV39H2	1.7251	75.4234	25.6419	49.7815	76.1166	25.7734	50.3433
chr10	14948870	14996094	-	DCLRE1C	1.10505	86.1654	23.8048	62.3606	88.2635	24.8934	63.3701
chr10	15559087	15761770	-	ITGA8	1.05873	87.0046	22.3804	64.6243	85.6592	22.089	63.5702
chr10	17851361	17953178	+	MRC1	1.11278	86.193	21.473	64.72	84.8289	21.0275	63.8014
chr10	18948312	18966940	+	ARL5B	1.1223	66.2604	25.3743	40.886	74.0513	29.3391	44.7122
chr10	25270916	25305030	-	ENKUR	1.21396	83.9478	28.8003	55.1475	82.8473	30.3305	52.5167
chr10	27443752	27475848	+	MASTL	1.42941	78.477	16.6482	61.8288	74.5721	17.1297	57.4424
chr10	34601187	35104253	-	PARD3	1.14835	87.5748	30.6664	56.9084	87.1205	29.9129	57.2076
chr10	44101854	44113352	+	ZNF485	1.11084	84.2276	18.5541	65.6736	71.2841	18.2161	53.068
chr10	45869623	45941567	+	ALOX5	1.43258	76.9271	22.7207	54.2064	80.5989	24.0845	56.5144
chr10	46111038	46168251	-	ZFAND4	1.39664	87.0449	25.0988	61.9462	90.2185	24.5084	65.71
chr10	46321049	46342921	-	AGAP4	1.1835	90.9302	18.4591	72.4712	92.2297	22.4525	69.7772
chr10	50664490	50747147	-	ERCC6	1.47838	85.1537	29.9634	55.1903	86.8116	29.9986	56.813
chr10	50723150	50732359	-	PGBD3	1.5024	85.4227	32.4266	52.9961	81.59	33.124	48.4659
chr10	51224687	51246535	-	AGAP8	0.951104	88.2979	26.1614	62.1365	95.9459	23.7681	72.1778
chr10	52499707	52514569	+	ASAH2B	0.910471	57.1106	17.9667	39.1439	50.5319	16.4733	34.0586
chr10	55580859	56561051	-	PCDH15	0.98348	87.0963	21.9638	65.1325	87.2374	22.0732	65.1642
chr10	59951277	60027694	-	IPMK	1.2197	83.5808	26.5326	57.0482	82.6375	27.046	55.5915
chr10	61410521	61469649	-	SLC16A9	1.72582	83.8369	23.2377	60.5991	84.1536	22.7728	61.3808
chr10	67679724	69455949	-	CTNNA3	1.06296	86.2655	23.3706	62.8949	86.288	22.7103	63.5778
chr10	70044837	70092684	-	PBLD	1.77941	70.478	21.1359	49.342	68.3126	19.3787	48.9338
chr10	70242089	70287280	-	SLC25A16	1.01664	91.0159	25.9799	65.0361	91.0018	23.9531	67.0487
chr10	71163957	71176674	-	TACR2	0.952678	66.2669	28.17	38.0969	59.4241	27.5362	31.8879
chr10	71897732	71906496	-	TYSND1	1.21077	55.8716	25.6727	30.1989	47.1008	20.7556	26.3452
chr10	73156690	73377362	+	CDH23	1.28633	86.1078	28.8696	57.2381	85.8351	28.1601	57.6751
chr10	73724119	73773322	+	CHST3	1.7317	62.2238	29.2811	32.9427	65.2638	31.2543	34.0095
chr10	75183336	75193319	-	MSS51	0.946022	92.0312	27.4875	64.5438	92.5587	24.753	67.8057
chr10	75391369	75401515	-	MYOZ1	1.45399	91.0204	22.4536	68.5668	91.7785	23.526	68.2525
chr10	81697495	81708861	-	SFTPD	1.77188	88.5299	23.2528	65.2771	89.7239	21.3105	68.4134
chr10	81892257	81904784	+	PLAC9	1.66546	59.3013	19.1267	40.1746	69.3436	23.4632	45.8804
chr10	89117476	89130452	+	FAM22D	1.45334	90.5488	30.5684	59.9804	91.048	26.7287	64.3193
chr10	90043858	90343082	-	RNLS	1.05581	88.2599	24.2821	63.9777	87.4354	24.0396	63.3958
chr10	90750287	90775542	+	FAS	1.08734	68.3299	23.3201	45.0098	59.7332	22.9774	36.7557
chr10	92500575	92617671	-	HTR7	1.57649	83.7148	18.6762	65.0386	83.2366	18.2408	64.9958
chr10	95848829	96088148	+	PLCE1	1.36799	86.2035	26.621	59.5826	85.8359	26.6916	59.1442
chr10	96796528	96829254	-	CYP2C8	1.42149	90.8531	14.6287	76.2245	86.4787	17.174	69.3046
chr10	97803158	97820625	+	CCNJ	0.977651	49.2687	22.1216	27.1471	60.6213	26.7877	33.8337
chr10	97889471	97923517	+	ZNF518A	1.31786	75.3828	20.2623	55.1205	75.1883	22.0598	53.1285
chr10	97951454	98031333	-	BLNK	1.25843	87.0834	21.7005	65.3829	87.7754	19.7989	67.9764
chr10	98124362	98273683	-	TLL2	1.44109	78.7191	24.4694	54.2498	82.2757	25.2093	57.0664
chr10	98592711	98724198	+	LCOR	1.32917	83.2898	41.7513	41.5385	85.0729	39.6884	45.3845
chr10	99079021	99081672	+	FRAT1	1.08528	7.33788	4.57912	2.75876	7.19603	2.48007	4.71596
chr10	99473464	99477909	+	MARVELD1	1.77052	33.6434	18.1741	15.4693	28.5203	19.6829	8.8374
chr10	100143321	100174978	-	PYROXD2	1.38122	87.3032	26.9701	60.3332	88.6926	26.3045	62.3881
chr10	101635333	101769676	-	DNMBP	1.16536	87.0987	28.0018	59.0969	86.7131	27.9398	58.7732
chr10	102732285	102745373	+	SEMA4G	1.82465	89.1983	33.9373	55.261	88.5797	34.7196	53.86
chr10	102820998	102825351	+	KAZALD1	1.83108	36.9565	15.2729	21.6836	36.019	18.4407	17.5783
chr10	104154228	104162281	+	NFKB2	1.3189	39.3844	17.7694	21.6149	38.3275	13.2243	25.1032
chr10	105127723	105148822	+	TAF5	1.05163	76.4825	26.2487	50.2337	77.9493	23.8498	54.0995
chr10	106071898	106093663	-	ITPRIP	1.18291	79.1236	30.6645	48.4591	77.4106	30.3567	47.0539
chr10	115439425	115490664	+	CASP7	1.41903	84.2888	22.6154	61.6734	83.1185	22.9515	60.167
chr10	118423206	118429481	-	C10orf82	1.14057	76.4356	29.9834	46.4523	79.4063	29.3529	50.0535
chr10	118956999	118969810	+	KCNK18	0.996394	88.0117	20.2778	67.7339	87.9292	19.9752	67.954
chr10	120789227	120793854	+	NANOS1	1.49233	33.5065	24.1713	9.33522	27.5081	18.0292	9.47885
chr11	289137	295688	+	ATHL1	1.40775	80.6519	23.8541	56.7978	82.2139	26.0638	56.1501
chr11	3686816	3692614	-	CHRNA10	0.879844	93.1601	28.7775	64.3826	95.1185	26.7956	68.323
chr11	5641173	5665625	+	TRIM34	1.80006	90.6898	18.9659	71.724	90.4935	18.6403	71.8532
chr11	5684424	5706339	-	TRIM5	1.13439	88.4569	19.2024	69.2546	89.1148	18.9498	70.1649
chr11	5710816	5732093	+	TRIM22	1.66466	88.006	20.8739	67.1321	88.0587	21.6209	66.4378
chr11	6518525	6542097	+	DNHD1	1.24588	87.7451	27.4188	60.3263	87.1444	25.9628	61.1815
chr11	8413417	8615503	-	STK33	1.2754	89.9123	21.381	68.5313	87.8687	22.1388	65.73
chr11	8633583	8680383	-	TRIM66	1.29798	89.2477	22.0569	67.1909	88.9226	21.9446	66.978
chr11	9041046	9113150	-	SCUBE2	1.26465	84.033	28.4458	55.5872	82.8692	28.5653	54.3039
chr11	14299465	14380073	-	RRAS2	1.46293	83.2542	34.941	48.3132	85.1596	32.5094	52.6502
chr11	14665268	14893604	+	PDE3B	1.60599	87.5895	23.791	63.7985	87.4072	24.0453	63.3619
chr11	15987994	16430430	-	SOX6	1.55781	85.9486	33.0608	52.8878	86.4132	33.644	52.7693
chr11	16809206	17035963	-	PLEKHA7	0.95505	82.8718	27.0588	55.8129	81.8195	26.4519	55.3677
chr11	18142501	18160027	+	MRGPRX3	1.73319	82.9006	12.0545	70.8462	84.0386	11.9483	72.0903
chr11	18627947	18656020	-	SPTY2D1	1.70064	76.7169	29.8877	46.8292	81.3179	30.1225	51.1954
chr11	34172533	34379555	-	ABTB2	1.6377	81.6746	32.8231	48.8515	81.7533	32.4334	49.3199
chr11	36505316	36531863	-	TRAF6	1.6461	68.9492	27.221	41.7282	62.1299	22.5059	39.624
chr11	47376408	47400127	-	SPI1	1.61748	81.8341	23.8196	58.0145	78.63	24.5586	54.0714
chr11	47799669	47870057	-	NUP160	1.28274	87.6379	27.28	60.358	86.1401	25.9236	60.2165
chr11	55029657	55038595	+	TRIM48	1.17994	63.785	9.54447	54.2406	60.5263	8.06658	52.4597
chr11	57174426	57194523	-	SLC43A3	1.72281	78.1805	26.5119	51.6686	84.6201	27.8254	56.7947
chr11	57252003	57283192	-	SLC43A1	1.12606	68	27.6458	40.3542	70.255	24.1261	46.1289
chr11	58390145	58393205	+	CNTF	1.20254	93.9535	34.2155	59.738	94.8718	35.786	59.0858
chr11	58975982	58980494	-	MPEG1	1.14397	80.9677	25.8182	55.1496	81.4493	24.532	56.9173
chr11	59939079	59952139	-	MS4A6A	0.949012	83.9895	15.973	68.0165	82.3315	17.1279	65.2036
chr11	60739112	60787848	+	CD6	1.08672	81.6663	25.2699	56.3964	81.6998	23.9865	57.7133
chr11	61248584	61258400	+	PPP1R32	1.10799	83.5821	24.497	59.0851	80.2139	25.0668	55.1471
chr11	62432778	62434923	+	METTL12	1.66546	20.7207	11.2975	9.42318	14.0385	11.5261	2.51231
chr11	62518434	62521656	-	ZBTB3	1.53958	55.5294	21.7949	33.7345	75.3479	25.6881	49.6598
chr11	63137260	63177712	+	SLC22A9	1.23639	85.2718	16.1727	69.0991	84.6535	15.4208	69.2327
chr11	63974151	63991363	+	FERMT3	0.895592	82.0453	29.8139	52.2314	87.2291	28.0725	59.1567
chr11	64067862	64072239	+	C11orf20	1.50633	35.8779	20.5243	15.3536	36.9928	22.557	14.4358
chr11	64107689	64125006	+	CCDC88B	1.40004	78.2995	27.7916	50.5079	77.4194	26.0983	51.321
chr11	64755416	64764517	-	BATF2	1.61181	82.9971	25.2111	57.7861	80.6792	23.7476	56.9316
chr11	65122281	65125082	+	TIGD3	0.871845	51.782	26.0793	25.7027	36.4035	17.6434	18.7601
chr11	65541368	65548062	-	AP5B1	0.872506	82.7586	36.0432	46.7154	66.8514	27.5934	39.2581
chr11	65647283	65651212	+	CTSW	0.867246	87.395	25.9783	61.4167	91.5212	33.2967	58.2245
chr11	66081957	66084515	-	CD248	1.78701	80.6452	30.6213	50.0239	78.8961	31.9347	46.9614
chr11	66824288	66839488	+	RHOD	1.00073	81.9162	24.8609	57.0552	77.3922	25.1529	52.2393
chr11	67777789	67796743	+	ALDH3B1	1.58791	81.9219	27.1081	54.8138	84.3952	28.8114	55.5839
chr11	68771861	68780850	-	MRGPRF	0.997258	74.2222	22.5306	51.6916	77.832	24.1494	53.6826
chr11	69931515	70035652	+	ANO1	0.959829	86.1601	21.924	64.2362	85.6905	22.0068	63.6837
chr11	72975569	73008850	+	P2RY6	1.25637	81.3043	26.4562	54.8482	84.2661	27.2884	56.9777
chr11	74165885	74178600	-	KCNE3	0.937162	77.3859	20.7727	56.6131	77.6824	23.9462	53.7362
chr11	74303649	74354105	+	POLD3	1.83885	83.4137	25.1375	58.2762	84.9827	24.9593	60.0235
chr11	74459912	74553458	+	RNF169	1.83488	84.2339	35.7086	48.5253	84.928	34.3208	50.6072
chr11	76493356	76509198	+	TSKU	1.05581	56.5594	27.3658	29.1936	54.9589	23.3702	31.5887
chr11	76839309	76896041	+	MYO7A	1.72492	82.9043	27.5168	55.3876	85.5203	27.3379	58.1823
chr11	88026759	88070941	-	CTSC	1.40506	84.1618	25.6031	58.5587	77.8549	25.3016	52.5534
chr11	89392464	89431886	+	FOLH1B	0.866593	87.345	22.3676	64.9774	87.4822	22.3846	65.0976
chr11	89644639	89650878	-	LOC399939	1.56151	100	12.8205	87.1795	100	28.5714	71.4286
chr11	89867817	89925779	+	NAALAD2	0.900215	83.3956	21.8877	61.5079	85.9586	21.1807	64.7778
chr11	93211638	93276546	-	C11orf75	1.17552	79.4841	26.639	52.8451	81.0065	28.7666	52.2399
chr11	94150468	94227040	-	MRE11A	1.11927	86.5158	20.6656	65.8502	85.5439	22.1197	63.4242
chr11	95502105	95522954	-	FAM76B	1.45381	76.3194	29.2961	47.0233	69.7617	26.4466	43.3151
chr11	95711439	96076344	-	MAML2	1.59014	80.6585	36.3093	44.3491	81.7384	35.8787	45.8597
chr11	98891705	100229616	+	CNTN5	1.38512	87.3144	21.1367	66.1778	87.0986	21.0356	66.063
chr11	100558406	100861656	+	ARHGAP42	1.2109	86.0729	30.0146	56.0583	86.4568	28.6913	57.7656
chr11	101322294	101454659	-	TRPC6	0.873357	81.4939	19.3278	62.166	82.0014	18.8721	63.1293
chr11	102188180	102210135	+	BIRC3	0.9213	83.1754	22.3866	60.7887	86.913	22.6791	64.2339
chr11	102980159	103350591	+	DYNC2H1	1.43034	89.6061	23.3299	66.2763	88.6602	22.8151	65.8451
chr11	103777913	104035027	-	PDGFD	1.0123	86.5645	22.0376	64.5268	86.5239	22.6077	63.9161
chr11	107661716	107729914	-	SLC35F2	1.80722	85.1525	23.8547	61.2978	84.0599	23.0214	61.0385
chr11	107799276	107834208	+	RAB39A	1.24752	86.4313	22.9424	63.4889	77.5184	20.6602	56.8582
chr11	108253726	108338258	-	C11orf65	1.67111	88.3473	17.1217	71.2255	86.7859	16.4895	70.2965
chr11	111169975	111179353	+	C11orf93	1.22083	54.5068	24.3119	30.1949	69.5473	26.3521	43.1952
chr11	111744779	111750181	-	FDXACB1	1.18075	41.0224	16.2037	24.8187	48.5084	16.7855	31.7229
chr11	111934733	111944895	-	PIH1D2	1.3788	77.6428	19.4334	58.2093	79.4681	21.4975	57.9706
chr11	112047088	112089649	+	BCO2	1.18034	88.521	22.2981	66.2228	88.4214	21.6166	66.8048
chr11	113668596	113746256	-	USP28	1.23959	82.9519	26.5953	56.3566	87.7055	26.9263	60.7793
chr11	118827007	118829269	+	UPK2	1.21524	56.5657	16.6154	39.9503	63.1922	17.5468	45.6453
chr11	119209651	119217383	-	MFRP	0.879171	47.2023	15.5713	31.631	50.1564	22.6709	27.4855
chr11	123594996	123612363	-	ZNF202	1.84474	83.2085	22.4596	60.7489	75.7437	21.925	53.8187
chr11	124617369	124622109	-	VSIG2	1.51692	46.1916	14.6968	31.4948	44.335	16.6113	27.7237
chr11	124636393	124670299	-	MSANTD2	1.02206	80.1205	31.3695	48.751	79.6507	25.6552	53.9955
chr11	124966398	124973205	-	TMEM218	1.28282	88.9474	24.2857	64.6617	91.2886	23.7719	67.5166
chr11	133785184	133826880	-	IGSF9B	0.944727	67.3172	23.0244	44.2929	65.8698	21.6424	44.2275
chr11	134022336	134094426	-	NCAPD3	1.11811	86.7617	23.989	62.7726	85.7441	21.5697	64.1744
chr11	134146274	134189458	+	GLB1L3	1.36124	83.0662	20.4663	62.5999	83.5515	20.0928	63.4587
chr12	368154	372039	-	SLC6A13	1.29249	84.0149	27.7126	56.3023	81.8815	27.0968	54.7848
chr12	389222	498620	-	KDM5A	1.75254	87.0905	32.6035	54.487	86.9281	31.8523	55.0758
chr12	510740	551806	+	CCDC77	1.68815	79.5809	18.449	61.1319	87.1883	20.5113	66.677
chr12	1738411	1756378	+	WNT5B	1.53377	72.2377	25.822	46.4157	75.4795	28.4668	47.0128
chr12	6949374	6956557	+	GNB3	1.79538	83.7971	25.7463	58.0508	90.7709	22.7612	68.0097
chr12	7966396	8025495	-	SLC2A14	1.31075	86.2254	17.6303	68.5952	85.3528	18.6379	66.7149
chr12	8210918	8218955	-	C3AR1	1.7393	87.2762	17.8835	69.3926	87.9663	20.3694	67.5969
chr12	8276227	8291203	+	CLEC4A	0.971169	85.5442	20.4025	65.1417	88.1857	20.7421	67.4435
chr12	9142220	9163340	+	KLRG1	0.951104	92.4433	20.4124	72.0309	94.2308	19.0269	75.2038
chr12	9822308	9852151	+	CLEC2D	1.75332	90.9402	20.5686	70.3716	88.9276	20.5162	68.4113
chr12	9905081	9913497	-	CD69	1.02998	86.5942	21.7492	64.845	89.1847	20.1012	69.0835
chr12	10331556	10344403	+	C12orf59	1.64405	77.5034	20.3309	57.1725	74.2722	20.0924	54.1798
chr12	10460416	10469850	+	KLRD1	1.45445	91.9877	19.6483	72.3394	91.3253	19.0984	72.2269
chr12	10756363	10766208	-	MAGOHB	1.3276	55.3757	15.396	39.9797	73	22	51
chr12	11802787	12048325	+	ETV6	1.53727	79.759	37.5584	42.2006	79.1786	36.3656	42.8131
chr12	13349601	13369708	+	EMP1	1.43649	78.5077	28.6927	49.8149	79.0683	28.0985	50.9698
chr12	13714409	14133022	-	GRIN2B	1.16226	78.7678	25.3308	53.437	79.016	24.9054	54.1106
chr12	14956505	14976791	+	C12orf60	1.51559	77.3709	20.4393	56.9316	76.1702	21.3944	54.7758
chr12	31079837	31149537	+	TSPAN11	1.03455	87.2517	28.3062	58.9454	88.0914	29.1204	58.971
chr12	31433519	31479159	-	FAM60A	1.28688	72.9368	16.4908	56.4459	71.3505	18.8626	52.4878
chr12	31812120	31822016	+	METTL20	1.31795	65.0645	22.582	42.4825	81.2183	28.4791	52.7392
chr12	32943679	33049780	-	PKP2	1.16665	86.0085	19.625	66.3835	84.7739	19.6817	65.0923
chr12	38710556	38723528	+	ALG10B	1.08343	70.4867	24.4143	46.0724	67.5963	21.7252	45.871
chr12	42475647	42538673	-	GXYLT1	1.45598	83.0882	28.2622	54.826	84.0139	27.911	56.1028
chr12	44152746	44183346	+	IRAK4	0.936073	81.4243	22.6419	58.7824	81.1192	23.6719	57.4473
chr12	47469489	47473734	-	AMIGO2	1.34548	56.8873	16.2256	40.6617	59.5642	20.5714	38.9927
chr12	47610051	47630443	+	FAM113B	1.10075	90.1196	19.689	70.4306	91.4124	17.317	74.0954
chr12	48103517	48119355	-	ENDOU	0.979018	75.3425	25.6318	49.7107	80.9482	29.1714	51.7768
chr12	48436756	48499641	-	SENP1	1.33931	91.1566	23.9773	67.1793	87.0927	23.3178	63.7748
chr12	49297892	49315359	+	CCDC65	1.25637	80.2309	23.2633	56.9676	81.078	23.6386	57.4394
chr12	49372235	49376396	+	WNT1	1.00774	12.6425	7.03934	5.60315	13.0996	5.97288	7.12675
chr12	50366619	50370922	+	AQP6	1.30087	66.6023	30.7878	35.8145	75.1196	35.3066	39.8131
chr12	51157788	51214943	+	ATF1	1.60795	85.8731	29.0693	56.8038	85.8767	29.8329	56.0438
chr12	54892567	54936899	+	NCKAP1L	1.47203	86.6838	21.1388	65.545	87.1519	19.7204	67.4314
chr12	56114150	56118526	+	RDH5	1.6999	71.2297	36.0566	35.1731	72.1805	30.9966	41.1838
chr12	56211805	56214959	+	ORMDL2	1.69116	42.3077	14.3791	27.9286	51.2535	18.8873	32.3662
chr12	56360555	56366568	+	CDK2	1.81193	54.4732	16.1686	38.3046	50.8121	22.2006	28.6115
chr12	56810156	56843200	-	TIMELESS	1.0048	84.2445	17.0093	67.2351	84.2169	17.2401	66.9767
chr12	57125363	57146146	-	PRIM1	1.5647	74.0176	18.0711	55.9465	76.4678	17.2075	59.2603
chr12	57449425	57472574	-	TMEM194A	1.59454	74.7879	19.3169	55.4711	76.6627	22.1507	54.512
chr12	57866037	57873424	-	ARHGAP9	1.5409	37.2756	13.2202	24.0554	57.0352	18.0758	38.9594
chr12	58166382	58176324	+	METTL21B	1.00738	63.0952	18.026	45.0693	62.9358	19.9926	42.9432
chr12	60083125	60175408	+	SLC16A7	1.28765	89.7287	24.9736	64.7551	88.9488	25.0112	63.9376
chr12	64238540	64541613	+	SRGAP1	0.882647	87.2069	33.9507	53.2562	86.4701	33.8471	52.623
chr12	66741210	67072925	-	GRIP1	1.47835	86.1247	23.9493	62.1754	87.4497	23.8882	63.5615
chr12	69080730	69136473	+	NUP107	1.63989	89.0929	17.63	71.4629	90.16	18.8308	71.3291
chr12	71833812	71978621	+	LGR5	1.19879	82.9088	26.0411	56.8677	80.0246	26.2213	53.8033
chr12	72057676	72074428	+	THAP2	1.06999	60.3952	19.3709	41.0243	51.2848	21.4876	29.7972
chr12	79985744	80084790	-	PAWR	1.46268	84.8103	24.0842	60.7261	85.9626	23.6353	62.3272
chr12	86373036	87232681	-	MGAT4C	1.19011	86.9559	23.1582	63.7977	87.4683	22.3993	65.069
chr12	88536072	88593664	+	TMTC3	1.51783	84.1848	27.2507	56.9341	86.7858	27.6527	59.1331
chr12	91497231	91505542	-	LUM	1.08775	78.7746	20.5103	58.2643	77.0161	20.08	56.9361
chr12	93963597	93969978	+	SOCS2	1.82259	13.7119	4.86599	8.84592	11.2733	4.24613	7.02719
chr12	95414004	95467404	-	NR2C1	1.27305	86.6156	26.4544	60.1612	81.3542	25.4756	55.8787
chr12	96588206	96661606	+	ELK3	1.58372	75.7924	30.8672	44.9251	76.1952	30.7928	45.4024
chr12	97301000	97347469	+	NEDD1	1.73624	83.3969	24.9123	58.4845	79.7864	25.7181	54.0682
chr12	99007181	99038589	-	IKBIP	1.38544	84.9184	18.4975	66.4209	84.9153	18.1058	66.8094
chr12	102122425	102133250	-	SYCP3	1.01217	90.1099	30.5228	59.587	91.3313	30.037	61.2943
chr12	102467972	102512361	-	NUP37	0.937162	90.7928	24.3341	66.4587	92.8571	23.7109	69.1463
chr12	104382764	104443915	-	GLT8D2	1.81139	88.0384	22.3041	65.7343	86.3839	22.7829	63.601
chr12	111798454	111806925	-	FAM109A	1.81634	61.4035	24.6868	36.7167	61.2971	26.9338	34.3632
chr12	113587662	113597081	+	CCDC42B	1.52026	49.4364	25.2388	24.1976	67.8571	25.4483	42.4088
chr12	113736570	113772925	-	SLC24A6	1.53804	83.2999	29.0972	54.2027	83.5468	27.1892	56.3576
chr12	118501397	118541810	-	VSIG10	1.38017	89.6803	24.3293	65.3511	86.0202	23.1538	62.8664
chr12	121416548	121440314	+	HNF1A	1.59789	85.744	20.763	64.981	86.9606	21.297	65.6636
chr12	122089292	122107560	-	MORN3	0.981941	91.3338	25.2373	66.0966	89.8112	23.4698	66.3414
chr12	122356462	122441832	+	WDR66	1.06418	87.0758	24.1193	62.9566	87.7549	24.5204	63.2345
chr12	122956145	122985543	-	ZCCHC8	0.962927	79.0866	27.8403	51.2463	79.7231	24.264	55.459
chr12	123259055	123311927	+	CCDC62	0.918464	84.3227	24.612	59.7108	82.1429	24.605	57.5379
chr12	123640945	123706441	-	MPHOSPH9	0.952678	91.5376	28.1961	63.3415	91.262	25.0457	66.2162
chr12	124155659	124192950	+	TCTN2	1.37472	86.8213	21.5033	65.318	85.7546	20.2367	65.5179
chr12	124196864	124246301	+	ATP6V0A2	1.84485	85.5429	26.5133	59.0296	86.6964	26.1599	60.5365
chr12	124457761	124800570	+	ZNF664-FAM101A	1.43079	84.9931	27.7181	57.2749	85.1231	26.6728	58.4503
chr12	133179735	133187037	-	LOC100507055	1.30038	65.9985	21.3146	44.6839	68.8083	19.6465	49.1618
chr12	133707213	133736049	+	ZNF10	1.43301	86.723	18.0404	68.6826	82.5306	15.7961	66.7345
chr12	133757994	133783697	+	ZNF268	1.27609	85.4949	15.9163	69.5786	84.5426	15.3622	69.1804
chr13	20397623	20437776	-	ZMYM5	1.58469	82.9281	35.351	47.5771	82.2023	31.0979	51.1045
chr13	21547175	21635722	-	LATS2	1.0353	85.1913	25.5868	59.6045	85.9294	25.3317	60.5977
chr13	23755059	23899304	+	SGCG	1.38571	84.8315	18.3004	66.531	85.0648	17.6128	67.452
chr13	24153498	24250244	+	TNFRSF19	1.01776	78.6838	29.8107	48.8731	81.7306	29.8606	51.87
chr13	25456411	25497085	-	CENPJ	1.12189	83.9001	22.9336	60.9665	84.2793	23.351	60.9283
chr13	28120049	28194720	-	LNX2	1.07801	86.0579	27.6908	58.3671	87.1279	27.6417	59.4863
chr13	28712642	28869475	+	PAN3	1.73349	89.2194	32.2718	56.9476	89.3343	31.2506	58.0837
chr13	31480311	31499709	+	C13orf33	1.20179	75.062	21.531	53.5311	79.5172	24.195	55.3222
chr13	36801178	36871992	-	CCDC169	1.12716	84.782	20.4905	64.2915	82.7517	19.6505	63.1012
chr13	41363546	41386596	+	SLC25A15	1.71001	81.9502	24.5864	57.3638	84.7624	28.4258	56.3366
chr13	41506054	41593508	-	ELF1	1.6834	85.171	33.9544	51.2165	85.1402	35.7323	49.408
chr13	41790515	41837713	-	MTRF1	1.32341	88.7445	20.8896	67.8548	88.2421	20.767	67.4751
chr13	50025687	50069139	+	SETDB2	1.84547	90.7137	29.0009	61.7128	89.36	27.4194	61.9407
chr13	51286758	51417885	-	DLEU7	0.975284	85.6771	28.0243	57.6527	86.2255	27.9277	58.2978
chr13	52506805	52585630	-	ATP7B	0.910183	84.0862	26.4668	57.6193	87.3765	25.2993	62.0772
chr13	53277399	53313947	-	LECT1	1.49653	76.3177	23.2609	53.0568	79.5557	22.7997	56.7561
chr13	53602875	53626196	+	OLFM4	1.17632	85.0218	26.738	58.2838	85.0309	24.1993	60.8316
chr13	73302041	73330328	+	BORA	1.23172	85.543	29.0675	56.4755	91.0801	30.464	60.6162
chr13	95254103	95286899	+	GPR180	1.74663	79.4884	31.0794	48.409	85.4262	30.8699	54.5563
chr13	95748024	95953687	-	ABCC4	1.77264	87.6263	25.3973	62.229	87.4105	25.2441	62.1664
chr13	96453835	96705736	-	UGGT2	1.51211	90.5917	25.0726	65.5191	90.6907	24.6342	66.0566
chr13	99946788	99959749	-	GPR183	0.958497	84.4866	30.0869	54.3997	85.1043	32.8346	52.2697
chr13	100258918	100549388	+	CLYBL	0.896134	85.1182	25.1216	59.9966	85.8268	24.645	61.1818
chr13	110801309	110959496	-	COL4A1	1.23009	83.6332	27.4933	56.1399	82.4759	26.8063	55.6696
chr13	111175412	111214071	-	RAB20	1.12827	79.4187	27.5165	51.9022	81.3464	28.125	53.2214
chr13	112721912	112726020	+	SOX1	1.40072	9.88024	4.29	5.59024	10.3324	3.70995	6.62249
chr13	113760104	113774995	+	F7	1.49702	67.5349	18.6422	48.8927	61.9928	17.4538	44.539
chr13	114462215	114514899	+	FAM70B	1.09917	84.2048	19.4203	64.7845	81.8696	17.2532	64.6164
chr14	21152371	21168758	+	RNASE4	1.69116	72.9498	22.9448	50.005	70.8499	20.7324	50.1176
chr14	23242431	23289020	-	SLC7A7	0.896988	86.9083	19.2855	67.6228	85.7729	19.4439	66.329
chr14	23305792	23316803	+	MMP14	1.45553	67.1815	17.4312	49.7503	63.5201	14.8712	48.6489
chr14	23352431	23356889	+	REM2	0.915784	41.4258	22.8143	18.6115	48.6091	23.7042	24.9049
chr14	23742843	23755309	-	HOMEZ	1.69195	81.5476	30.7995	50.7481	80.0806	29.0994	50.9812
chr14	23990063	24020858	-	ZFHX2	1.06466	61.2522	26.4177	34.8345	64.0656	28.5366	35.529
chr14	24521205	24538937	+	LRRC16B	1.37153	72.1053	22.3911	49.7141	69.4293	24.0584	45.371
chr14	24549315	24553832	-	NRL	1.74899	36.5482	19.2619	17.2863	29.6451	15.5122	14.1329
chr14	24674925	24677454	+	TSSK4	0.885258	90.411	25.5605	64.8504	96.0784	31.9712	64.1073
chr14	24867991	24888494	+	NYNRIN	0.878836	77.5431	25.3599	52.1831	77.2211	28.942	48.279
chr14	25075692	25078864	-	GZMH	1.10023	83.1858	18.7291	64.4567	75	11.6208	63.3792
chr14	35221936	35344853	-	BAZ1A	1.06649	87.5917	22.9639	64.6278	85.2451	22.7823	62.4628
chr14	45672392	45722605	-	MIS18BP1	1.44095	85.9005	19.5085	66.392	79.5626	19.5903	59.9723
chr14	50065414	50081390	+	LRR1	0.931599	68.6816	15.7143	52.9673	71.5784	14.3478	57.2306
chr14	50159822	50219870	+	KLHDC1	1.70368	85.9166	25.1664	60.7502	84.1378	24.8531	59.2847
chr14	51371934	51411248	-	PYGL	1.81139	83.6925	27.8864	55.8061	82.3981	28.7134	53.6847
chr14	53196882	53241705	+	STYX	1.41525	85.63	27.3878	58.2422	82.9584	26.4813	56.4772
chr14	54416454	54423554	-	BMP4	0.957965	12.6628	5.31962	7.34318	20.8537	6.25	14.6037
chr14	56585092	56768031	+	PELI2	1.59977	84.6854	33.825	50.8604	82.9748	33.2505	49.7242
chr14	58030639	58332592	-	SLC35F4	0.997258	83.8735	18.5061	65.3673	83.8997	17.9148	65.9849
chr14	59939405	59951073	-	C14orf149	1.25	49.5125	22.1548	27.3577	52.235	23.8806	28.3544
chr14	61447831	61519261	+	SLC38A6	1.18216	82.6337	23.2344	59.3992	86.7381	23.5039	63.2342
chr14	62229074	62263146	+	SNAPC1	1.50072	86.2829	24.8857	61.3972	85.2182	23.474	61.7442
chr14	62462540	62568427	+	SYT16	1.83429	83.9909	26.8964	57.0945	82.8595	25.0341	57.8254
chr14	64953554	64970554	-	ZBTB25	1.4305	78.9583	30.0468	48.9115	73.4048	26.1721	47.2328
chr14	68168602	68201168	+	RDH12	1.48764	78.404	26.4319	51.9721	77.8311	24.3493	53.4818
chr14	68286495	68944810	+	RAD51B	1.45768	88.511	27.0998	61.4112	88.7595	26.5868	62.1727
chr14	73136659	73360809	-	DPF3	1.26688	79.7158	31.9516	47.7643	80.2301	30.8462	49.3839
chr14	74872595	74892805	-	SYNDIG1L	1.09437	80.939	19.4165	61.5225	80.5043	19.5408	60.9635
chr14	75408532	75422467	-	PGF	0.903324	75.6878	23.6608	52.0269	74.0684	24.7537	49.3148
chr14	75480466	75518235	-	MLH3	1.6883	78.5855	32.2681	46.3174	81.6111	29.2699	52.3411
chr14	75536298	75544799	+	ZC2HC1C	1.37462	81.9475	31.6592	50.2883	82.1497	32.4002	49.7495
chr14	76424441	76448092	-	TGFB3	1.80778	79.9139	32.7439	47.17	82.0764	32.7596	49.3168
chr14	77843761	77857587	+	SAMD15	1.42078	86.4802	18.622	67.8582	89.9663	19.0374	70.929
chr14	90528107	90652195	+	KCNK13	1.37168	84.2732	20.9748	63.2984	85.5487	20.4473	65.1013
chr14	90744397	90798481	-	C14orf102	1.28633	81.7076	30.9556	50.752	81.4736	30.9204	50.5532
chr14	91737666	91884188	-	CCDC88C	1.13974	83.0037	26.3963	56.6075	82.5986	27.2108	55.3878
chr14	92246266	92302849	-	TC2N	1.48716	84.094	19.7618	64.3322	83.5947	18.5165	65.0782
chr14	92980124	93155334	+	RIN3	1.7847	85.2588	26.8283	58.4305	83.4873	25.7149	57.7724
chr14	94184643	94254766	-	PRIMA1	1.255	76.7776	31.2884	45.4893	78.7479	31.6246	47.1233
chr14	94492723	94515276	+	OTUB2	1.18857	75.596	29.1266	46.4694	73.6869	30.6954	42.9915
chr14	95648275	95786245	-	CLMN	1.66984	80.509	33.7026	46.8064	80.8587	33.4194	47.4393
chr14	95883830	95942173	-	C14orf49	1.22915	83.9638	29.4579	54.5059	80.5004	27.5594	52.941
chr14	99635624	99737822	-	BCL11B	1.17793	69.1416	23.6954	45.4461	67.0971	22.6377	44.4594
chr14	100612752	100626012	-	DEGS2	1.22343	63.898	25.6781	38.2199	71.6883	26.8064	44.8819
chr14	105196227	105213647	+	ADSSL1	1.57562	86.9891	28.3999	58.5891	88.323	30.0131	58.3099
chr14	105475909	105487425	-	CDCA4	1.19443	68.3002	23.9969	44.3033	63.5017	21.4091	42.0926
chr15	27216428	27778373	+	GABRG3	1.6999	84.7471	22.9241	61.823	84.9566	22.6714	62.2852
chr15	28000022	28344458	-	OCA2	1.45952	83.3468	19.9221	63.4247	83.9707	19.4307	64.54
chr15	32907690	32928382	+	ARHGAP11A	1.62024	68.4862	14.5365	53.9497	83.5052	16.5914	66.9138
chr15	33603176	34158303	+	RYR3	1.6284	85.4659	24.9698	60.4961	86.3631	25.136	61.2271
chr15	34394273	34396591	+	PGBD4	1.73767	67.4603	17.3971	50.0632	60.8219	15.801	45.0209
chr15	36871811	37102449	+	C15orf41	1.1087	88.2398	28.2841	59.9557	87.9461	27.7378	60.2083
chr15	42131010	42140346	+	PLA2G4B	1.46364	89.9394	25.6311	64.3083	89.7982	25.0484	64.7499
chr15	42566365	42645864	+	GANC	1.62512	87.474	22.6529	64.8211	88.0414	23.7315	64.3098
chr15	42867856	43013196	+	STARD9	0.996938	86.1046	26.9004	59.2042	88.0906	25.6698	62.4208
chr15	43015759	43029417	-	CDAN1	1.57251	67.7905	28.123	39.6675	68.75	24.6116	44.1384
chr15	45774679	45815002	-	SLC30A4	1.60956	81.8978	31.3266	50.5712	76.4466	30.5155	45.9311
chr15	49115933	49255641	-	SHC4	1.76818	81.7822	23.7964	57.9858	79.0553	22.9893	56.066
chr15	50474392	50528589	+	SLC27A2	1.67273	82.8332	16.3295	66.5037	79.1404	17.6272	61.5132
chr15	51200868	51298097	+	AP4E1	1.27531	87.8494	26.4165	61.4329	85.9246	25.7666	60.158
chr15	55611132	55647846	+	PIGB	1.55029	82.0647	25.2544	56.8103	83.8486	25.1474	58.7012
chr15	55838220	55881050	-	PYGO1	1.37004	75.3415	21.6679	53.6736	79.2646	20.761	58.5035
chr15	56657643	56738072	+	TEX9	1.17432	89.2188	17.1195	72.0993	86.7478	18.5929	68.1549
chr15	57884101	57977562	+	MYZAP	0.990392	87.0651	25.3754	61.6897	84.2017	26.1281	58.0735
chr15	58430407	58478110	+	AQP9	1.13831	85.384	20.7104	64.6736	87.087	20.1644	66.9226
chr15	58724174	58861073	+	LIPC	1.06955	84.8958	29.0836	55.8121	85.0546	29.163	55.8916
chr15	64457715	64648442	-	CSNK1G1	1.5508	89.9351	28.0697	61.8654	89.9156	27.3338	62.5818
chr15	65345674	65360388	-	RASL12	1.76848	67.6238	28.0186	39.6052	66.9415	27.9279	39.0135
chr15	65619464	65670378	-	IGDCC3	0.896888	73.3187	29.6182	43.7005	72.5292	27.9342	44.5949
chr15	65673824	65715410	-	IGDCC4	1.59715	71.2215	24.7007	46.5209	71.4445	25.1045	46.34
chr15	66187633	66546075	-	MEGF11	1.65406	81.3015	29.3702	51.9314	81.7482	29.4209	52.3273
chr15	66629007	66649054	-	TIPIN	0.888676	81.1212	25.6555	55.4657	88.8161	26.3611	62.455
chr15	70946892	71055850	-	UACA	1.67443	85.4071	26.7298	58.6773	83.398	25.6799	57.7181
chr15	74630102	74660081	-	CYP11A1	1.14511	86.8222	20.4087	66.4135	81.9169	19.6746	62.2423
chr15	75315926	75343067	+	PPCDC	1.26856	75.2437	27.3956	47.8481	75.563	27.8113	47.7517
chr15	75494220	75504510	+	C15orf39	1.55413	46.603	16.7159	29.8871	54.9825	24.4772	30.5053
chr15	77287464	77329671	+	PSTPIP1	0.92313	79.5363	29.0237	50.5126	80.3681	29.1056	51.2625
chr15	80445232	80478924	+	FAH	0.953731	83.6546	26.8086	56.846	85.3129	25.362	59.9509
chr15	81071711	81243999	+	KIAA1199	1.78802	81.4826	27.8236	53.659	81.7535	27.9806	53.773
chr15	82334127	82338361	-	MEX3B	1.35472	18.219	6.28386	11.9352	21.4427	8.84765	12.595
chr15	82633122	82641706	-	GOLGA6L10	1.29745	81.3953	29.2857	52.1096	83.3333	15.1163	68.2171
chr15	89164526	89175512	+	AEN	1.65244	64.5161	27.3368	37.1793	61.4857	24.9384	36.5473
chr15	89182038	89198879	+	ISG20	1.18156	80.0131	30.8524	49.1607	81.8074	32.0737	49.7338
chr15	89420518	89438770	-	HAPLN3	1.51986	78.6156	21.7614	56.8542	81.2469	19.0767	62.1701
chr15	90171200	90198682	-	KIF7	1.25774	83.7971	19.1245	64.6726	86.0608	19.5745	66.4863
chr15	90207599	90222648	-	PLIN1	0.96579	75.9725	25.3923	50.5802	73.1389	22.2836	50.8554
chr15	90319588	90321982	+	MESP2	1.42607	34.1615	24.5247	9.63678	42.6304	14.8845	27.7459
chr15	91260578	91358686	+	BLM	1.14372	83.4544	24.7842	58.6701	86.151	25.0953	61.0557
chr15	99676527	99789815	-	TTC23	1.1308	86.7387	28.7053	58.0334	87.0325	29.2388	57.7937
chr16	681011	684116	+	WFIKKN1	1.18156	81.8182	23.6623	58.1559	80.9807	27.7899	53.1907
chr16	699362	717829	+	WDR90	0.934625	76.7185	23.0359	53.6826	84.8528	22.4883	62.3646
chr16	772581	776473	-	CCDC78	1.07154	58.8636	26.8932	31.9704	52.4	29.0909	23.3091
chr16	1583657	1605581	+	TMEM204	1.5402	81.9859	23.3303	58.6556	82.963	24.1176	58.8453
chr16	2510114	2514964	+	C16orf59	1.39495	72.9002	21.1561	51.7441	63.9794	22.3412	41.6382
chr16	3014216	3018384	+	KREMEN2	1.66949	46.7742	16.1409	30.6333	35.5201	11.0985	24.4217
chr16	3074031	3077756	+	THOC6	1.19547	49.9083	12.8961	37.0122	73.8397	18.6922	55.1475
chr16	3272324	3285186	-	ZNF200	1.39242	81.95	15.3303	66.6198	77.5324	15.0628	62.4696
chr16	3486109	3493490	-	ZNF597	0.939202	70.4394	20.5579	49.8815	81.7094	20.1544	61.555
chr16	3589035	3627392	-	NLRC3	0.988845	90.7054	21.0312	69.6742	91.1091	21.4219	69.6872
chr16	3631183	3661585	-	SLX4	1.02416	87.8114	23.6035	64.2078	86.7938	22.833	63.9609
chr16	4307186	4323001	-	TFAP4	1.07204	75.735	26.2063	49.5287	67.9126	24.1079	43.8048
chr16	4800814	4817166	-	ZNF500	1.59248	84.5192	28.3254	56.1938	78.2713	23.0092	55.2621
chr16	10479911	10577495	+	ATF7IP2	1.16921	88.471	21.659	66.812	88.4483	22.522	65.9263
chr16	11439310	11445617	+	RMI2	1.18075	64.578	18.5658	46.0122	59.3377	20.8889	38.4489
chr16	15489610	15503543	+	MPV17L	1.54267	76.4507	29.2739	47.1769	74.0489	29.3709	44.6781
chr16	15796991	15950887	-	MYH11	1.57968	87.5267	23.4644	64.0623	87.1812	23.8828	63.2984
chr16	19125253	19132952	+	ITPRIPL2	1.27764	43.6782	22.7775	20.9006	49.2537	20.2225	29.0312
chr16	20420855	20452281	+	ACSM5	1.42195	85.7069	19.9494	65.7575	87.8517	20.9499	66.9017
chr16	20817766	20860990	+	LOC81691	1.64935	74.716	18.0204	56.6956	80.2978	20.2293	60.0685
chr16	21695749	21772050	+	OTOA	1.05853	85.7228	20.8284	64.8944	87.1795	20.865	66.3145
chr16	23614482	23652678	-	PALB2	1.27274	89.131	19.7378	69.3933	87	18.799	68.201
chr16	25247321	25268855	-	ZKSCAN2	1.04739	81.5053	26.2375	55.2678	80.3553	23.224	57.1313
chr16	27325229	27376099	+	IL4R	1.28263	80.6349	20.8183	59.8165	81.8023	21.0673	60.735
chr16	30097114	30103205	-	TBX6	0.943308	62.862	34.2395	28.6225	71.5142	30.6745	40.8398
chr16	30116130	30124878	-	GDPD3	1.54821	89.6763	29.7149	59.9614	91.2211	27.0196	64.2015
chr16	30591993	30597092	-	ZNF785	1.76238	53.1835	20.6083	32.5752	67.433	22.8032	44.6298
chr16	31271287	31344213	+	ITGAM	1.21268	78.1995	13.3656	64.8339	77.5878	14.2875	63.3003
chr16	31446884	31454348	-	ZNF843	1.7151	70.1199	23.6542	46.4656	68.3818	22.3275	46.0543
chr16	31885078	31928627	+	ZNF267	1.05227	77.2868	18.6402	58.6466	78.6654	20.6481	58.0173
chr16	50582240	50674771	+	NKD1	1.32037	81.1579	34.2513	46.9065	76.2745	30.188	46.0865
chr16	52471917	52580806	-	TOX3	1.47401	79.0394	28.0553	50.9841	77.2546	27.2157	50.0389
chr16	55542912	55620582	+	LPCAT2	1.49321	83.545	21.963	61.582	84.8475	23.1127	61.7348
chr16	57050985	57117436	+	NLRC5	1.10953	89.7137	26.8327	62.8809	89.7413	25.8639	63.8773
chr16	57916243	58005020	-	CNGB1	1.21932	83.7229	23.8724	59.8505	83.7529	24.0338	59.7191
chr16	66637934	66647795	+	CMTM3	1.14001	58.1104	25.8876	32.2227	50.6341	28.3182	22.3159
chr16	68678150	68732957	+	CDH3	1.07655	80.7673	21.9249	58.8425	82.3574	22.2939	60.0635
chr16	72042642	72059316	+	DHODH	1.41612	78.3227	25.9865	52.3362	84.24	28.4402	55.7999
chr16	72088507	72094955	+	HP	1.18156	90.287	21.49	68.797	87.935	21.8905	66.0445
chr16	74705752	74734789	-	MLKL	1.36896	79.5314	16.9345	62.5968	84.2253	18.9128	65.3124
chr16	75507021	75528926	-	CHST6	1.33721	84.1223	26.3371	57.7852	87.3302	27.0425	60.2877
chr16	75562427	75569068	-	CHST5	0.885258	92.2012	18.2452	73.9559	92.7572	21.187	71.5702
chr16	81812898	81991899	+	PLCG2	1.47577	86.7427	21.9361	64.8066	86.7257	21.2452	65.4805
chr16	83986826	83999937	+	OSGIN1	1.17552	81.3003	26.9896	54.3106	79.9791	27.4833	52.4959
chr16	85711279	85722588	-	GINS2	0.962237	80.5092	17.6082	62.901	71.7054	20.5357	51.1697
chr16	85741123	85784689	-	C16orf74	1.28013	78.1638	23.6621	54.5016	76.5893	23.9534	52.6359
chr16	88520013	88601574	+	ZFPM1	1.2428	75.0071	24.021	50.9861	75.7592	25.2755	50.4837
chr16	88744089	88752882	-	SNAI3	1.67956	58.1419	17.5383	40.6035	52.6432	18.8019	33.8412
chr16	89284110	89295965	+	ZNF778	1.81833	77.2055	21.3083	55.8972	78.7105	22.4642	56.2463
chr16	89724209	89737675	+	C16orf55	1.83923	73.8494	19.7878	54.0616	76.5934	19.572	57.0214
chr16	89984286	89987385	+	MC1R	0.923624	54.3831	20.2381	34.145	56.9959	22.0261	34.9698
chr17	647660	655501	-	GEMIN4	1.68475	68.1633	19.112	49.0513	76.9848	25.9556	51.0292
chr17	1537151	1549041	-	SCARF1	1.63809	74.0625	26.7174	47.3451	71.7157	27.4593	44.2564
chr17	1646129	1658559	+	SERPINF2	1.08263	82.6471	23.8371	58.81	85.2535	22.408	62.8454
chr17	3468739	3512705	-	TRPV1	1.42462	90.6353	30.4234	60.2119	91.0909	27.1252	63.9658
chr17	3617918	3704537	-	ITGAE	1.63218	82.2674	21.592	60.6755	78.9975	20.8089	58.1886
chr17	3710044	3749545	-	C17orf85	1.33377	80.3246	31.2804	49.0442	86.0686	31.8849	54.1837
chr17	3827162	3867758	-	ATP2A3	0.94864	84.4098	22.848	61.5618	80.5717	22.6726	57.8991
chr17	4854383	4860426	+	ENO3	1.15546	92.2956	24.8218	67.4738	94.7984	25.2985	69.5
chr17	5031686	5078324	+	USP6	1.22721	89.3582	17.867	71.4911	88.9056	17.4428	71.4628
chr17	5082830	5095178	-	ZNF594	1.29785	76.1722	23.6571	52.5151	85.9779	21.2587	64.7192
chr17	5417437	5487832	-	NLRP1	1.17193	89.8686	22.0822	67.7864	89.0925	22.4979	66.5946
chr17	6944948	6947242	-	SLC16A11	1.27658	8.29493	7.35069	0.944242	17.8926	9.36364	8.52901
chr17	7942357	7952451	+	ALOX15B	1.05388	78.4053	17.1896	61.2157	79.6089	16.5148	63.0941
chr17	7975953	7991021	-	ALOX12B	0.919932	53.5923	15.0063	38.586	48.9562	13.6246	35.3316
chr17	8214139	8225834	+	ARHGEF15	1.63626	75.5329	22.3009	53.232	66.5361	20.0429	46.4931
chr17	8271972	8274858	-	KRBA2	0.878948	89.9083	31.3144	58.5938	92.2414	27.972	64.2694
chr17	9479943	9546776	+	WDR16	1.0429	83.3685	17.2383	66.1302	85.3716	18.0675	67.3041
chr17	9729380	9793022	+	GLP2R	1.38488	86.3175	17.7678	68.5497	84.4191	18.5285	65.8906
chr17	11786218	11873065	+	DNAH9	1.64562	88.3495	22.5948	65.7548	89.9697	23.0334	66.9363
chr17	15339331	15370925	-	CDRT4	0.915177	80.6872	35.8453	44.8419	79.9167	38.0459	41.8708
chr17	15635590	15648098	+	TBC1D26	0.916757	89.3071	22.729	66.5781	92.6546	22.3256	70.3291
chr17	18561741	18585572	-	ZNF286B	0.863991	90.4194	20.4849	69.9345	85.9148	18.9244	66.9904
chr17	19286754	19290532	-	MFAP4	0.923624	69.2607	35.7964	33.4643	68.4685	31.5972	36.8712
chr17	19437166	19482346	+	SLC47A1	1.05291	83.3938	21.4193	61.9745	84.6455	22.7953	61.8502
chr17	26904582	26926056	-	SPAG5	1.65523	84.3658	23.8597	60.506	83.396	18.1567	65.2393
chr17	27030533	27038872	-	PROCA1	1.36679	63.1317	24.6622	38.4696	54.8088	24.1142	30.6946
chr17	27051365	27053949	-	TLCD1	1.66466	26.0776	12.2381	13.8395	20.4615	13.9594	6.50215
chr17	33570085	33594761	+	SLFN5	1.48176	77.6262	25.6794	51.9468	80.3327	24.4205	55.9122
chr17	33677328	33700720	-	SLFN11	1.14739	75.8418	17.6705	58.1712	68.5598	18.0832	50.4766
chr17	33738080	33759543	-	SLFN12	0.957036	85.2071	15.0232	70.1839	83.5509	14.2993	69.2516
chr17	34493060	34503988	-	TBC1D3B	1.63316	81.4159	28.7162	52.6997	88.4615	17.0635	71.398
chr17	34958024	34965407	+	MRM1	1.55434	51.9205	18.5059	33.4147	59.8174	16.0448	43.7726
chr17	36283959	36295098	+	TBC1D3	0.998556	83.3984	18.0962	65.3022	87.7301	17.522	70.2081
chr17	36481492	36499693	-	GPR179	1.08161	84.5316	32.5826	51.949	85.7251	29.8337	55.8914
chr17	38975436	38992526	+	TMEM99	1.10924	79.08	26.5753	52.5046	84.1216	25.7452	58.3765
chr17	39549976	39553844	-	KRT31	1.06823	91.5567	19.5929	71.9639	86.921	20.5549	66.3661
chr17	39958204	39968451	-	LEPREL4	1.53796	67.0833	29.3896	37.6938	72.3529	28.2251	44.1278
chr17	40177593	40190044	-	ZNF385C	1.55159	84.3585	22.84	61.5185	83.9688	22.8082	61.1606
chr17	40439564	40463960	+	STAT5A	1.20045	75.4806	29.1139	46.3667	75.8978	27.571	48.3268
chr17	41605210	41623305	-	ETV4	1.252	76.5666	24.9406	51.626	73.3813	24.9163	48.465
chr17	42253351	42264082	-	C17orf65	1.53308	67.7173	22.6181	45.0992	65.8592	20.3189	45.5403
chr17	42634811	42638630	+	FZD2	0.900497	18.5879	6.21585	12.372	18.6709	10.1277	8.54319
chr17	42977153	42980629	+	CCDC103	1.35712	44.958	15.8661	29.0919	62.5	18.3746	44.1254
chr17	44841686	44896082	-	WNT3	1.52833	79.1806	23.8892	55.2914	79.5431	24.1412	55.4019
chr17	47287588	47300587	+	ABI3	1.62166	75.4978	22.7763	52.7216	76.1006	20.8368	55.2639
chr17	47366567	47439476	-	ZNF652	1.16635	83.6343	36.0019	47.6324	82.469	34.8839	47.5851
chr17	47572654	47592382	+	NGFR	1.0095	48.1659	14.636	33.5299	54.6157	16.0174	38.5983
chr17	48243365	48253293	+	SGCA	1.07655	82.3282	26.8585	55.4697	79.3875	26.2212	53.1663
chr17	48450580	48458820	+	EME1	1.23374	78.1145	18.1164	59.9981	79.4872	15.4785	64.0087
chr17	49254785	49337427	-	MBTD1	1.49265	88.0332	32.2226	55.8106	85.7594	30.3846	55.3749
chr17	56347216	56358296	-	MPO	1.61081	77.3567	19.359	57.9977	79.4667	24.9047	54.5619
chr17	57232859	57284070	+	PRR11	1.50795	85.8013	18.8161	66.9851	85.7087	17.9056	67.8031
chr17	57936840	57970306	-	TUBD1	1.83766	87.2531	24.1241	63.1291	87.8263	22.4396	65.3867
chr17	59477256	59486827	+	TBX2	1.52496	18.5283	8.29412	10.2341	20.3075	7.25953	13.048
chr17	59942727	60005377	-	INTS2	1.58749	88.9582	24.4589	64.4993	87.3908	22.7794	64.6115
chr17	60704761	60770962	+	MRC2	1.82094	78.7912	27.471	51.3202	80.2534	27.5157	52.7377
chr17	62075710	62081644	+	C17orf72	1.59065	65.0794	19.7597	45.3197	69.1706	20.4812	48.6894
chr17	62461568	62464760	+	MILR1	1.16012	95.5307	22.1766	73.3541	92.4138	18.9916	73.4222
chr17	62473901	62493184	-	POLG2	1.07421	80.1451	25.3832	54.7618	84.4613	25.4217	59.0396
chr17	63133455	63223821	+	RGS9	1.13271	86.5852	27.3234	59.2618	86.7811	25.124	61.6571
chr17	67410837	67538470	+	MAP2K6	1.22494	84.8775	30.2032	54.6743	85.8476	29.9076	55.94
chr17	68165675	68176183	+	KCNJ2	1.70589	61.1324	24.7406	36.3918	54.954	25.5403	29.4138
chr17	71330522	71640227	-	SDK2	1.75887	84.292	29.0256	55.2664	83.6463	28.9291	54.7172
chr17	72322350	72351959	+	KIF19	1.5679	75.7646	29.5995	46.1651	74.5253	28.411	46.1142
chr17	72352554	72357958	-	BTBD17	1.37168	73.1608	24.5571	48.6036	66.055	24.4038	41.6513
chr17	72772621	72835922	+	TMEM104	1.57053	80.1192	29.4335	50.6857	79.2737	28.9777	50.296
chr17	73996986	74002080	+	CDK3	1.81634	84.375	29.9924	54.3826	84.787	27.7778	57.0092
chr17	74466974	74483991	-	RHBDF2	0.95505	83.9908	26.0413	57.9496	84.137	24.889	59.248
chr17	74620844	74639894	-	ST6GALNAC1	1.57958	87.9494	24.3731	63.5763	89.3586	21.207	68.1516
chr17	76126858	76139049	+	TMC8	1.04172	69.1679	32.5406	36.6273	68.5714	30.7816	37.7898
chr17	76419777	76573476	-	DNAH17	1.00634	87.6668	27.0083	60.6585	86.8882	26.9801	59.9082
chr17	78234659	78372581	+	RNF213	1.2938	88.0334	26.1777	61.8557	88.8633	26.1208	62.7425
chr17	79910382	79919057	-	NOTUM	1.51359	58.0395	19.0405	38.999	49.8261	15.011	34.815
chr18	670323	712517	-	ENOSF1	1.28753	79.5009	29.7986	49.7022	81.3239	29.5838	51.74
chr18	5143671	5197255	-	C18orf42	1.24982	73.2947	16.0677	57.227	73.7934	15.1752	58.6181
chr18	10670243	11148761	-	PIEZO2	1.41889	86.245	21.8296	64.4153	86.1589	21.5925	64.5664
chr18	12254317	12277594	+	CIDEA	1.80722	76.8595	20.1962	56.6633	76.8813	20.9983	55.8831
chr18	12308256	12326568	+	TUBB6	1.56109	72.5625	23.7434	48.8191	72.5416	25.4649	47.0767
chr18	12672630	12702703	-	CEP76	1.19712	80.5001	26.8571	53.6431	83.4246	29.4809	53.9437
chr18	12991360	13125051	+	CEP192	1.22353	89.2937	28.583	60.7107	88.3339	27.136	61.1979
chr18	14748238	14852737	+	ANKRD30B	1.12167	74.5968	13.6113	60.9855	75.4845	12.9785	62.506
chr18	21269561	21535029	+	LAMA3	1.04014	86.3362	25.0274	61.3088	86.9098	25.2111	61.6986
chr18	23806408	23971650	+	TAF4B	1.56593	86.8506	24.2669	62.5837	88.063	24.085	63.978
chr18	32831022	32870196	-	ZSCAN30	1.19162	79.5423	29.7471	49.7952	74.9528	30.1974	44.7555
chr18	34409079	34805288	+	KIAA1328	1.29838	89.4045	24.5223	64.8822	90.8408	23.6487	67.1921
chr18	43684297	43708299	+	HAUS1	0.971169	83.5222	22.9333	60.5889	81.0138	20.655	60.3587
chr18	47753562	47792865	-	CCDC11	1.25295	82.5761	17.2251	65.3509	85.6833	16.8317	68.8516
chr18	48494386	48514490	+	ELAC1	1.03075	66.1017	23.8592	42.2425	71.8379	25.5785	46.2594
chr18	49866541	51062273	+	DCC	1.69075	85.8783	24.5282	61.3502	86.1879	24.5817	61.6061
chr18	55297533	55336508	+	LOC100505549	1.14397	85.4588	24.6997	60.7591	85.6975	23.9844	61.7131
chr18	56338617	56417370	+	MALT1	1.15176	88.5704	27.7215	60.8489	87.7717	27.8208	59.9509
chr18	59992547	60053504	+	TNFRSF11A	1.46931	77.9419	22.0706	55.8713	80.3349	21.3918	58.9431
chr18	61616587	61627645	+	HMSD	0.89909	80.6452	26.8382	53.8069	79.4451	22.4288	57.0163
chr18	66465316	66722426	+	CCDC102B	1.47977	87.1354	21.2419	65.8935	86.8929	20.4739	66.419
chr18	67671042	67872962	-	RTTN	1.05225	87.5553	25.5551	62.0002	87.2305	25.0411	62.1893
chr18	71740587	71815100	-	FBXO15	1.62823	81.848	22.2517	59.5963	79.3337	22.5987	56.735
chr18	76740274	76758969	+	SALL3	1.03679	61.4365	16.6228	44.8137	58.2536	15.9065	42.347
chr18	77794345	77810652	+	RBFA	1.01324	79.793	25.5916	54.2014	77.7965	21.8973	55.8992
chr19	840984	848175	+	PRTN3	1.14969	60.4847	20.2537	40.231	56.6038	14.5704	42.0334
chr19	852290	856246	+	ELANE	1.2269	62.6335	15.3785	47.255	63.382	17.0257	46.3563
chr19	1040101	1065570	+	ABCA7	1.17879	74.5034	19.3025	55.2009	77.3424	18.9869	58.3556
chr19	2164147	2232577	+	DOT1L	1.77527	79.8559	29.0174	50.8385	84.5997	27.9709	56.6288
chr19	2841432	2860472	+	ZNF555	1.14451	76.061	25.1796	50.8815	77.8137	22.9491	54.8646
chr19	4292224	4302428	-	TMIGD2	1.34653	85.4768	28.654	56.8228	84.6565	27.4841	57.1724
chr19	4324039	4338847	-	STAP2	1.1087	62.0027	21.2859	40.7168	67.9666	25.395	42.5716
chr19	4502191	4517716	-	PLIN4	1.08689	86.0162	28.102	57.9142	86.6701	29.4963	57.1738
chr19	4522543	4535208	-	PLIN5	1.41207	82.5479	26.1249	56.423	81.3968	28.2051	53.1917
chr19	6426047	6433790	-	SLC25A41	1.09882	87.8125	25.3623	62.4502	87.2093	21.8132	65.3961
chr19	7069470	7087978	+	ZNF557	1.05458	78.3003	21.4223	56.878	80.3392	18.014	62.3252
chr19	9296269	9299493	+	OR7D2	0.892397	87.2727	15.9011	71.3717	89.6613	13.5875	76.0738
chr19	9434901	9493293	+	ZNF559-ZNF177	1.00738	89.4167	20.5083	68.9084	90.3094	18.5918	71.7176
chr19	9486991	9493293	+	ZNF177	1.51825	93.1159	17.4603	75.6556	96.6184	14.9206	81.6977
chr19	9638680	9649303	-	ZNF426	1.24012	65.528	12.8032	52.7248	70.4568	13.5566	56.9001
chr19	9732157	9745538	+	LOC284385	1.255	75.4458	21.8831	53.5627	84.0603	25.5936	58.4667
chr19	10222196	10226064	+	P2RY11	1.16422	66.9578	31.2732	35.6846	71.1823	31.0547	40.1276
chr19	10381516	10397291	+	ICAM1	0.88553	76.8811	22.4695	54.4116	77.9088	20.1651	57.7437
chr19	10415478	10420233	-	ZGLP1	1.44071	90.2728	24.9199	65.3529	87.0722	26.1348	60.9374
chr19	11485382	11487627	+	SWSAP1	1.03866	30.1136	10.4592	19.6545	28.4932	19.3435	9.14966
chr19	11531271	11545980	-	CCDC151	1.05775	65.9112	18.7166	47.1946	56.4076	18.3967	38.0109
chr19	11925106	11946016	+	ZNF440	1.37627	80.8333	24.813	56.0203	83.9186	20.6439	63.2747
chr19	11976843	11980306	+	ZNF439	1.79398	91.3738	13.8817	77.4921	90.1734	17.8654	72.308
chr19	12035899	12061578	+	ZNF700	1.39664	87.1408	20.1508	66.99	88.2518	21.363	66.8889
chr19	12075868	12091198	+	ZNF763	1.52631	84.5818	18.86	65.7218	77.4286	17.312	60.1166
chr19	12242167	12251222	-	ZNF20	1.12204	77.6375	21.1531	56.4844	73.0712	18.7026	54.3687
chr19	12255708	12267546	-	ZNF625	1.01128	72.0443	24.0062	48.0381	78.0908	25.4475	52.6432
chr19	12382624	12405714	-	ZNF44	1.07595	77.6058	27.9918	49.614	78.2118	26.2687	51.943
chr19	12500827	12512088	-	ZNF799	1.33404	55.1308	17.7384	37.3924	68.6253	16.5089	52.1164
chr19	12540519	12551926	-	ZNF443	1.68251	60.8108	18.4995	42.3113	74.71	21.5505	53.1595
chr19	12686919	12721623	-	ZNF490	1.60415	86.6553	24.5919	62.0635	86.734	25.0076	61.7263
chr19	13009893	13030086	-	SYCE2	1.21653	81.326	23.058	58.2681	79.3771	23.262	56.1151
chr19	13906273	13943044	+	ZSWIM4	1.59138	86.5033	28.7013	57.802	84.2105	27.3619	56.8487
chr19	14072341	14117134	-	RFX1	1.70319	79.0253	29.6209	49.4044	78.3429	28.4375	49.9053
chr19	14164178	14169971	-	PALM3	1.27305	51.9448	24.66	27.2848	36.0054	11.3257	24.6798
chr19	15218213	15225789	+	SYDE1	1.76834	77.4521	30.9356	46.5165	85.3958	31.8343	53.5615
chr19	15562437	15575382	-	RASAL3	0.874495	48.75	12.5035	36.2465	45.4207	11.1888	34.2319
chr19	16023179	16045676	-	CYP4F11	1.35592	76.0936	15.5855	60.508	49.4474	10.0564	39.391
chr19	16607204	16632163	+	C19orf44	1.53946	83.6027	26.9518	56.6509	86.2949	26.3471	59.9479
chr19	17360848	17375544	-	USHBP1	1.67134	82.3786	23.944	58.4346	85.2344	22.3748	62.8596
chr19	17462263	17488137	-	PLVAP	0.993384	87.4396	19.913	67.5266	85.1852	19.6941	65.4911
chr19	18181371	18197697	-	IL12RB1	1.52955	85.4701	26.5343	58.9358	86.5688	25.6775	60.8913
chr19	18318770	18337285	-	PDE4C	1.60379	69.8532	19.4403	50.4129	60.7448	16.7904	43.9544
chr19	18496967	18499986	+	GDF15	0.943308	26.5786	17.2318	9.34673	25.6793	14.6398	11.0395
chr19	18501953	18508415	-	LRRC25	1.42078	66.0241	27.0298	38.9943	79.0955	23.3551	55.7404
chr19	20720797	20748626	-	ZNF737	1.16191	82.0652	23.4681	58.5971	80.8433	22.6748	58.1685
chr19	21106058	21133503	+	ZNF85	1.08365	75.4178	22.7526	52.6652	81.6064	23.0345	58.5719
chr19	21203425	21242852	+	ZNF430	1.02779	83.0824	27.228	55.8544	83.6247	27.3215	56.3032
chr19	21324839	21368805	+	ZNF431	1.04323	88.4718	26.2811	62.1908	90.2525	23.7831	66.4693
chr19	21987750	22034870	-	ZNF43	1.2038	78.9086	23.6577	55.2508	83.8538	23.8817	59.9721
chr19	23921996	23941693	-	ZNF681	1.23689	74.2669	17.5543	56.7126	79.8105	17.8269	61.9836
chr19	30156326	30166383	+	PLEKHF1	1.62181	63.4488	30.8711	32.5777	69.3959	32.9456	36.4503
chr19	30302900	30315215	+	CCNE1	1.70832	88.5827	22.4386	66.1441	82.3841	22.9782	59.4059
chr19	33369903	33462869	-	CEP89	1.54386	91.5247	23.7367	67.7881	88.676	22.5549	66.121
chr19	33463147	33467960	+	C19orf40	0.998989	67.9012	20.4806	47.4206	76.066	21.1236	54.9424
chr19	35531409	35557477	+	HPN	0.963445	77.2208	31.9762	45.2446	79.9737	31.4861	48.4877
chr19	35645671	35660788	+	FXYD5	1.78923	81.4995	24.6809	56.8187	69.0436	21.4757	47.568
chr19	36230150	36233351	-	IGFLR1	0.945633	26.069	10.0883	15.9807	47.8431	19.7433	28.0998
chr19	36249043	36260077	+	C19orf55	1.60881	69.9438	19.2375	50.7063	72.4711	19.4745	52.9966
chr19	36673186	36705986	-	ZNF565	1.28155	83.399	29.4596	53.9394	84.1551	30.8278	53.3273
chr19	36936020	36980463	-	ZNF566	0.885769	86.2368	21.7995	64.4373	89.7694	23.7899	65.9795
chr19	37096206	37119499	+	ZNF382	1.21396	81.8656	17.1556	64.7099	85.0701	19.9106	65.1596
chr19	37128282	37157739	-	ZNF461	0.901344	87.3352	17.8718	69.4634	90.5479	17.4835	73.0643
chr19	37379025	37407193	-	ZNF829	1.15061	82.5201	16.6208	65.8993	86.0881	15.9901	70.098
chr19	37717365	37734574	+	ZNF383	1.01904	89.9723	21.8228	68.1495	91.3019	20.986	70.3159
chr19	37862058	37883966	+	ZNF527	1.68382	83.2041	17.7925	65.4117	88.5254	18.0723	70.4532
chr19	38158649	38183216	-	ZNF781	1.83137	84.4761	19.973	64.5031	84.7465	19.2194	65.527
chr19	39078280	39108643	-	MAP4K1	1.23923	84.3009	20.0184	64.2825	84.1428	21.6496	62.4932
chr19	39220831	39235114	-	CAPN12	0.919491	67.8892	28.1171	39.7721	77.0391	27.1591	49.88
chr19	39574944	39602128	+	PAPL	1.1656	74.7552	26.1368	48.6184	77.8441	27.8511	49.9929
chr19	40728114	40732597	-	CNTD2	1.26674	64.951	19.0022	45.9488	58.5792	12.4031	46.1761
chr19	40899670	40919271	-	PRX	1.53162	73.7389	23.3108	50.4281	72.6145	24.5898	48.0246
chr19	41699114	41713444	+	CYP2S1	1.51597	80.1383	21.2702	58.8681	83.2997	22.934	60.3657
chr19	41860321	41870078	-	B9D2	1.64562	69.3671	23.8417	45.5254	80	22.467	57.533
chr19	42381189	42385439	+	CD79A	1.00597	85.5	26.6819	58.8181	85.0299	30	55.0299
chr19	42724491	42732353	+	ZNF526	1.74634	77.7963	23.5682	54.2281	79.2413	25.2046	54.0367
chr19	44376514	44384288	-	ZNF404	1.5402	86.7978	9.6401	77.1576	93.2615	8.94608	84.3154
chr19	44416775	44439411	-	ZNF45	1.76916	81.3981	18.1886	63.2095	81.7497	19.7662	61.9835
chr19	44455396	44471752	+	ZNF221	0.948751	71.466	14.332	57.134	78.453	15.6839	62.7691
chr19	44617547	44637255	+	ZNF225	1.05349	77.0366	16.2804	60.7561	82.6486	16.1436	66.5051
chr19	44645709	44664462	+	ZNF234	1.12582	81.6315	21.1922	60.4392	82.9268	16.7576	66.1693
chr19	44790500	44809178	-	ZNF235	1.26267	78.4851	15.493	62.9921	75.9723	17.7177	58.2546
chr19	44830705	44860856	-	ZFP112	1.24819	82.1766	21.3026	60.874	82.3235	20.2741	62.0494
chr19	45882891	45909607	-	PPP1R13L	1.291	65.6474	17.3909	48.2565	62.3416	17.3864	44.9552
chr19	45971252	45978437	+	FOSB	0.914329	35.9375	12.9359	23.0016	35.4938	11.0345	24.4593
chr19	46093022	46105466	-	GPR4	0.941148	52.0331	19.2953	32.7378	62.5608	16.5865	45.9743
chr19	46913585	46916919	-	CCDC8	1.38073	49.5208	19.2043	30.3165	61.6022	15.9363	45.666
chr19	46984044	47104457	-	LOC100506012	1.37331	69.9452	24.5384	45.4068	76.3924	23.8566	52.5358
chr19	48111452	48206534	+	GLTSCR1	1.30298	79.0859	35.5463	43.5396	79.46	33.9012	45.5588
chr19	48867650	48879634	+	SYNGR4	1.1184	83.4233	21.3226	62.1007	86.3254	24.7888	61.5366
chr19	48898131	48948188	+	GRIN2D	1.35154	74.2501	23.3085	50.9416	68.6578	23.1011	45.5567
chr19	49078992	49102684	+	SULT2B1	0.937162	77.8977	20.6471	57.2505	84.4332	22.1911	62.2422
chr19	49216254	49220214	-	MAMSTR	1.26257	21.718	11.8755	9.84248	38.0503	18.3537	19.6966
chr19	49251267	49258647	-	FUT1	1.76176	63.148	22.2607	40.8873	64.9327	22.7707	42.162
chr19	50168398	50177173	+	BCL2L12	1.21589	66.4944	18.5442	47.9502	48.3206	15.8571	32.4635
chr19	50529211	50552031	+	ZNF473	1.22143	81.2917	23.3327	57.9589	84.7391	22.4415	62.2977
chr19	51600862	51611647	-	CTU1	1.63859	75.7596	22.0227	53.7369	78.3645	21.4475	56.917
chr19	51913274	51921057	-	SIGLEC10	1.18468	87.4346	14.1376	73.297	86.6808	18.2469	68.4338
chr19	52249025	52255150	-	FPR1	1.29404	85.9397	15.8192	70.1205	87.6694	13.9013	73.768
chr19	52392487	52408305	-	ZNF649	1.77928	63.4677	15.9743	47.4934	68.5623	18.9066	49.6557
chr19	52494586	52511483	-	ZNF615	0.987963	73.6626	17.6577	56.0048	81.3289	20.0126	61.3163
chr19	52516576	52531680	-	ZNF614	1.84587	78.7383	23.6243	55.1141	81.216	21.264	59.952
chr19	52567718	52599018	-	ZNF841	1.0392	78.6823	18.8636	59.8187	82.338	19.7932	62.5448
chr19	52617652	52643191	-	ZNF616	1.31203	76.9068	16.0406	60.8662	85.3547	19.3273	66.0274
chr19	52658124	52674896	-	ZNF836	0.863213	78.7843	19.5871	59.1971	73.2203	18.1194	55.101
chr19	53030908	53059303	+	ZNF808	1.39032	72.8632	23.835	49.0282	76.9983	19.9972	57.0011
chr19	53341784	53360902	-	ZNF468	0.993813	87.8017	19.6637	68.138	85.998	19.0547	66.9432
chr19	53379424	53394599	-	ZNF320	1.59188	91.877	22.2844	69.5926	92.233	19.0127	73.2203
chr19	53517343	53519833	+	ERVV-1	0.924366	91.4474	13.1519	78.2954	94.0367	9.35673	84.68
chr19	53641956	53662313	-	ZNF347	1.49213	76.9519	19.5435	57.4084	72.1184	17.6112	54.5072
chr19	55085256	55099027	+	LILRA2	1.33585	73.7321	9.4709	64.2612	71.4286	9.52604	61.9025
chr19	55692614	55720874	-	PTPRH	0.877384	81.7138	21.3326	60.3811	79.8918	21.8377	58.0541
chr19	55987698	55995854	+	ZNF628	1.48802	74.1143	25.5054	48.6089	69.0691	20.9618	48.1072
chr19	55999869	56015691	+	SSC5D	1.12058	64.7324	21.5097	43.2227	70.6516	20.7634	49.8883
chr19	56732678	56739659	-	ZSCAN5A	1.78148	89.1566	18.2288	70.9278	90.027	18.691	71.3359
chr19	56894647	56904889	-	ZNF582	1.25254	77.6942	15.5556	62.1387	80.2985	16.2032	64.0953
chr19	57702867	57734214	+	ZNF264	1.41822	78.4329	33.9837	44.4492	81.1489	33.1088	48.0401
chr19	57742427	57746916	+	AURKC	1.53445	87.1642	14.7795	72.3847	81.2109	15.7488	65.4621
chr19	57831864	57842144	+	ZNF543	1.09723	70.6681	23.5217	47.1463	66.5979	20.1039	46.494
chr19	57874890	57890925	+	ZNF547	1.23835	80.7641	25.2522	55.5118	84.8802	25.7757	59.1045
chr19	57901217	57913919	+	ZNF548	1.14347	69.5042	26.6486	42.8556	68.5246	27.7998	40.7248
chr19	57946692	57957191	+	ZNF749	1.17873	66.9659	19.2475	47.7184	69.8457	22.0195	47.8263
chr19	57980953	57988938	-	ZNF772	1.30013	76.6509	27.2174	49.4336	80.2247	25	55.2247
chr19	58011308	58019510	+	ZNF773	1.82589	77.1198	20	57.1198	78.5507	16.8639	61.6868
chr19	58058342	58067725	-	ZNF550	1.00422	95.5385	28.6629	66.8756	95.283	27.1666	68.1165
chr19	58082933	58090243	-	ZNF416	1.59648	60.2968	16.3972	43.8996	68.1416	20.511	47.6306
chr19	58380746	58400442	-	ZNF814	0.915833	67.8447	25.1539	42.6908	80.2024	25.744	54.4584
chr19	58417141	58427978	-	ZNF417	0.97881	68.0355	25.8079	42.2276	69.8249	24.9667	44.8582
chr19	58433251	58446740	-	ZNF418	1.55016	80.7567	24.7448	56.0119	85.7975	22.9819	62.8156
chr19	58452200	58459077	-	ZNF256	1.29133	71.4078	22.6198	48.7881	65.285	23.153	42.132
chr19	58488440	58514714	-	ZNF606	1.08595	72.2102	16.74	55.4702	79.1716	15.7953	63.3762
chr19	58545433	58565999	+	ZSCAN1	1.12058	77.385	16.5433	60.8417	78.1404	16.9789	61.1615
chr19	58790317	58807254	+	ZNF8	1.82259	74.301	27.1212	47.1798	75.8751	25.9529	49.9222
chr19	58944180	58951589	-	ZNF132	1.13271	72.8868	18.1102	54.7765	62.3782	20.1713	42.2069
chr1	861120	879961	+	SAMD11	1.34078	44.4119	19.2374	25.1745	34.8254	16.943	17.8824
chr1	1138887	1142089	-	TNFRSF18	1.44698	67.3317	21.0247	46.3069	62.0567	26.4746	35.5821
chr1	1146705	1149548	-	TNFRSF4	1.02753	81.068	34.594	46.474	79.5396	30.7236	48.816
chr1	1407163	1431582	+	ATAD3B	1.63338	88.5841	23.0266	65.5575	86.9878	20.6512	66.3366
chr1	6266188	6281359	+	RNF207	1.15459	55.5446	21.2611	34.2835	69.1123	21.3826	47.7297
chr1	6581406	6614658	-	NOL9	1.45394	85.4628	26.225	59.2378	82.1702	24.03	58.1401
chr1	10003485	10045556	+	NMNAT1	1.82624	86.0956	24.98	61.1155	88.0932	24.2077	63.8855
chr1	11539294	11597640	+	PTCHD2	0.990013	75.8294	24.17	51.6594	74.2827	23.7452	50.5375
chr1	15479027	15546974	+	TMEM51	1.79165	74.024	29.0877	44.9362	73.5123	29.6697	43.8426
chr1	15943952	15987552	+	DDI2	1.71766	85.2092	32.5089	52.7003	84.3419	30.9967	53.3452
chr1	16062808	16067884	+	SLC25A34	1.26984	85.2998	35.7091	49.5907	81.9936	36.0183	45.9752
chr1	16524598	16539104	-	ARHGEF19	1.1342	63.7692	26.4747	37.2945	77.1845	26.9834	50.201
chr1	17634689	17690495	+	PADI4	1.52429	84.9823	19.4375	65.5448	83.5929	19.7736	63.8192
chr1	19609056	19615280	-	AKR7A3	0.884578	77.8846	24.6647	53.2199	89.6084	23.498	66.1104
chr1	23518387	23521222	-	HTR1D	1.00703	90.991	18.7801	72.2109	93.7355	22.3507	71.3848
chr1	24480646	24513765	-	IL28RA	1.03866	87.6485	20.2197	67.4288	87.1634	19.7671	67.3963
chr1	26160496	26185848	-	C1orf135	1.11677	80.9026	23.7635	57.1392	86.5366	24.6148	61.9219
chr1	26503981	26516375	+	CNKSR1	1.13093	90.3939	22.4256	67.9682	89.9699	20	69.9699
chr1	27681669	27693337	-	MAP3K6	1.46079	46.6315	15.6698	30.9617	52.0606	20.8076	31.253
chr1	28473676	28503455	-	PTAFR	0.932822	85.9388	28.4294	57.5094	85.925	27.615	58.31
chr1	28918711	28921088	+	RAB42	1.04717	37.8661	18.4554	19.4107	41.2371	22.6175	18.6196
chr1	32739711	32751766	+	LCK	1.07807	74.6748	21.4626	53.2122	81.9688	23.0184	58.9504
chr1	33283042	33324480	+	S100PBP	1.58009	82.4474	26.7387	55.7087	84.8602	26.1799	58.6802
chr1	36038970	36060927	+	TFAP2E	1.84007	78.3738	25.5544	52.8193	75.1425	25.7133	49.4292
chr1	36549675	36553876	+	TEKT2	1.12386	61.6949	24.2175	37.4775	67.9752	23.3333	44.6419
chr1	36787631	36789755	-	FAM176B	1.63781	30.9375	16.9841	13.9534	20.9016	15.9112	4.99045
chr1	39328161	39339050	-	MYCBP	1.13989	69.9799	30.1112	39.8687	71.3358	32.3838	38.952
chr1	39875175	39882154	+	KIAA0754	1.649	57.4661	32.1429	25.3232	52.2989	26.7416	25.5573
chr1	40124792	40137710	-	NT5C1A	1.5594	71.7217	22.7438	48.9778	73.8703	26.2056	47.6647
chr1	40223902	40254533	-	BMP8B	1.22007	75.6639	25.7122	49.9517	74.8665	27.3152	47.5514
chr1	40974432	40982214	+	DEM1	1.81684	74.6753	17.2705	57.4049	77.5424	16.7981	60.7443
chr1	42896000	42921938	-	ZMYND12	1.61453	89.2518	19.6136	69.6383	84.1406	20.8142	63.3264
chr1	43212005	43232755	-	LEPRE1	1.49404	77.6542	23.9666	53.6876	72.036	23.8025	48.2336
chr1	45249256	45253426	-	BEST4	1.64719	33.3333	20.3822	12.9512	44.2254	18.6903	25.535
chr1	45266035	45271667	+	PLK3	1.70026	47.5845	22.8455	24.7391	44.6927	22.5137	22.179
chr1	45285515	45308616	-	PTCH2	1.6776	81.1048	25.3081	55.7967	75.4922	26.1309	49.3613
chr1	45482075	45672250	-	ZSWIM5	1.37472	87.627	27.4924	60.1346	87.4451	28.3445	59.1006
chr1	47681962	47695443	-	TAL1	0.917366	53.7159	16.2202	37.4957	46.8454	14.629	32.2164
chr1	48761043	48937876	-	SPATA6	1.71938	88.8129	24.9521	63.8608	86.5032	24.8829	61.6203
chr1	53527723	53551174	+	PODN	1.26664	77.3245	23.8061	53.5184	80.887	26.6288	54.2582
chr1	53971905	54199877	-	GLIS1	1.63471	86.0826	27.5355	58.5471	86.9802	27.2826	59.6975
chr1	55013806	55100417	+	ACOT11	1.26624	86.2509	26.4282	59.8226	85.5162	25.9624	59.5538
chr1	55107426	55175939	+	HEATR8	1.5679	90.6324	24.4591	66.1733	89.7881	22.8206	66.9676
chr1	57463578	58716211	-	DAB1	1.56121	85.1893	28.0553	57.1339	84.6109	27.8228	56.7881
chr1	58946390	59012446	-	OMA1	1.19381	86.4712	25.6874	60.7839	81.4026	27.096	54.3066
chr1	62208148	62629591	+	INADL	0.94719	89.747	22.9405	66.8066	89.9609	23.1738	66.7871
chr1	63833260	63904233	+	ALG6	1.19488	85.8302	22.9844	62.8458	86.7621	22.5117	64.2505
chr1	63906440	63988944	-	ITGB3BP	1.61483	86.8064	20.4317	66.3748	85.6155	19.7437	65.8718
chr1	67465014	67520080	-	SLC35D1	0.888676	76.2273	27.4939	48.7334	77.3244	27.6402	49.6842
chr1	67773046	67862583	+	IL12RB2	1.53148	84.6998	22.1735	62.5263	82.9543	22.3675	60.5868
chr1	74663895	74930609	+	FPGT-TNNI3K	1.0279	86.4555	23.1152	63.3402	85.7515	22.3608	63.3907
chr1	78354199	78409578	+	NEXN	1.35194	84.448	22.9628	61.4852	86.7584	24.062	62.6964
chr1	79355448	79472495	-	ELTD1	1.11299	86.0229	18.6925	67.3305	85.9312	19.0642	66.867
chr1	85018803	85040163	-	CTBS	1.82556	78.3764	30.4874	47.889	81.3909	28.366	53.0248
chr1	85279085	85358896	-	LPAR3	1.6554	82.1234	20.7785	61.3449	84.4625	20.6055	63.8569
chr1	85731459	85742587	-	BCL10	1.66092	55.0366	27.8952	27.1414	61.0948	25.3916	35.7032
chr1	86194915	86622121	-	COL24A1	1.59346	85.2452	17.5274	67.7178	85.1823	17.4935	67.6888
chr1	87012758	87046432	+	CLCA4	1.4778	87.8843	21.6161	66.2681	87.5054	19.7838	67.7216
chr1	100435539	100489006	+	SLC35A3	1.07104	81.2194	22.6775	58.5418	89.9062	26.8766	63.0296
chr1	100614003	100643829	-	LRRC39	1.23414	90.6303	22.4647	68.1656	90.4995	23.6271	66.8724
chr1	101185195	101204601	+	VCAM1	1.75909	79.4708	23.7246	55.7462	76.0083	24.7356	51.2727
chr1	101361633	101447311	+	SLC30A7	0.978602	86.1022	32.1662	53.936	85.7521	30.8779	54.8743
chr1	104159998	104168400	+	AMY2A	1.38655	85.0993	11.3208	73.7786	89.0141	18.0784	70.9357
chr1	104292462	104301310	+	AMY1B	0.939202	87.6033	15.2838	72.3195	87.6712	14.5078	73.1635
chr1	108677446	108735363	-	SLC25A24	1.54867	90.533	22.9172	67.6158	92.247	24.3072	67.9399
chr1	110881944	110889303	+	RBM15	1.00073	35.5412	18.6939	16.8473	56.0102	24.749	31.2613
chr1	110905472	110933704	-	SLC16A4	1.53211	90.4924	26.9192	63.5732	85.8194	27.5833	58.2361
chr1	111214309	111217655	-	KCNA3	1.37577	20.6373	5.54529	15.092	27.5641	5.69106	21.873
chr1	111956936	111970399	-	OVGP1	1.52901	92.7711	20.5251	72.246	92.1659	20.095	72.0709
chr1	113615830	113667342	+	LRIG2	1.00322	82.7214	33.6521	49.0693	85.6578	31.6919	53.9658
chr1	114631913	114696472	-	SYT6	1.44676	79.4907	24.2056	55.2851	79.7142	24.0557	55.6585
chr1	116242625	116311426	-	CASQ2	1.27117	86.012	21.8651	64.1469	87.7561	21.1341	66.622
chr1	116654375	116677861	+	MAB21L3	1.42562	87.0155	25.9294	61.0861	88.0165	24.994	63.0225
chr1	117653676	117664411	-	TRIM45	1.1248	64.6943	28.078	36.6163	69.0789	30.1134	38.9656
chr1	118419843	118472302	-	GDAP2	0.90668	81.5983	25.9213	55.677	81.3808	25.1142	56.2665
chr1	145586492	145589435	-	NUDT17	1.57937	61.1285	24.2857	36.8428	37.9808	22.4096	15.5711
chr1	145695797	145715565	-	CD160	1.84547	85.6969	26.6684	59.0285	81.3056	25.4883	55.8174
chr1	146032541	146082765	-	NBPF24	1.01252	84.4622	25.0871	59.375	82.5	24.5977	57.9023
chr1	146657837	146697230	-	FMO5	1.31174	82.5463	22.5912	59.9551	81.9149	22.0492	59.8657
chr1	147228331	147232714	-	GJA5	0.911625	87.2727	25.2406	62.0321	86.8557	28.3084	58.5473
chr1	149754249	149764074	+	FCGR1A	1.77598	74.4604	24.7967	49.6637	78.607	27.3196	51.2874
chr1	149900542	149908266	-	MTMR11	1.21499	86.5125	27.5527	58.9598	84.7439	25.2105	59.5334
chr1	150702671	150738433	-	CTSS	1.26096	90.2485	21.637	68.6115	91.4023	20.7279	70.6744
chr1	150768683	150780917	-	CTSK	1.57649	79.6069	21.7928	57.8141	81.0311	20.8493	60.1819
chr1	150954498	150968114	+	ANXA9	1.24887	88.8889	21.6685	67.2204	89.3258	21.9386	67.3872
chr1	151043079	151091007	+	GABPB2	0.883898	88.8889	25.8246	63.0643	89.1882	24.5287	64.6595
chr1	153516097	153518282	-	S100A4	1.02024	84.3137	35.2227	49.0911	80.5755	39.0663	41.5092
chr1	154377668	154441926	+	IL6R	1.28221	78.6062	30.6106	47.9956	81.4625	29.0903	52.3722
chr1	154451953	154474526	-	SHE	1.30227	76.1194	24.3125	51.8069	73.1205	23.0785	50.042
chr1	155290250	155293938	-	RUSC1-AS1	1.7358	18.9369	7.58621	11.3507	10.2439	3.76851	6.4754
chr1	158801167	158819270	+	MNDA	1.37825	83.6105	14.6993	68.9111	83.1407	17.937	65.2036
chr1	159997461	160001783	-	PIGM	1.59764	33.3333	12.9199	20.4134	13.079	8.75684	4.32218
chr1	160370363	160398468	+	VANGL2	1.39691	67.7632	29.5533	38.2099	81.1803	28.7064	52.4739
chr1	160510883	160549306	-	CD84	0.977059	79.9222	18.6414	61.2808	80.6893	18.602	62.0874
chr1	161475204	161489360	+	FCGR2A	1.66031	85.3086	26.2176	59.091	88.1679	24.2374	63.9306
chr1	161494035	161496687	+	HSPA6	0.863991	29.6721	12.3322	17.3399	24.4898	15.2431	9.24669
chr1	168053996	168105624	-	GPR161	1.68435	84.8978	26.337	58.5607	87.5	25.9717	61.5283
chr1	169821803	169863076	-	SCYL3	1.82042	80.1559	28.4414	51.7145	81.0418	27.2356	53.8062
chr1	173768687	173793777	-	CENPL	0.90085	77.6016	17.0417	60.5599	81.5988	13.9603	67.6385
chr1	173837492	173855774	+	ZBTB37	1.24549	77.695	25.0749	52.6201	69.8134	25.7928	44.0206
chr1	173900351	173962210	-	RC3H1	1.83154	91.6079	35.932	55.6759	91.2896	33.8842	57.4055
chr1	178818669	178840215	-	ANGPTL1	0.971169	88.5959	30.0559	58.5399	89.3731	29.5341	59.839
chr1	179262848	179327814	+	SOAT1	1.007	86.558	25.1506	61.4075	88.3321	24.8163	63.5158
chr1	179712297	179785333	+	FAM163A	0.982948	73.1794	21.2399	51.9395	77.0536	22.4463	54.6072
chr1	181002560	181031074	+	MR1	1.68379	89.0297	23.2841	65.7456	87.406	23.5924	63.8136
chr1	185126191	185260913	+	SWT1	1.04054	90.3858	24.2572	66.1286	89.7832	24.1192	65.664
chr1	192127591	192154945	+	RGS18	1.06658	85.1554	18.9299	66.2254	86.3021	22.211	64.0911
chr1	196788860	196801319	+	CFHR1	1.31574	76.2411	15.7216	60.5195	88.914	15.2664	73.6476
chr1	201865583	201915716	-	LMOD1	1.59556	84.4875	24.4887	59.9989	83.5897	24.821	58.7687
chr1	204167287	204183220	-	GOLT1A	1.30332	81.5287	28.7101	52.8186	79.5344	26.7871	52.7473
chr1	204485506	204527248	+	MDM4	1.20572	83.2447	30.0526	53.1922	87.9494	32.6731	55.2763
chr1	206138910	206155074	+	FAM72A	0.917732	87.9545	19.3735	68.5811	82.4742	21.1753	61.2989
chr1	209929393	209955668	+	TRAF3IP3	1.26912	87.0405	23.2056	63.8349	87.7001	24.6233	63.0768
chr1	210001311	210030910	+	DIEXF	1.82672	80.2419	26.8662	53.3757	80.6493	25.7948	54.8545
chr1	210502249	210849638	+	HHAT	1.26431	84.8065	25.8666	58.9399	84.0719	25.4604	58.6114
chr1	211500147	211548286	+	TRAF5	1.58716	84.0938	28.3007	55.7931	87.5864	25.8179	61.7686
chr1	218458628	218511325	+	RRP15	1.62673	82.1098	28.6506	53.4593	88.785	28.9534	59.8316
chr1	222731649	222763275	-	TAF1A	1.60194	80.8928	23.6268	57.266	84.965	26.1193	58.8458
chr1	225117362	225155626	+	DNAH14	1.03866	88.0065	15.5655	72.441	81.5937	14.0142	67.5795
chr1	228353428	228369958	+	IBA57	0.94438	75.071	31.462	43.609	76.1823	28.8645	47.3178
chr1	228395860	228548951	+	OBSCN	1.32371	85.1516	18.4038	66.7478	85.5418	19.0158	66.526
chr1	229761980	229795946	+	URB2	1.53773	85.1232	27.2457	57.8776	83.1024	26.6974	56.405
chr1	231762560	232177019	+	DISC1	1.3838	84.7708	32.3002	52.4706	85.1678	31.5419	53.6259
chr1	232940637	232946092	+	KIAA1383	1.79324	38.961	16.6278	22.3332	26.4	12.7793	13.6207
chr1	233463513	233520894	+	KIAA1804	1.5849	83.6524	23.6597	59.9927	80.4147	22.66	57.7547
chr1	236139131	236228481	-	NID1	1.07227	84.4726	23.1764	61.2962	83.3679	23.3179	60.05
chr1	242158791	242162385	-	MAP1LC3C	1.4482	59.1376	23.8047	35.3329	66.0326	21.4795	44.5531
chr1	242251688	242687998	-	PLD5	1.56695	84.3018	25.2132	59.0886	84.6965	25.9689	58.7276
chr1	245318286	245866428	+	KIF26B	1.42137	85.956	27.3473	58.6088	85.9531	27.0235	58.9297
chr1	246703862	246729565	-	TFB2M	1.59927	81.4659	21.7675	59.6984	82.095	23.3108	58.7842
chr1	247197939	247242115	-	ZNF670	1.23363	85.1996	21.1214	64.0782	85.7183	21.857	63.8614
chr1	247263263	247267674	-	ZNF669	0.863991	50.8772	13.3646	37.5126	53.2554	12.3938	40.8617
chr1	247319202	247335318	-	ZNF124	1.03121	92.7355	24.7465	67.989	91.3143	27.4313	63.883
chr1	248020500	248043438	+	TRIM58	0.892466	76.9201	16.1972	60.7229	79.8892	14.6585	65.2308
chr20	1545028	1600689	-	SIRPB1	1.39834	86.4952	18.3866	68.1086	87.6806	19.4883	68.1924
chr20	3208062	3218373	-	SLC4A11	0.925109	91.7031	26.6498	65.0532	90.4293	24.7599	65.6693
chr20	5282685	5295015	-	PROKR2	0.996394	83.9262	17.3101	66.6161	86.2461	18.208	68.0382
chr20	6748744	6760910	+	BMP2	1.82672	51.0218	18.2631	32.7588	49.5245	19.7492	29.7753
chr20	17949761	17971762	+	C20orf72	1.61181	72.7314	24.303	48.4284	71.9305	22.9917	48.9388
chr20	20348764	20351592	+	INSM1	1.21653	9.6519	5.09554	4.55636	12.5706	4.70756	7.86306
chr20	23331372	23335408	+	NXT1	1.4679	28.4483	12.422	16.0263	45.4198	17.5797	27.8401
chr20	23583046	23586610	-	CST9	1.02206	79.7546	26.0776	53.677	83.8509	30.9255	52.9254
chr20	30326903	30389603	+	TPX2	1.24921	88.5096	19.7368	68.7727	90.2977	18.3476	71.9501
chr20	30780306	30795546	-	PLAGL2	1.83124	69.8438	29.8065	40.0373	67.0787	31.0953	35.9834
chr20	34203808	34208965	+	SPAG4	1.18888	21.3402	7.20243	14.1378	20.3052	13.1048	7.20033
chr20	35201875	35222355	+	TGIF2	1.17948	69.6068	20.0127	49.5941	71.2289	21.8547	49.3742
chr20	35626177	35724410	-	RBL1	1.36557	91.2037	23.5092	67.6945	92.258	22.4875	69.7705
chr20	39988605	39995498	-	EMILIN3	1.0525	52.4574	25.2256	27.2317	43.8061	22.6633	21.1429
chr20	42194736	42214273	+	SGK2	1.80476	89.6604	26.2686	63.3918	88.2759	26.0064	62.2695
chr20	44486219	44507769	+	ZSWIM3	1.73435	87.0854	28.052	59.0334	86.2449	27.8475	58.3974
chr20	45129706	45142194	-	ZNF334	1.81416	77.452	19.7215	57.7305	82.1035	21.381	60.7225
chr20	48599512	48605420	+	SNAI1	1.00247	63.9344	31.7903	32.1441	74.3553	35.0764	39.2789
chr20	51588945	52111869	+	TSHZ2	1.1316	85.4579	21.7628	63.6951	85.6092	21.8582	63.751
chr20	60549853	60640866	-	TAF4	1.60973	84.191	32.2847	51.9063	84.5729	30.2967	54.2762
chr20	61340188	61394123	+	NTSR1	1.24549	77.2487	20.4373	56.8114	79.2612	22.3225	56.9387
chr20	62189438	62205592	-	PRIC285	0.91981	87.3946	23.9591	63.4355	88.7678	23.0006	65.7673
chr20	62328003	62330051	+	TNFRSF6B	1.49459	44	17.119	26.881	41.8182	19.0227	22.7955
chr20	62795826	62873606	+	MYT1	1.24415	74.3431	24.8769	49.4663	73.9592	25.9582	48.001
chr21	15857548	15918681	-	SAMSN1	1.79631	83.7075	17.754	65.9535	85.1332	16.2193	68.9139
chr21	33947150	33957845	-	TCP10L	1.47543	88.8973	24.7937	64.1037	88.074	23.8255	64.2485
chr21	34950210	34961014	-	DONSON	1.84007	74.8201	24.2644	50.5557	71.0975	23.4753	47.6222
chr21	38071990	38118219	+	SIM2	1.66857	58.0514	19.3814	38.6699	62.9966	20.248	42.7486
chr21	42733949	42780869	+	MX2	1.16599	87.3886	22.3721	65.0164	86.9163	21.3435	65.5728
chr21	43221324	43299591	-	PRDM15	1.5882	85.0297	26.3707	58.659	84.3569	24.7106	59.6463
chr21	44949071	45079374	-	HSF2BP	0.900967	88.0744	21.4591	66.6153	87.7207	21.428	66.2927
chr21	47556693	47575481	-	FTCD	1.52712	77.8875	24.6067	53.2807	81.9263	27.076	54.8503
chr21	47721046	47743785	-	C21orf58	1.1543	79.4118	17.5043	61.9075	77.8204	19.6585	58.1619
chr22	17565850	17596584	+	IL17RA	1.80528	75.3056	23.5097	51.796	79.692	23.7818	55.9102
chr22	18632757	18660162	+	USP18	1.6949	83.3873	23.899	59.4883	85.3834	23.1285	62.255
chr22	19166986	19279239	-	CLTCL1	1.24594	88.4528	22.3052	66.1476	88.051	21.619	66.4319
chr22	21771692	21805750	+	HIC2	1.09813	81.654	30.3084	51.3457	77.2078	28.8318	48.376
chr22	22311402	22337147	-	TOP3B	1.84193	86.8469	25.5874	61.2595	86.4783	26.2456	60.2327
chr22	23401592	23484241	-	RTDR1	0.894895	76.0359	31.9937	44.0423	72.4356	31.9693	40.4664
chr22	23915312	23922495	-	IGLL1	1.46603	89.6465	23.0274	66.6191	89.8876	25.3499	64.5377
chr22	24115035	24126503	+	MMP11	1.01128	71.0074	24.3292	46.6782	78.3871	22.729	55.6581
chr22	24999123	25024972	+	GGT1	0.966682	85.9052	22.4632	63.442	84.4291	22.5208	61.9082
chr22	29083730	29137822	-	CHEK2	0.972537	89.042	18.5006	70.5414	90.5906	18.7358	71.8548
chr22	31478845	31500610	+	SMTN	1.77818	72.6903	28.9379	43.7524	71.678	28.8089	42.8691
chr22	32329506	32341336	-	C22orf24	1.84577	58.2312	22.7549	35.4763	58.6254	26.1213	32.5041
chr22	32753853	32757148	+	RFPL3	0.94797	91.7695	19.457	72.3125	91.1197	17.7193	73.4004
chr22	36044423	36064456	+	APOL6	1.24647	84.9796	26.2326	58.747	83.376	24.2803	59.0957
chr22	36585175	36600879	-	APOL4	0.891291	81.4371	29.9839	51.4532	79.9539	30.3491	49.6048
chr22	37257029	37274059	+	NCF4	1.04876	82.8715	22.1773	60.6942	86.4634	22.4206	64.0428
chr22	37602244	37608353	-	SSTR3	1.3552	76.7285	21.3962	55.3323	77.9798	11.3288	66.651
chr22	37621309	37640305	-	RAC2	1.13869	83.9489	22.3167	61.6321	80.0575	21.6698	58.3877
chr22	37678494	37711389	+	CYTH4	0.916854	81.6987	23.8187	57.88	80.7692	25.2444	55.5248
chr22	37865100	37882478	-	MFNG	1.65986	83.4727	31.1297	52.343	72.8395	29.9643	42.8752
chr22	37886399	37915210	-	CARD10	1.32381	81.8478	26.8325	55.0154	82.2099	25.983	56.2269
chr22	38339056	38349676	-	C22orf23	1.15778	67.043	24.8355	42.2075	72.9334	24.0761	48.8573
chr22	39410264	39414825	+	APOBEC3C	1.53172	84.2382	25.1538	59.0843	86.9565	24.944	62.0125
chr22	40440820	40731812	+	TNRC6B	1.72942	83.1817	36.3659	46.8158	82.9575	35.1804	47.7771
chr22	41253084	41328823	+	XPNPEP3	0.931909	89.1942	24.571	64.6232	88.7841	23.6997	65.0845
chr22	42522500	42526883	-	CYP2D6	1.13569	82.5193	32.9286	49.5907	83.3904	33.2976	50.0928
chr22	43088126	43116876	-	A4GALT	1.36614	80.4745	23.4511	57.0234	81.7442	24.2896	57.4546
chr22	43599228	43739394	-	SCUBE1	0.888676	81.3382	26.4963	54.8419	84.0559	27.2378	56.8181
chr22	43924623	44208217	-	EFCAB6	1.00619	86.2748	23.9308	62.344	86.5471	23.6227	62.9244
chr22	44275557	44287893	-	PNPLA5	1.57958	64.1216	16.4209	47.7007	65.7088	16.7011	49.0077
chr22	44319618	44343448	+	PNPLA3	1.43598	77.265	23.8856	53.3794	77.3815	22.5976	54.7839
chr22	45277042	45404874	-	PHF21B	0.940481	80.1401	26.4525	53.6876	78.2958	26.0005	52.2953
chr22	50247496	50283726	+	ZBED4	1.33488	81.1171	30.2786	50.8385	82.1503	28.9968	53.1535
chr22	50964180	50968514	-	TYMP	1.03554	29.6689	18.9534	10.7155	24.5989	14.2788	10.3201
chr2	38813	46588	-	FAM110C	1.45198	45.3677	19.2326	26.1351	48.5499	20.5556	27.9944
chr2	9983570	10074545	+	TAF1B	1.74671	83.8005	23.5762	60.2243	87.3803	23.6179	63.7624
chr2	10091791	10142412	+	GRHL1	0.956373	82.6519	25.4058	57.2462	85.1009	26.075	59.0259
chr2	17935176	17966632	+	GEN1	1.20148	78.8447	18.0627	60.782	81.6612	20.7822	60.8789
chr2	23971533	24149936	-	ATAD2B	0.927403	89.419	30.7329	58.6861	89.0515	29.125	59.9265
chr2	24300302	24307201	-	TP53I3	1.05067	55.4295	25.9346	29.4949	62.1673	25.5851	36.5822
chr2	26624783	26679579	+	CCDC164	1.60156	88.3196	22.3767	65.9429	86.8007	21.8604	64.9403
chr2	27301434	27309265	+	EMILIN1	1.3081	60.7281	21.5006	39.2276	48.0932	21.3777	26.7155
chr2	27505296	27530307	+	TRIM54	1.77324	75.3262	20.2603	55.0659	78.1567	20.5837	57.573
chr2	29415639	30144477	-	ALK	1.28544	84.6119	26.2497	58.3622	84.9883	26.1428	58.8454
chr2	30670136	30867091	+	LCLAT1	1.4734	87.4568	27.2658	60.191	88.0472	27.4861	60.561
chr2	33172368	33624575	+	LTBP1	1.67923	86.7857	25.9815	60.8041	86.6967	26.1688	60.5279
chr2	38177595	38294285	+	FAM82A1	1.43854	88.9531	20.7669	68.1862	85.4119	20.7393	64.6726
chr2	38294745	38303323	-	CYP1B1	1.00364	37.1168	10.6947	26.4221	33.0585	10.9764	22.0821
chr2	39146503	39202590	+	ARHGEF33	0.933254	84.569	24.5724	59.9966	84.0452	23.1289	60.9163
chr2	42396489	42559688	+	EML4	1.75779	89.1448	30.4173	58.7276	89.1477	29.8038	59.3439
chr2	45615818	45838433	-	SRBD1	0.928842	89.2064	25.5812	63.6253	88.4263	25.0775	63.3488
chr2	46738985	46747096	-	ATP6V1E2	1.70494	88.1391	24.3044	63.8346	85.2713	18.8235	66.4478
chr2	54080049	54087170	-	GPR75	1.06608	59.4077	20.6079	38.7998	70.013	27.4578	42.5552
chr2	54952148	55199156	+	EML6	1.31893	84.4552	29.2471	55.2081	85.2975	28.5914	56.7061
chr2	58273776	58387055	+	VRK2	1.66306	86.3903	28.2393	58.151	84.8563	29.2047	55.6515
chr2	61244811	61279125	+	PEX13	1.27192	81.1813	29.5731	51.6082	81.9228	27.696	54.2268
chr2	63277936	63284966	+	OTX1	1.00177	36.1837	11.9197	24.264	35.2128	10.8623	24.3506
chr2	63348534	63815867	-	WDPCP	1.21104	89.9533	20.5378	69.4155	90.2676	21.1285	69.1391
chr2	70187223	70189397	-	ASPRV1	1.81766	82.7957	24.3827	58.413	75.2212	33.7662	41.455
chr2	71127719	71160575	+	VAX2	1.48431	65.3254	17.8245	47.5009	63.2634	16.8085	46.4548
chr2	73518056	73520829	-	EGR4	1.45124	6.11111	1.80723	4.30388	5.34521	3.49523	1.84998
chr2	74273449	74335302	+	TET3	1.78132	84.6411	37.8147	46.8264	85.8359	36.6743	49.1616
chr2	74641302	74644844	-	C2orf81	1.53855	41.1765	20.3515	20.8249	38.3094	22.1891	16.1202
chr2	74699958	74710357	-	CCDC142	1.32615	55.9238	19.6677	36.2562	54.9285	16.5096	38.4189
chr2	74759945	74781062	-	LOXL3	1.29059	71.4581	23.6341	47.824	67.4215	24.664	42.7575
chr2	74776146	74784678	+	DOK1	1.7752	41.5895	21.0392	20.5504	40.0171	16.0782	23.9389
chr2	75059781	75120481	+	HK2	1.05225	78.2861	24.3651	53.9211	76.1009	22.283	53.8179
chr2	85360582	85537511	+	TCF7L1	0.981272	82.3186	30.7569	51.5617	80.6003	30.0356	50.5647
chr2	85804613	85809156	+	VAMP8	1.45675	71.6216	27.2727	44.3489	75.6303	21.6901	53.9401
chr2	85825669	85829822	-	TMEM150A	1.54682	54.0984	22.069	32.0294	27.907	24.8952	3.01175
chr2	85832375	85839179	-	C2orf68	1.34349	65.5222	27.9193	37.6029	53.2357	24.4878	28.7479
chr2	87011727	87018837	-	CD8A	1.53679	39.8313	14.5921	25.2392	46.6981	16.4153	30.2828
chr2	87042459	87089047	-	CD8B	1.61181	84.3306	18.4007	65.93	84.7386	20.3043	64.4343
chr2	88056717	88125286	-	RGPD2	1.04091	90.3579	17.6028	72.7551	90.6438	17.97	72.6737
chr2	95831182	95850064	+	ZNF2	1.74766	76.9831	23.2371	53.7461	73.8447	24.234	49.6107
chr2	97503650	97509758	-	ANKRD23	0.888333	83.7802	37.1753	46.6048	85.1128	33.3141	51.7987
chr2	97541618	97652301	-	FAM178B	1.70916	81.212	31.4903	49.7217	78.4036	29.959	48.4446
chr2	99613723	99771187	-	TSGA10	1.09932	82.9694	20.9471	62.0223	85.9303	20.1776	65.7527
chr2	99758184	99767928	+	C2orf15	1.20717	83.2117	27.7479	55.4638	83.9058	27.828	56.0778
chr2	102770401	102796334	+	IL1R1	0.937735	89.3297	23.9703	65.3593	91.0439	23.7666	67.2773
chr2	102803432	102855811	+	IL1RL2	0.878948	80.3045	22.848	57.4565	80.3818	20.8805	59.5013
chr2	103089761	103150431	+	SLC9A4	1.24072	86.6225	18.5092	68.1132	86.7201	17.9916	68.7285
chr2	103333665	103353337	-	MFSD9	1.06323	84.2493	24.6896	59.5598	79.4084	23.33	56.0784
chr2	107021135	107084801	-	RGPD3	1.66561	90.0525	17.8584	72.1942	90.8006	18.0447	72.7559
chr2	108994420	109004270	+	SULT1C4	1.38322	85.9375	25.8115	60.126	89.7114	25.8415	63.8699
chr2	110371910	110376564	+	SOWAHC	1.47511	49.7487	25.3553	24.3934	39.1597	22.4277	16.732
chr2	111878490	111926022	+	BCL2L11	0.927906	67.3256	24.9238	42.4017	71.5227	27.0378	44.4849
chr2	113033177	113097640	+	ZC3H6	1.54348	84.0456	32.4412	51.6045	85.2056	31.4839	53.7217
chr2	113587336	113594356	-	IL1B	1.15237	89.5184	23.8606	65.6578	89.2784	25.8314	63.447
chr2	113931559	113960677	+	PSD4	1.25612	80.4867	24.855	55.6317	79.9466	25.0928	54.8539
chr2	128056244	128100805	-	MAP3K2	1.53515	90.3699	30.6232	59.7466	89.6655	29.7194	59.9461
chr2	128458596	128461407	+	SFT2D3	1.63008	31.2856	12.5984	18.6871	29.9228	16.2651	13.6577
chr2	131350352	131357251	-	CFC1B	0.973634	68.5629	17.8571	50.7057	67.2414	15.9696	51.2718
chr2	132285491	132291239	+	CCDC74A	1.56364	39.251	18.5236	20.7275	66.1376	22.0175	44.12
chr2	143886898	144525921	+	ARHGAP15	0.973085	86.6439	24.2214	62.4225	87.604	23.8782	63.7258
chr2	159825145	160089170	+	TANC1	1.76062	82.5663	34.1022	48.4641	83.0886	33.9774	49.1111
chr2	160625138	160761267	-	LY75-CD302	1.05207	86.3408	24.4725	61.8683	83.9791	24.8603	59.1188
chr2	163123588	163175039	-	IFIH1	1.34052	83.736	27.989	55.747	84.9315	27.1153	57.8162
chr2	164464117	164592513	-	FIGN	1.39572	76.0554	31.5041	44.5514	77.2184	32.921	44.2974
chr2	165754708	165812035	-	SLC38A11	1.00131	83.1962	22.7025	60.4936	82.8468	22.3937	60.4532
chr2	170501934	170550931	-	C2orf77	1.05243	84.5668	19.6469	64.9199	87.4709	19.1148	68.3561
chr2	172173912	172291312	-	METTL8	1.55251	82.6804	24.2642	58.4162	80.0916	24.805	55.2866
chr2	172864803	172945587	+	METAP1D	1.48495	87.461	22.7382	64.7228	86.8935	21.7354	65.1581
chr2	178414880	178417524	-	TTC30B	1.7358	64.1577	26.2092	37.9485	50.3546	23.2855	27.0691
chr2	183943286	183964722	+	DUSP19	1.17672	72.9588	23.8095	49.1493	66.4117	24.2397	42.1719
chr2	188207848	188313021	-	CALCRL	0.919565	84.9038	28.4719	56.4319	85.3509	28.2182	57.1327
chr2	189157389	189460652	+	GULP1	1.23546	86.1884	23.775	62.4134	87.3012	24.2368	63.0644
chr2	190611385	190627924	-	OSGEPL1	1.72207	76.9231	21.5648	55.3583	77.4557	22.541	54.9147
chr2	191002485	191068210	+	C2orf88	1.4465	78.3458	27.5208	50.825	80.8278	26.504	54.3237
chr2	196602426	196933536	-	DNAH7	1.02024	88.3389	21.8982	66.4407	88.1952	21.4197	66.7755
chr2	198570027	198573114	+	MARS2	1.29849	11.7486	5.48837	6.26026	11.359	5.28233	6.07669
chr2	201390864	201448818	+	SGOL2	0.886817	83.3395	14.3631	68.9764	84.7805	13.2668	71.5137
chr2	205410515	206484886	+	PARD3B	1.38901	89.3225	26.5315	62.791	89.103	26.487	62.6159
chr2	206858444	206950906	-	INO80D	0.936234	84.727	31.4539	53.2732	87.2587	31.2565	56.0022
chr2	219575567	219620138	+	TTLL4	1.38183	82.5751	33.3585	49.2166	84.4389	27.965	56.4739
chr2	219745254	219758651	+	WNT10A	1.69597	49.518	19.3665	30.1515	42.3974	20.735	21.6624
chr2	219940045	220025587	-	NHEJ1	1.08621	82.6671	22.5074	60.1598	87.5598	22.2443	65.3155
chr2	220192130	220197899	-	RESP18	1.44759	41.6076	9.49926	32.1083	27.7778	9.61905	18.1587
chr2	226265601	226518734	+	NYAP2	1.12827	85.3511	22.2219	63.1292	85.3139	22.0765	63.2373
chr2	228549925	228582745	-	SLC19A3	0.914571	84.6349	24.2474	60.3875	88.5478	22.2964	66.2514
chr2	228736326	228789026	+	WDR69	1.72384	87.0138	20.9104	66.1034	86.0405	20.6089	65.4317
chr2	231041188	231084827	-	SP110	1.11042	82.557	23.3205	59.2366	85.1276	23.8827	61.2449
chr2	231191893	231268445	+	SP140L	1.29404	89.1728	18.561	70.6118	88.6061	18.6324	69.9737
chr2	232786804	232791038	-	NPPC	1.64171	38.6139	16.8435	21.7704	62.7208	18.1699	44.5509
chr2	239152678	239197207	-	PER2	1.81463	79.5405	28.1165	51.4239	82.861	26.9497	55.9113
chr2	239756672	239795893	+	TWIST2	0.97035	76.004	21.9941	54.01	72.7941	19.4166	53.3775
chr2	242045513	242088919	-	PASK	1.12876	90.7518	21.096	69.6558	85.6441	20.2338	65.4103
chr3	1134628	1445278	+	CNTN6	1.63008	88.2822	21.863	66.4192	88.328	21.9062	66.4218
chr3	8918879	9005159	-	RAD18	1.30344	85.7516	23.088	62.6636	87.5837	22.1682	65.4155
chr3	10048101	10052779	-	LOC401052	1.51665	55.684	20.3111	35.3729	49.2537	18.4626	30.7911
chr3	10206562	10285427	+	IRAK2	0.995245	87.316	30.7221	56.594	87.3305	29.5502	57.7803
chr3	10327433	10334631	-	GHRL	1.26465	83.3078	24.5208	58.787	77.2189	24.536	52.683
chr3	12194567	12200851	-	TIMP4	1.38073	65.2308	27.1569	38.0739	63.1236	32.3471	30.7765
chr3	12581279	12586963	-	LOC100129480	1.06166	87.0968	23.9466	63.1501	89.9696	26.3577	63.6119
chr3	13357736	13461809	-	NUP210	1.60038	86.0655	30.9406	55.1249	85.4849	29.3501	56.1348
chr3	15491639	15540379	-	COLQ	1.58463	89.4135	25.4242	63.9894	86.9865	24.2481	62.7385
chr3	27414213	27498245	-	SLC4A7	1.48361	94.1187	27.4615	66.6572	92.4187	25.2687	67.1501
chr3	28431986	28566632	+	ZCWPW2	1.31374	89.3236	20.911	68.4126	90.6156	20.5659	70.0497
chr3	32023265	32033228	+	ZNF860	0.896289	87.652	27.248	60.4041	88.9032	29.5035	59.3998
chr3	32433162	32496333	+	CMTM7	0.90617	80.9198	26.9826	53.9372	78.6672	27.7076	50.9595
chr3	36868307	36986548	-	TRANK1	1.53459	85.8586	26.6229	59.2357	86.7341	25.6703	61.0638
chr3	37493812	37861281	+	ITGA9	1.16187	85.2148	29.3655	55.8494	85.0918	28.9252	56.1666
chr3	38495789	38534633	+	ACVR2B	1.61904	73.6578	26.4253	47.2325	72.6461	27.3061	45.34
chr3	40547601	40559712	+	ZNF620	1.2437	80.3714	30.3283	50.0431	90.9091	28.4624	62.4467
chr3	42977833	42984283	+	KRBOX1	1.63937	86.2229	17.0497	69.1732	86.8198	19.1744	67.6455
chr3	43020758	43099207	+	FAM198A	1.50152	80.7741	28.862	51.9121	79.1727	28.0351	51.1377
chr3	44596712	44624973	+	ZNF167	1.60552	80.4809	20.3696	60.1113	78.3399	18.8869	59.453
chr3	44771123	44778575	+	ZNF501	1.1112	74.8401	18.4328	56.4073	78.4916	19.0035	59.4881
chr3	45636322	45722755	+	LIMD1	1.83137	83.3252	35.1547	48.1705	82.9113	34.1108	48.8005
chr3	45959390	46037316	-	FYCO1	1.68883	82.1183	30.145	51.9732	84.9855	28.7286	56.2569
chr3	46243199	46249832	-	CCR1	1.06955	87.1429	26.055	61.0878	89.5636	24.6491	64.9144
chr3	46619075	46623952	+	TDGF1	1.32341	77.0335	21.2322	55.8013	77.7547	17.479	60.2757
chr3	48488217	48507054	+	ATRIP	1.60539	76.4706	23.4706	53	70.2373	20.5275	49.7098
chr3	48663155	48672926	-	SLC26A6	1.32534	69.7752	23.2173	46.5579	78.8626	22.8885	55.974
chr3	49306029	49314508	-	C3orf62	0.961701	79.2871	25.9418	53.3453	83.9378	21.7651	62.1727
chr3	50192847	50226508	+	SEMA3F	1.79258	78.3244	27.6507	50.6738	80.1573	25.5669	54.5904
chr3	50337319	50341004	-	HYAL1	0.885258	74.9367	34.0872	40.8495	76.7591	36.0075	40.7516
chr3	50606908	50622421	+	HEMK1	1.57057	68.8845	23.8399	45.0447	68.4783	18.9312	49.547
chr3	51575595	51697612	+	RAD54L2	1.3379	91.2608	30.2466	61.0142	90.5786	28.7676	61.811
chr3	52350334	52434513	+	DNAH1	0.964436	87.5226	26.648	60.8746	88.0782	23.8933	64.1849
chr3	52444526	52457657	+	PHF7	1.32402	68.4564	21.7042	46.7521	69.7421	18.594	51.148
chr3	52579367	52719866	-	PBRM1	1.66744	87.7953	31.5326	56.2627	86.307	30.7788	55.5282
chr3	52847005	52864717	-	ITIH4	1.40218	91.1625	27.1196	64.0429	91.1125	25.7942	65.3183
chr3	52867130	52931597	-	TMEM110-MUSTN1	1.57757	76.3197	33.1652	43.1545	75.6522	30.7215	44.9306
chr3	52937582	53079335	-	SFMBT1	1.76741	89.3242	28.7634	60.5608	90.2427	29.2168	61.0259
chr3	53529030	53846492	+	CACNA1D	1.64171	83.6143	29.388	54.2263	83.5475	29.0581	54.4894
chr3	56591183	56655848	+	CCDC66	1.65297	83.9047	27.9393	55.9654	84.3151	27.9777	56.3373
chr3	57611180	57678816	-	FAM116A	1.35277	83.9427	29.9808	53.9619	85.3872	29.5417	55.8455
chr3	63850232	63989136	+	ATXN7	1.75994	79.5554	34.9662	44.5891	81.2405	32.9283	48.3122
chr3	67048726	67061632	+	KBTBD8	1.47417	59.685	22.0917	37.5933	64.0625	24.3615	39.701
chr3	68780914	68981761	-	FAM19A4	1.75585	83.7372	21.0225	62.7147	83.4731	20.8787	62.5944
chr3	69985750	70017488	+	MITF	1.07404	88.4314	31.2668	57.1645	87.6124	34.707	52.9054
chr3	72798427	72897598	-	SHQ1	1.00562	88.8715	28.1877	60.6838	83.5524	25.8305	57.7219
chr3	93698982	93774522	+	ARL13B	1.38248	88.4053	28.8253	59.58	85.8726	28.3321	57.5405
chr3	100211462	100296285	+	TMEM45A	1.10374	87.5316	20.7679	66.7637	86.1745	20.7657	65.4088
chr3	105377108	105587887	-	CBLB	1.3025	87.096	30.5617	56.5342	88.2009	31.8174	56.3835
chr3	111393522	111565294	+	PLCXD2	1.39461	83.9053	22.8808	61.0245	85.129	24.4482	60.6808
chr3	111578026	111695364	+	PHLDB2	1.24363	79.5461	24.5011	55.045	82.6314	24.7333	57.8981
chr3	112323408	112359977	-	CCDC80	1.15633	74.8302	22.1691	52.6611	74.7288	24.3992	50.3296
chr3	113161564	113234034	-	SPICE1	1.26373	84.4045	20.3881	64.0164	86.063	20.5376	65.5254
chr3	113682983	113775460	-	KIAA1407	1.43998	84.5533	21.9036	62.6497	86.1127	21.6312	64.4815
chr3	121554033	121605373	+	EAF2	1.12386	82.7022	20.0329	62.6693	87.4568	21.2408	66.216
chr3	121796695	121839988	+	CD86	1.3048	85.5106	18.4159	67.0947	85.7727	19.6181	66.1545
chr3	122283184	122294049	+	DTX3L	0.897843	76.0925	24.459	51.6335	77.3118	22.2537	55.0582
chr3	122458843	122512666	-	HSPBAP1	1.45897	86.1895	25.643	60.5465	84.2132	25.2211	58.9921
chr3	124449212	124468119	+	UMPS	1.43076	82.4099	26.8143	55.5956	80.3673	25.6268	54.7405
chr3	125688027	125702296	+	ROPN1B	1.13049	70.2797	25.3548	44.9249	65.6044	25.2137	40.3907
chr3	126243130	126262134	+	CHST13	0.963311	66.9307	21.5261	45.4046	72.8471	22.0454	50.8017
chr3	127641901	127706514	+	KBTBD12	1.20152	88.008	26.2517	61.7564	87.496	27.0133	60.4827
chr3	128806411	128880073	-	ISY1-RAB43	1.36247	80.0468	25.2643	54.7825	81.1528	25.0853	56.0675
chr3	129247481	129254187	+	RHO	1.45517	85.6851	26.1669	59.5182	86.5258	29.2612	57.2646
chr3	130732720	130745646	-	ASTE1	1.72928	75.2101	31.1111	44.099	71.0744	35.1111	35.9633
chr3	132399452	132441303	-	NPHP3	1.48687	80.6582	31.1492	49.5089	82.5	28.7486	53.7514
chr3	137879829	137893791	-	DBR1	1.49737	82.1773	26.7223	55.455	80.4832	27.0964	53.3867
chr3	137980278	138048728	-	NME9	1.61862	85.2935	28.8628	56.4307	85.3361	28.9861	56.35
chr3	138153414	138197256	+	ESYT3	1.29336	76.5754	23.2462	53.3292	80.768	24.0525	56.7155
chr3	140770742	140867453	+	SPSB4	0.937544	79.5089	24.5095	54.9994	80.8215	23.7502	57.0713
chr3	141876368	141944449	-	GK5	1.05214	87.7339	24.8652	62.8687	90.8269	25.1478	65.6792
chr3	142025448	142166853	-	XRN1	1.71052	89.8621	29.5744	60.2877	90.6023	29.2159	61.3864
chr3	142315228	142432505	+	PLS1	1.23216	87.3125	22.218	65.0946	85.4645	22.7514	62.7131
chr3	147103834	147124596	-	ZIC4	1.33974	45.0673	19.1853	25.882	48.9586	18.9147	30.0439
chr3	150929904	150966998	-	P2RY14	1.3788	84.5164	27.4427	57.0737	86.0008	29.6675	56.3333
chr3	152552735	152555843	+	P2RY1	1.84311	25.1232	11.3895	13.7336	24.3289	10.3867	13.9422
chr3	158787040	158984096	+	IQCJ	1.55099	84.3807	21.2857	63.095	84.2963	20.5898	63.7064
chr3	160153290	160167626	-	TRIM59	1.77689	77.5693	27.0693	50.5	74.3929	27.1037	47.2892
chr3	165490691	165555253	-	BCHE	1.6367	86.1198	24.9523	61.1675	84.6253	23.0641	61.5612
chr3	166958076	167098085	-	ZBBX	1.23784	86.4663	19.2476	67.2187	85.8273	19.0511	66.7762
chr3	168801286	169381563	-	MECOM	1.42813	81.1879	20.9102	60.2777	81.3519	20.4104	60.9416
chr3	169511215	169530574	-	LRRC34	1.31977	72.0318	23.1851	48.8468	75.6757	25.9129	49.7628
chr3	170075472	170114637	+	SKIL	1.27835	82.4532	34.5968	47.8564	82.1986	33.0007	49.1979
chr3	172472297	172539263	+	ECT2	1.76328	93.5422	22.4226	71.1196	92.2334	21.11	71.1234
chr3	178276617	178562217	+	KCNMB2	1.8102	84.2354	28.8145	55.4209	85.2801	28.3829	56.8971
chr3	178957536	178984838	-	KCNMB3	1.61257	88.4496	26.3591	62.0905	83.0203	24.972	58.0483
chr3	179280707	179306193	+	ACTL6A	0.882542	83.5938	23.1165	60.4773	82.7939	22.3908	60.4031
chr3	182971031	182991179	+	B3GNT5	1.11434	60.049	25.3313	34.7178	63.0244	26.6376	36.3867
chr3	184063972	184079439	-	CLCN2	1.04653	70.4448	28.5983	41.8465	68.2675	28.1843	40.0831
chr3	189674516	189838908	-	LEPREL1	1.39401	84.7891	27.1558	57.6333	83.9443	26.5242	57.4201
chr3	195447752	195464540	+	MUC20	1.29703	86.2115	25.3871	60.8243	87.1965	24.4972	62.6992
chr3	196281058	196295413	-	WDR53	1.81634	81.5789	21.5024	60.0765	78.2468	20.0711	58.1757
chr4	53276	156490	+	ZNF718	1.07104	72.0027	14.1508	57.8519	74.1613	15.2891	58.8722
chr4	331595	367691	+	ZNF141	1.05067	84.1382	18.1501	65.9881	87.7618	19.4402	68.3216
chr4	1385339	1389782	+	CRIPAK	1.15934	95.0521	18.3896	76.6625	95.2145	14.1975	81.017
chr4	1723216	1746905	+	TACC3	1.4148	89.7941	19.9112	69.8828	77.4639	19.0398	58.4241
chr4	2230095	2243860	-	HAUS3	1.22865	64.7453	23.1651	41.5802	64.7232	22.7744	41.9489
chr4	2743386	2758103	-	TNIP2	1.73232	84.1085	26.2644	57.8441	84.9031	30.3121	54.591
chr4	4861391	4865660	+	MSX1	1.18643	22.4719	10.7815	11.6904	31.9052	10.3713	21.5339
chr4	5053526	5502725	+	STK32B	1.42784	85.3488	23.0567	62.2921	85.6085	23.0326	62.5759
chr4	8442531	8478282	+	METTL19	1.00492	80.4051	25.2312	55.1739	82.4017	24.9541	57.4476
chr4	9783257	9785633	+	DRD5	1.19979	59.2105	9.49074	49.7198	64.5681	14.9347	49.6334
chr4	15704572	15733796	+	BST1	1.15314	70.5674	25.2241	45.3433	83.9269	27.9556	55.9713
chr4	15779930	15850706	+	CD38	1.54061	78.7505	19.0363	59.7142	81.7718	20.2355	61.5363
chr4	17633708	17783135	-	FAM184B	1.64192	83.6869	25.396	58.2909	85.2679	25.0743	60.1936
chr4	17882217	18023483	-	LCORL	1.28693	87.5904	30.9275	56.6629	86.871	31.7242	55.1469
chr4	22694547	22821192	+	GBA3	1.07204	86.1616	19.9244	66.2372	85.8002	19.2524	66.5478
chr4	25121626	25162204	-	SEPSECS	1.01934	83.5892	25.1584	58.4308	78.8534	22.8001	56.0534
chr4	25235652	25280831	+	PI4K2B	1.11856	85.7318	28.4035	57.3283	84.6391	26.1671	58.4719
chr4	25314395	25372005	+	ZCCHC4	1.63587	86.108	22.2609	63.8471	85.6109	21.8974	63.7135
chr4	37592421	37687999	-	RELL1	1.42981	83.9847	28.1152	55.8695	83.5443	28.0223	55.522
chr4	38869353	38947365	+	FAM114A1	1.1087	85.3226	29.2843	56.0383	86.0509	30.1654	55.8855
chr4	47487409	47595503	+	ATP10D	1.31775	87.7645	26.8266	60.9379	85.2568	26.1173	59.1395
chr4	47849257	47916633	-	NFXL1	1.69331	89.6717	28.917	60.7548	82.8405	25.8934	56.947
chr4	55944425	55991762	-	KDR	1.14038	76.3465	24.4706	51.8759	77.4038	24.2575	53.1464
chr4	78978723	79367787	+	FRAS1	1.25067	84.8166	21.4925	63.3241	84.7072	21.4836	63.2235
chr4	81187741	81212171	+	FGF5	0.978047	67.679	16.2959	51.3831	65.4545	14.1127	51.3419
chr4	84457066	84527027	+	AGPAT9	1.26605	81.3605	18.8036	62.5569	83.6165	18.5748	65.0417
chr4	87797357	87813575	-	C4orf36	1.24819	71.3215	19.802	51.5195	72.9775	17.6865	55.291
chr4	87856153	88062206	+	AFF1	1.71803	77.0645	31.786	45.2786	76.5565	30.9788	45.5777
chr4	89378267	89427319	+	HERC5	1.47124	81.0541	22.561	58.4931	86.0977	23.6749	62.4228
chr4	90033967	90036052	+	TIGD2	1.09551	93.8889	35.7435	58.1454	87.9518	35.9091	52.0427
chr4	91156181	91703154	+	FAM190A	1.17223	87.8395	22.3975	65.4421	87.8439	21.9736	65.8703
chr4	93225549	94693649	+	GRID2	0.876627	87.8699	25.9881	61.8818	87.9471	25.8625	62.0846
chr4	95219706	95264027	-	HPGDS	1.06889	87.8574	18.8906	68.9668	86.5896	20.4153	66.1743
chr4	103806204	103940896	-	SLC9B1	1.54578	85.978	20.9509	65.0271	85.315	19.3404	65.9746
chr4	106067841	106200960	+	TET2	1.61984	83.4717	35.1001	48.3717	82.7167	34.2753	48.4415
chr4	106816596	106892828	+	NPNT	1.12704	79.1836	21.7118	57.4717	79.0717	21.5467	57.525
chr4	107842958	107957453	-	DKK2	1.41535	76.3583	15.8017	60.5565	79.264	16.4754	62.7886
chr4	109731876	110223799	-	COL25A1	0.867153	86.0175	20.9558	65.0617	86.1742	20.838	65.3363
chr4	110481354	110608872	+	CCDC109B	0.886622	87.9623	19.6684	68.2939	88.3454	19.67	68.6754
chr4	113066552	113110237	+	C4orf32	1.26465	77.0913	20.6495	56.4419	78.0622	21.7463	56.3159
chr4	113196781	113207059	-	TIFA	1.67597	66.0826	24.1209	41.9617	64.8366	22.0647	42.7719
chr4	119201192	119273922	-	PRSS12	1.13246	83.0762	23.8023	59.2739	82.6415	22.4917	60.1498
chr4	120133781	120216673	+	USP53	1.04432	83.9056	26.473	57.4326	84.167	25.795	58.3721
chr4	122052563	122085495	-	TNIP3	0.952678	79.983	18.231	61.752	83.7926	19.1048	64.6879
chr4	124320644	124324915	+	SPRY1	1.6924	46.729	19.9847	26.7442	45.1017	19.759	25.3426
chr4	128554086	128637934	+	INTU	1.757	84.7296	25.4107	59.319	84.6906	26.1683	58.5222
chr4	138440073	138453629	-	PCDH18	0.876864	60.0671	21.4258	38.6413	69.3333	21.5218	47.8115
chr4	140374960	140397069	+	RAB33B	1.63302	67.1076	28.7914	38.3162	76.7956	27.3059	49.4896
chr4	140637545	141075233	-	MAML3	1.05566	82.3698	27.8394	54.5304	80.6161	27.4868	53.1293
chr4	141309606	141348815	-	CLGN	1.2582	79.8637	16.0113	63.8524	83.0926	16.569	66.5236
chr4	141786724	142054616	-	RNF150	1.6049	82.7831	28.3698	54.4133	81.3725	28.5911	52.7815
chr4	144498560	144621828	-	FREM3	1.47254	86.3773	18.5429	67.8344	84.1032	19.2981	64.805
chr4	146540539	146581187	+	MMAA	1.2587	84.6995	26.6859	58.0135	87.7971	26.0013	61.7959
chr4	148653452	148993927	+	ARHGAP10	1.68525	83.4105	28.4126	54.998	83.2154	27.9866	55.2288
chr4	155243805	155412877	-	DCHS2	1.67516	76.3951	21.0768	55.3182	76.2422	20.3131	55.9291
chr4	164415672	164441691	+	TMA16	1.79538	75.9699	25.7539	50.216	77.6465	23.4231	54.2234
chr4	169137441	169239958	-	DDX60	1.13215	88.081	21.278	66.803	90.825	21.2407	69.5843
chr4	172734574	173961558	+	GALNTL6	1.0095	86.3073	19.9036	66.4037	86.6028	20.0257	66.5771
chr4	175563197	175750465	-	GLRA3	1.2657	80.8108	19.5982	61.2126	82.072	19.5174	62.5546
chr4	184020462	184241929	+	WWC2	1.43496	87.1427	31.4339	55.7088	87.4033	32.0149	55.3884
chr5	7830490	7851603	-	C5orf49	1.40346	72.83	22.6002	50.2298	81.6713	26.9625	54.7089
chr5	10441973	10465138	+	ROPN1L	1.05291	72.6527	23.016	49.6367	79.3618	24.4558	54.906
chr5	14581890	14616287	+	FAM105A	1.38478	70.718	26.5022	44.2158	76.5351	26.5306	50.0045
chr5	14664782	14699842	+	FAM105B	0.874495	78.5053	31.0778	47.4275	77.3684	31.8432	45.5252
chr5	21750972	22853731	-	CDH12	1.32432	85.3181	20.963	64.3551	85.6946	20.4714	65.2232
chr5	35617988	35814713	+	SPEF2	1.54371	87.1481	23.2921	63.8559	87.2714	23.2412	64.0301
chr5	39105353	39219680	-	FYB	1.21911	86.677	26.0578	60.6192	86.1834	26.119	60.0644
chr5	49692030	49737234	-	EMB	1.20185	78.9657	18.5895	60.3761	79.0999	17.6924	61.4075
chr5	52285155	52390609	+	ITGA2	1.16866	82.4291	27.9932	54.4359	80.88	29.2456	51.6344
chr5	55395506	55529186	-	ANKRD55	1.60988	88.453	26.6364	61.8166	88.2254	26.3077	61.9176
chr5	56110899	56191978	+	MAP3K1	1.22397	71.7651	33.5495	38.2156	74.2661	34.4169	39.8492
chr5	56205086	56221359	+	SETD9	1.00247	61.8215	20.0375	41.784	69.0529	25.0321	44.0209
chr5	68485374	68506184	+	CENPH	1.6382	83.7059	12.7163	70.9896	86.737	13.2394	73.4977
chr5	68710938	68737890	+	MARVELD2	1.01799	86.383	20.4491	65.9339	87.0165	21.0166	65.9999
chr5	68800003	68853931	+	OCLN	0.891982	89.2525	18.3214	70.9311	92.6262	19.4666	73.1596
chr5	70330950	70363497	-	GTF2H2	1.76961	91.5633	27.027	64.5362	95.4887	29.4776	66.0111
chr5	72251807	72386349	+	FCHO2	1.49788	90.3064	28.7453	61.5611	90.0654	28.6099	61.4555
chr5	73109342	73237818	+	RGNEF	1.75466	87.5926	24.1091	63.4835	87.8054	23.8903	63.9151
chr5	76372531	76383030	-	ZBED3	1.20129	52.9037	23.362	29.5417	52.4712	25.467	27.0042
chr5	78293428	78365449	-	DMGDH	0.926897	85.2193	23.244	61.9753	82.7352	20.7633	61.9719
chr5	78985658	79096049	+	CMYA5	0.89136	86.3587	26.382	59.9767	84.805	25.4007	59.4042
chr5	79950293	80172634	+	MSH3	1.36267	89.2447	29.8268	59.4178	89.2408	29.0246	60.2162
chr5	80529138	80562217	+	CKMT2	1.39495	80.5098	34.4583	46.0515	83.8883	34.3745	49.5138
chr5	82934016	83016896	-	HAPLN1	1.59907	83.9444	24.7306	59.2138	84.3152	24.1347	60.1805
chr5	89770680	89810369	+	POLR3G	1.05099	86.1007	26.3736	59.727	87.7043	28.0619	59.6424
chr5	93854917	93954309	-	KIAA0825	1.27192	87.7922	21.9907	65.8015	87.3308	23.2608	64.07
chr5	96211643	96255406	+	ERAP2	1.61776	86.6552	28.7938	57.8615	86.5411	30.4144	56.1267
chr5	96271345	96365115	+	LNPEP	1.08009	83.6949	33.7478	49.9471	84.6806	34.6489	50.0317
chr5	98190907	98262238	-	CHD1	1.42585	91.5282	34.5394	56.9888	89.5186	33.3388	56.1798
chr5	108083522	108523373	+	FER	1.17034	90.5334	29.7473	60.7862	89.5904	29.189	60.4014
chr5	109025155	109203429	+	MAN2A1	1.79538	81.1512	36.3713	44.7798	80.6917	36.1023	44.5894
chr5	109755197	110062450	-	TMEM232	1.80212	88.0869	22.4183	65.6686	88.2734	22.203	66.0704
chr5	114914338	114938176	-	TICAM2	1.12313	66.171	30.0029	36.1681	74.6786	31.2261	43.4525
chr5	121297655	121364295	+	SRFBP1	1.42028	83.0127	28.5012	54.5115	84.0744	27.011	57.0634
chr5	121647819	121799794	+	SNCAIP	1.45104	83.3314	28.4341	54.8973	84.8213	30.1087	54.7126
chr5	130759613	130970929	-	RAPGEF6	1.71849	86.6526	34.5824	52.0702	86.2762	34.5923	51.6838
chr5	131630144	131679899	+	SLC22A4	1.2995	83.6387	28.8919	54.7468	81.3423	26.7377	54.6046
chr5	133984474	134063601	+	SEC24A	1.43854	91.591	27.8254	63.7656	89.9523	26.7816	63.1707
chr5	134240809	134298336	+	PCBD2	1.68181	29.7199	8.70223	21.0177	65.9393	16.1616	49.7777
chr5	135170364	135224326	+	SLC25A48	1.41612	71.2885	27.0945	44.194	75.0927	26.4866	48.6061
chr5	137203544	137223540	+	MYOT	1.25637	86.1816	34.9913	51.1903	84.5748	37.167	47.4078
chr5	138732455	138739776	-	SPATA24	1.60061	70.6452	22.5203	48.1249	75.2722	23.3262	51.9459
chr5	140050380	140053171	-	DND1	1.71153	75.2613	30.3387	44.9226	85.1111	28.9023	56.2088
chr5	140174443	140177062	+	PCDHA2	1.53796	49.0566	4.66633	44.3903	50.0678	4.57698	45.4909
chr5	140227356	140391929	+	PCDHA9	1.05775	59.7028	16.644	43.0588	64.3905	16.8194	47.5711
chr5	140474236	140476964	+	PCDHB2	1.68435	33.3333	3.66275	29.6706	38.6067	3.85369	34.753
chr5	140557370	140560081	+	PCDHB8	1.06126	40.7895	3.6626	37.1269	41.2174	2.49769	38.7197
chr5	140566892	140571111	+	PCDHB9	0.954484	41.9137	5.33911	36.5746	45.937	3.47625	42.4607
chr5	140593508	140596993	+	PCDHB13	0.990676	43.5943	8.69198	34.9023	39.3277	6.85121	32.4765
chr5	141032967	141061800	-	ARAP3	1.74336	84.841	27.3683	57.4727	85.9316	24.7039	61.2276
chr5	141324529	141338627	-	PCDH12	1.32534	78.5981	27.8662	50.7319	77.7277	28.2944	49.4333
chr5	146614578	146728392	+	STK32A	1.29599	85.974	23.0785	62.8954	84.971	23.595	61.376
chr5	148651400	148721367	+	AFAP1L1	0.953806	85.3311	24.0603	61.2708	84.161	23.7604	60.4005
chr5	149109814	149234585	+	PPARGC1B	1.40583	77.5051	29.008	48.4971	79.5608	29.2285	50.3322
chr5	156887026	156901730	+	NIPAL4	1.78038	71.6505	29.8805	41.77	69.4418	32.8956	36.5462
chr5	157158322	157166772	+	THG1L	0.871845	63.1518	17.0989	46.0529	68.1	16.85	51.25
chr5	159820154	159827060	-	C5orf54	1.22952	56.2238	27.5015	28.7223	63.6842	29.3758	34.3084
chr5	159990126	160279219	-	ATP10B	0.986604	86.1435	28.3656	57.778	86.2218	27.5891	58.6327
chr5	169010637	169031781	+	CCDC99	1.50128	72.6725	17.887	54.7855	76.9273	19.9084	57.0189
chr5	169064250	169510386	+	DOCK2	1.22289	85.113	26.4496	58.6634	85.406	26.8091	58.5969
chr5	171469073	171615346	-	STK10	1.52454	85.5851	29.1265	56.4586	85.1023	29.0654	56.0369
chr5	171760502	171881527	-	SH3PXD2B	1.84594	79.49	33.0655	46.4245	80.2084	31.724	48.4844
chr5	175511908	175543457	+	FAM153B	1.37266	87.8821	20.3182	67.5639	85.8482	21.163	64.6852
chr5	177664616	178017556	-	COL23A1	1.30777	84.1341	24.5124	59.6217	85.23	24.8561	60.374
chr5	178286953	178311424	+	ZNF354B	1.83087	78.5597	24.3583	54.2014	76.8315	24.4661	52.3654
chr5	178577885	178772431	-	ADAMTS2	1.39394	84.3338	23.6803	60.6535	83.4479	23.8016	59.6463
chr5	180034752	180076624	-	FLT4	1.08069	78.0357	20.6544	57.3812	79.0611	20.611	58.4501
chr5	180620923	180631340	-	TRIM7	1.14095	76.1285	26.4457	49.6829	74.6349	27.0969	47.5379
chr6	1610680	1614129	+	FOXC1	1.66691	10.6447	4.16373	6.48095	13.5359	4.19806	9.33785
chr6	6144310	6320924	-	F13A1	1.78747	84.8704	20.0657	64.8048	84.5574	20.8016	63.7559
chr6	7541869	7586946	+	DSP	1.06449	82.7268	16.3661	66.3606	76.34	15.6095	60.7305
chr6	7590431	7612200	+	SNRNP48	1.5168	73.9324	25.415	48.5174	80.6297	22.662	57.9676
chr6	7727010	7881961	+	BMP6	1.66788	84.176	21.3087	62.8673	86.683	22.3172	64.3658
chr6	12290528	12297427	+	EDN1	1.36226	56.9966	17.2611	39.7355	58.6919	15	43.6919
chr6	20534687	21232634	+	CDKAL1	1.05517	90.4225	29.7786	60.6439	89.9635	28.5161	61.4474
chr6	26087508	26095469	+	HFE	1.22778	66.8254	19.9305	46.8949	63.5231	21.8795	41.6436
chr6	26383328	26395100	+	BTN2A2	1.06198	71.9064	19.229	52.6773	80.8989	24.0676	56.8313
chr6	27215501	27224399	+	PRSS16	1.79756	35.4483	10.0149	25.4334	57.1956	10.0483	47.1473
chr6	28048481	28057340	+	ZNF165	0.954654	68.8761	12.9367	55.9394	62.4355	11.5558	50.8797
chr6	28109715	28125236	+	ZNF192	1.60971	76.5993	22.6854	53.914	70.6052	20.2303	50.3749
chr6	28212489	28220002	-	ZKSCAN4	1.24711	62.4611	21.6387	40.8224	66.8016	21.3389	45.4627
chr6	28292514	28304152	-	ZNF323	1.13607	63.4232	15.1042	48.319	63.2399	19.6977	43.5422
chr6	32605182	32611429	+	HLA-DQA1	1.11949	79.2208	19.2214	59.9994	86.3158	19.337	66.9788
chr6	33689442	33714762	-	IP6K3	1.27352	78.3986	29.8017	48.5969	78.6843	28.4738	50.2106
chr6	34505578	34524110	-	SPDEF	1.20254	86.9031	25.1313	61.7718	84.2744	26.6417	57.6328
chr6	35265594	35289548	+	DEF6	0.992099	72.7542	22.6826	50.0716	82.4873	22.7789	59.7084
chr6	35704858	35716685	+	ARMC12	0.971989	86.2819	19.1382	67.1437	87.9188	20.0442	67.8745
chr6	35911290	35992305	-	SLC26A8	1.27587	89.6912	21.6731	68.0181	88.5803	21.6838	66.8965
chr6	36461668	36515247	-	STK38	0.960898	88.3838	28.927	59.4569	84.1315	27.271	56.8604
chr6	36922208	36932613	+	PI16	1.82672	77.6495	25.1212	52.5283	78.9901	30.6286	48.3615
chr6	41606194	41621982	+	MDFI	1.05646	70.3976	25.2413	45.1563	68.0958	26.7761	41.3197
chr6	41748499	41755110	+	PRICKLE4	1.74793	41.7683	16.8168	24.9515	39.5887	15.0881	24.5006
chr6	41765382	41863099	-	USP49	0.900779	86.3647	25.9695	60.3952	90.9686	25.2554	65.7132
chr6	42928499	42931618	+	GNMT	1.05484	53.7736	24.3211	29.4525	48.5014	28.91	19.5914
chr6	43543877	43588260	+	POLH	0.957661	89.224	26.4573	62.7667	86.9871	25.6521	61.335
chr6	43612766	43638748	+	RSPH9	1.19629	75.5237	21.3823	54.1414	81.6302	19.0951	62.5351
chr6	44796469	45345670	-	SUPT3H	1.84134	89.495	24.6918	64.8033	90.2614	24.1129	66.1486
chr6	52362199	52441862	-	TRAM2	0.977355	82.3729	30.3168	52.0561	81.5949	29.4407	52.1542
chr6	53659777	53788919	+	LRRC1	1.08569	82.4313	34.4228	48.0085	79.2877	32.9728	46.3149
chr6	75794041	75915623	-	COL12A1	1.63653	77.2294	20.2297	56.9998	76.7259	19.1723	57.5535
chr6	83602185	83775545	-	UBE3D	1.24482	87.8152	23.6315	64.1837	87.026	22.1388	64.8872
chr6	87647023	87726397	+	HTR1E	1.39192	82.2237	17.9398	64.2839	79.8516	17.5334	62.3182
chr6	88117689	88174191	+	C6orf165	1.29891	85.0049	18.1732	66.8317	83.2622	18.0628	65.1994
chr6	89855768	89875284	+	PM20D2	1.34443	75.927	27.4485	48.4785	72.3058	24.13	48.1758
chr6	90539618	90584155	+	CASP8AP2	1.60283	91.6352	24.126	67.5092	90.5653	23.0582	67.5071
chr6	96025372	96057328	+	MANEA	1.3662	82.1694	26.0212	56.1482	73.6887	25.1702	48.5185
chr6	97010423	97064512	+	FHL5	1.6171	83.0986	23.583	59.5156	84.1689	23.5164	60.6525
chr6	105544698	105585049	-	BVES	1.45439	79.6961	25.7934	53.9028	77.8775	23.8585	54.0191
chr6	109416355	109485115	+	CEP57L1	1.13719	85.5004	25.3692	60.1312	87.3097	26.4495	60.8603
chr6	109761930	109765122	+	SMPD2	1.6954	31.7073	15.8205	15.8868	35.4839	16.185	19.2989
chr6	116601282	116759442	+	DSE	1.27024	82.829	27.5654	55.2636	82.9643	27.3132	55.6511
chr6	119134611	119252903	-	MCM9	1.37715	81.4896	26.8872	54.6024	82.9173	27.7191	55.1982
chr6	130339727	130462594	+	L3MBTL3	1.77387	79.7723	23.043	56.7294	84.9259	22.9391	61.9868
chr6	138188580	138204449	+	TNFAIP3	1.42366	77.5708	27.4	50.1708	72.0412	25.9779	46.0633
chr6	138743180	138893668	-	NHSL1	1.61311	80.1209	28.1633	51.9576	80.4335	27.4484	52.9852
chr6	143929316	144152322	+	PHACTR2	1.62854	85.5556	23.818	61.7376	86.7833	23.8126	62.9706
chr6	147829827	147891157	+	SAMD5	1.27385	84.9057	20.8104	64.0953	82.1775	21.2172	60.9604
chr6	149916010	149969940	-	KATNA1	1.40277	86.8689	27.4941	59.3748	86.3111	26.188	60.1231
chr6	150045456	150067688	-	NUP43	1.63894	84.136	18.5392	65.5967	79.5528	17.5462	62.0066
chr6	159398265	159421198	-	RSPH3	1.83004	81.0929	24.6349	56.458	75.1884	23.9467	51.2417
chr6	159459943	159466184	-	TAGAP	1.44034	74.3351	24.8824	49.4528	74.5223	29.9525	44.5698
chr6	160221300	160241735	+	PNLDC1	0.89909	88.1985	24.2105	63.9879	88.7203	21.8087	66.9116
chr6	168707583	168720402	-	DACT2	1.17352	72.3793	25.463	46.9163	80.8861	25.7824	55.1037
chr6	169857302	170102159	-	WDR27	0.959296	88.1987	22.4893	65.7094	88.4051	21.2269	67.1782
chr7	21467688	21554151	+	SP4	1.18827	87.2138	33.4764	53.7374	88.4119	33.5675	54.8444
chr7	21940516	21985542	-	CDCA7L	1.18156	73.8389	24.5686	49.2703	74.1408	25.5211	48.6197
chr7	22478037	22539901	-	STEAP1B	1.32993	82.1301	28.0008	54.1293	80.7429	27.0947	53.6482
chr7	22766765	22771621	+	IL6	0.958231	75	20.4626	54.5374	51.6779	22.7068	28.9711
chr7	28725720	28865511	+	CREB5	1.68662	77.603	33.6332	43.9698	76.9408	33.8661	43.0747
chr7	29035246	29186153	-	CPVL	1.02085	85.4505	25.0948	60.3557	83.7505	24.3406	59.4099
chr7	30050198	30066417	-	FKBP14	1.16623	75.2483	23.9474	51.3009	77.7341	25.2104	52.5237
chr7	30323922	30407308	+	ZNRF2	1.15579	75.6473	35.1451	40.5022	76.0534	33.9673	42.0861
chr7	42000547	42276618	-	GLI3	1.25881	81.27	24.9537	56.3163	82.2252	24.3736	57.8516
chr7	44183869	44229022	-	GCK	1.12123	74.8566	23.3266	51.53	76.4236	22.3475	54.0761
chr7	55980330	56008433	+	ZNF713	1.39326	91.9711	23.7048	68.2662	92.0673	23.2814	68.7859
chr7	64363619	64391955	+	ZNF273	1.82507	87.8063	23.4131	64.3932	82.3579	24.5501	57.8078
chr7	64434829	64451414	-	ZNF117	1.25794	90.1528	19.1373	71.0155	87.1404	21.5116	65.6288
chr7	72848108	72850450	+	FZD9	1.22848	62.1488	26.8657	35.2831	70.3104	23.7752	46.5352
chr7	76109826	76135312	+	DTX2	1.01485	86.3585	28.8428	57.5157	84.4528	26.8378	57.615
chr7	82993221	83270747	-	SEMA3E	1.56246	86.7516	23.9708	62.7808	86.0233	23.7171	62.3063
chr7	84624871	84751247	-	SEMA3D	1.10023	86.8833	23.6395	63.2438	86.4919	22.7464	63.7455
chr7	89874487	89940377	+	C7orf63	1.19412	83.1406	20.5934	62.5471	84.3789	19.8435	64.5353
chr7	92759367	92777680	-	SAMD9L	1.12938	83.6091	17.83	65.7791	78.4689	17.9794	60.4895
chr7	94023872	94060544	+	COL1A2	1.48879	83.7481	21.2435	62.5046	83.3807	18.4314	64.9493
chr7	95115212	95169543	+	ASB4	1.47072	82.4702	27.8937	54.5765	82.1701	28.142	54.0281
chr7	96649701	96654143	-	DLX5	1.61634	7.6292	2.15157	5.47763	7.92683	2.21864	5.70819
chr7	96745904	96811075	+	ACN9	1.11299	81.765	23.4744	58.2906	84.7505	23.8642	60.8863
chr7	99014361	99036462	-	PTCD1	1.67242	85.6248	25.2686	60.3562	86.5621	24.6842	61.8779
chr7	99070514	99085217	+	ZNF789	1.39158	78.6453	24.8161	53.8292	81.0644	27.0208	54.0436
chr7	99998494	100026431	-	ZCWPW1	1.62089	78.5859	18.7367	59.8491	79.2395	19.1445	60.095
chr7	100054237	100061894	-	C7orf61	1.12827	87.8423	33.2012	54.641	87.4317	33.593	53.8387
[truncated: 194 more rows]

## Sheet: lev3
Chr	Start(0-first)	End(1-first)	Strand	Gene	RPKM	Sens.modC%	Sens.hmC%	Sens.mC%	Antis.modC%	Antis.hmC%	Antis.mC%
[truncated: 1,399 more rows]

[truncated: 7 more sheets: lev4, lev5, lev6, lev7, lev8, lev9, lev10]
